# Supplementary material for: Locus‐specific concordance of genomic alterations between tissue and plasma circulating tumor DNA in metastatic melanoma
Source: Mol Oncol. 2018 Dec 7;13(2):171–84. doi: 10.1002/1878-0261.12391 (PMC6360370; doi:10.1002/1878-0261.12391)
Supplement: Supplementary file 2 — Table S1. Melanoma panel. [file MOL2-13-171-s002.xlsx]

## Sheet: Table S1
Table S1. Melanoma Panel
Targeted Loci
[Probes]
Target Region Name	Target Region ID	Target ID	Species	Build ID	Chromosome	Start Position	End Position	Submitted Target Region Strand	ULSO Sequence	ULSO Genomic Hits	DLSO Sequence	DLSO Genomic Hits	Probe Strand	Designer	Design Score	Expected Amplifed Region Size	SNP Masking
TERT_FiveUtrExon (1223919_UserDefined (42783084)	42783084	TERT_FiveUtrExon (1223919_UserDefined (42783084)_111952816	Homo sapiens	hg19	chr5	1294861	1295300	+	TGCCTGAAACTCGCGCCGCGAGGAGA	0	CCCGGGTCCCCAGTCCCTCCGCCACGT	0	+	ILLUMINA	0.602	189	TRUE
TERT_FiveUtrExon (1223919_UserDefined (42783084)	42783084	TERT_FiveUtrExon (1223919_UserDefined (42783084)_111952817	Homo sapiens	hg19	chr5	1294861	1295300	+	GGGGCGGCCGTGCGTCCCAGGGCACGCACA	0	GCTGCGCAGCAGGGAGCGCACG	0	+	ILLUMINA	0.602	170	TRUE
TERT_FiveUtrExon (1223919_UserDefined (42783084)	42783084	TERT_FiveUtrExon (1223919_UserDefined (42783084)_111952818	Homo sapiens	hg19	chr5	1294861	1295300	-	TTTCCGCGCGCTGGTGGCCCAGTGCCT	0	AGAGCAGCGCAGGCGACTCAGGGCGCTT	0	-	ILLUMINA	0.602	177	TRUE
TERT_FiveUtrExon (1223919_UserDefined (42783084)	42783084	TERT_FiveUtrExon (1223919_UserDefined (42783084)_111952819	Homo sapiens	hg19	chr5	1294861	1295300	-	TCCCCTTCCTTTCCGCGGCCCCGC	0	ACTACCGCGAGGTGCTGCCGCTGGCCA	0	-	ILLUMINA	0.602	180	TRUE
AKT1 + AKT1 + AKT1_UserDe_UserDefined (42782795)	42782795	AKT1 + AKT1 + AKT1_UserDe_UserDefined (42782795)_111952106	Homo sapiens	hg19	chr14	105239190	105239942	+	CAGCCTGGGGATGAGGGGATGGA	0	AGGATGAGCTCAAAAAGCTTCTCATGG	0	+	ILLUMINA	0.721	171	TRUE
AKT1 + AKT1 + AKT1_UserDe_UserDefined (42782795)	42782795	AKT1 + AKT1 + AKT1_UserDe_UserDefined (42782795)_111952107	Homo sapiens	hg19	chr14	105239190	105239942	+	TCATCTCGTACATGACCACGCCCA	0	GCTTGGGGCACAGAGAGGACACAGCATT	0	+	ILLUMINA	0.721	170	TRUE
AKT1 + AKT1 + AKT1_UserDe_UserDefined (42782795)	42782795	AKT1 + AKT1 + AKT1_UserDe_UserDefined (42782795)_111952108	Homo sapiens	hg19	chr14	105239190	105239942	+	CGTATGCACGCAGGTGGGGCGCACA	0	TCCAGCTAGGGGAAAGGTGGCCTCA	0	+	ILLUMINA	0.721	175	TRUE
AKT1 + AKT1 + AKT1_UserDe_UserDefined (42782795)	42782795	AKT1 + AKT1 + AKT1_UserDe_UserDefined (42782795)_111952109	Homo sapiens	hg19	chr14	105239190	105239942	+	TTCTTCTCCGAGTGCAGGTAGTCCA	0	ATGGCCTGCAGGGCTGGGGTTTCTCA	0	+	ILLUMINA	0.721	180	TRUE
AKT1 + AKT1 + AKT1_UserDe_UserDefined (42782795)	42782795	AKT1 + AKT1 + AKT1_UserDe_UserDefined (42782795)_111952110	Homo sapiens	hg19	chr14	105239190	105239942	-	TCAAGAAGGACCCCAAGCAGAGGTGAG	0	TTGGCCAGGGCTGATCTCCAAAGCC	0	-	ILLUMINA	0.721	171	TRUE
AKT1 + AKT1 + AKT1_UserDe_UserDefined (42782795)	42782795	AKT1 + AKT1 + AKT1_UserDe_UserDefined (42782795)_111952111	Homo sapiens	hg19	chr14	105239190	105239942	-	AATGACTACGGCCGTGCAGTGGACTGGTGG	0	TTGGTCCCGAGGCCAAGTCCTTGCTTT	0	-	ILLUMINA	0.721	172	TRUE
AKT1 + AKT1 + AKT1_UserDe_UserDefined (42782795)	42782795	AKT1 + AKT1 + AKT1_UserDe_UserDefined (42782795)_111952112	Homo sapiens	hg19	chr14	105239190	105239942	-	TTTTGCGGCACACCTGAGTACCTGGCCCC	0	ACACCCCTTGATGCCGAGTCCTGCC	0	-	ILLUMINA	0.721	173	TRUE
AKT1 + AKT1 + AKT1_UserDe_UserDefined (42782795)	42782795	AKT1 + AKT1 + AKT1_UserDe_UserDefined (42782795)_111952113	Homo sapiens	hg19	chr14	105239190	105239942	-	TTCTATGGCGCTGAGATTGTGTCAGCC	0	AACCTCATGCTGGACAAGGACGGGCAC	0	-	ILLUMINA	0.721	183	TRUE
AKT1 + AKT1_UserDefined (_UserDefined (42779364)	42779364	AKT1 + AKT1_UserDefined (_UserDefined (42779364)_111952114	Homo sapiens	hg19	chr14	105241250	105241569	+	AAGCAGGGCTGGGTGAGCTGCCA	0	CCCTTGCCCAGCAGCTTCAGGTACTCAAA	0	+	ILLUMINA	0.668	187	TRUE
AKT1 + AKT1_UserDefined (_UserDefined (42779364)	42779364	AKT1 + AKT1_UserDefined (_UserDefined (42779364)_111952115	Homo sapiens	hg19	chr14	105241250	105241569	-	AGGGTGGAGATGAGGGTGCGGG	0	TGGGGCCAGGTAGCGACTCCTGGG	0	-	ILLUMINA	0.668	172	TRUE
AKT1 + AKT1_UserDefined (_UserDefined (42779364)	42779364	AKT1 + AKT1_UserDefined (_UserDefined (42779364)_111952116	Homo sapiens	hg19	chr14	105241250	105241569	-	TGAAGTGGACGCCTCTCCTGGCTCTG	0	ACTTTCGGCAAGGTGATCCTGGTGAAG	0	-	ILLUMINA	0.668	190	TRUE
AKT1_Cds (122392614)_UserDefined (42782796)	42782796	AKT1_Cds (122392614)_UserDefined (42782796)_111952117	Homo sapiens	hg19	chr14	105246400	105246578	+	AATGAAGGTGCCATCATTCTTGAGGAG	0	GGACAGATGTGCCTGGGATGCCTGAGT	0	+	ILLUMINA	0.781	173	TRUE
AKT1_Cds (122392614)_UserDefined (42782796)	42782796	AKT1_Cds (122392614)_UserDefined (42782796)_111952118	Homo sapiens	hg19	chr14	105246400	105246578	-	ATCAAGACCTGGCGGCCACGCTACTT	0	GGGGTTGGCTGGAGCCCTCTTT	0	-	ILLUMINA	0.781	180	TRUE
AKT1_Cds (122392615)_UserDefined (42782797)	42782797	AKT1_Cds (122392615)_UserDefined (42782797)_111952119	Homo sapiens	hg19	chr14	105237057	105237209	+	CTTGAAGGGTGGGCTGAGCTGCAGA	0	CACAGAGGCAGCTCTGGGAGGGA	0	+	ILLUMINA	0.701	189	TRUE
AKT1_Cds (122392615)_UserDefined (42782797)	42782797	AKT1_Cds (122392615)_UserDefined (42782797)_111952120	Homo sapiens	hg19	chr14	105237057	105237209	-	AAGCTCATGACTGTCCCGTCTGCCCAC	0	CACTCCCTTTTCTCTCCACACTCAG	0	-	ILLUMINA	0.701	189	TRUE
AKT1_Cds (122392616)_UserDefined (42782798)	42782798	AKT1_Cds (122392616)_UserDefined (42782798)_111952121	Homo sapiens	hg19	chr14	105238677	105238814	+	GCCCCCGCCAAGCCTGCAGGCAGGAAA	0	GTCCCTGAGCAGCTGTGGGTAGCAAA	0	+	ILLUMINA	0.701	174	TRUE
AKT1_Cds (122392616)_UserDefined (42782798)	42782798	AKT1_Cds (122392616)_UserDefined (42782798)_111952122	Homo sapiens	hg19	chr14	105238677	105238814	-	GCGGTACCGACACTGTGGCCTT	0	CATGCTCCCCACATATCCACACT	0	-	ILLUMINA	0.701	180	TRUE
AKT1_Cds (122392617)_UserDefined (42782799)	42782799	AKT1_Cds (122392617)_UserDefined (42782799)_111952123	Homo sapiens	hg19	chr14	105242971	105243132	+	GGGCCGCTCCGTCTTCATCAGCT	0	TCTCTTCCTCTCTCCAAGCCTCAGTTT	0	+	ILLUMINA	0.602	179	TRUE
AKT1_Cds (122392617)_UserDefined (42782799)	42782799	AKT1_Cds (122392617)_UserDefined (42782799)_111952124	Homo sapiens	hg19	chr14	105242971	105243132	-	AGAGGCTCTGCCTGCCCGCAGAGTGC	0	TTGGGCAGCCCCAGCGCTTAGGAGGG	0	-	ILLUMINA	0.602	190	TRUE
NF1 + NF1_UserDefined (12_UserDefined (42779531)	42779531	NF1 + NF1_UserDefined (12_UserDefined (42779531)_111952125	Homo sapiens	hg19	chr17	29683953	29684412	+	TGGATGAAGAAGTACTTACTGATCCGA	0	ATAGGATACAGTCTTCTACTTCTCACCC	0	+	ILLUMINA	0.96	170	TRUE
NF1 + NF1_UserDefined (12_UserDefined (42779531)	42779531	NF1 + NF1_UserDefined (12_UserDefined (42779531)_111952126	Homo sapiens	hg19	chr17	29683953	29684412	+	TGGCAGGCTACACTGGTAAAATATACC	0	GTTAAATGCTTACCCAGTAATGTGCAC	0	+	ILLUMINA	0.96	181	TRUE
NF1 + NF1_UserDefined (12_UserDefined (42779531)	42779531	NF1 + NF1_UserDefined (12_UserDefined (42779531)_111952127	Homo sapiens	hg19	chr17	29683953	29684412	-	TAGAACAGTAAGAAGCAGCGCCTGGATC	0	CAAACACCTGGATAATCACTTCACCTA	0	-	ILLUMINA	0.96	186	TRUE
NF1 + NF1_UserDefined (12_UserDefined (42779531)	42779531	NF1 + NF1_UserDefined (12_UserDefined (42779531)_111952128	Homo sapiens	hg19	chr17	29683953	29684412	-	AAAGAATTCGTTGATCAAACTCATCTG	0	CATGTTTTTAATATTTAAGGGCCTCCTAA	0	-	ILLUMINA	0.96	171	TRUE
NF1 + NF1_UserDefined (12_UserDefined (42779525)	42779525	NF1 + NF1_UserDefined (12_UserDefined (42779525)_111952129	Homo sapiens	hg19	chr17	29508415	29508828	+	GCATTTAAATTTAAAGCCCTAAAGAAGGT	0	TGACTTGAGTGATAGTTTCACATTCAT	0	+	ILLUMINA	0.965	171	TRUE
NF1 + NF1_UserDefined (12_UserDefined (42779525)	42779525	NF1 + NF1_UserDefined (12_UserDefined (42779525)_111952130	Homo sapiens	hg19	chr17	29508415	29508828	+	AATCACTGTAAAGACATGTGGTTCTTT	0	AAATGCCTACTTGTGACATAAAAACCT	0	+	ILLUMINA	0.965	177	TRUE
NF1 + NF1_UserDefined (12_UserDefined (42779525)	42779525	NF1 + NF1_UserDefined (12_UserDefined (42779525)_111952131	Homo sapiens	hg19	chr17	29508415	29508828	-	CAGGCTATTTATAACTGCTAACTGCGC	0	TTGCTCCAATATTATCTGTAAGCAATG	0	-	ILLUMINA	0.965	181	TRUE
NF1 + NF1_UserDefined (12_UserDefined (42779525)	42779525	NF1 + NF1_UserDefined (12_UserDefined (42779525)_111952132	Homo sapiens	hg19	chr17	29508415	29508828	-	TCTACCCAGTTCCAAAATGCCTATAAA	0	AACTTTTTGATTCAGGATGCTAACAAC	0	-	ILLUMINA	0.965	187	TRUE
NF1 + NF1_UserDefined (12_UserDefined (42779527)	42779527	NF1 + NF1_UserDefined (12_UserDefined (42779527)_111952133	Homo sapiens	hg19	chr17	29554211	29554649	+	CTTAGCAACAGAAACACCCCTCCCA	5	TAGCTGATTGATGTTTAGCTCTAGACT	0	+	ILLUMINA	0.873	189	TRUE
NF1 + NF1_UserDefined (12_UserDefined (42779527)	42779527	NF1 + NF1_UserDefined (12_UserDefined (42779527)_111952134	Homo sapiens	hg19	chr17	29554211	29554649	+	AGCTAATCCTTAACTATCCAAAAGCCA	6	GTGTGAAGACTGATATTTAGTTGTGGT	0	+	ILLUMINA	0.873	175	TRUE
NF1 + NF1_UserDefined (12_UserDefined (42779527)	42779527	NF1 + NF1_UserDefined (12_UserDefined (42779527)_111952135	Homo sapiens	hg19	chr17	29554211	29554649	-	CTTCCAAATTGAGGGTGGGCGC	3	TTACTGCACTTAGAGCCCTGCCTGCCA	0	-	ILLUMINA	0.873	182	TRUE
NF1 + NF1_UserDefined (12_UserDefined (42779527)	42779527	NF1 + NF1_UserDefined (12_UserDefined (42779527)_111952136	Homo sapiens	hg19	chr17	29554211	29554649	-	ACAGACTTACCTGGCCATCTTCCATT	5	GCCAAGTTTCAAACTTGATGTATATTAAAT	0	-	ILLUMINA	0.873	188	TRUE
NF1 + NF1_UserDefined (12_UserDefined (42779529)	42779529	NF1 + NF1_UserDefined (12_UserDefined (42779529)_111952137	Homo sapiens	hg19	chr17	29562604	29563064	+	GCTCTGGAACATGTTTTCTAAAGAAGT	2	TGATTATGTACAGAATGTGCAGGGCTG	0	+	ILLUMINA	0.958	181	TRUE
NF1 + NF1_UserDefined (12_UserDefined (42779529)	42779529	NF1 + NF1_UserDefined (12_UserDefined (42779529)_111952138	Homo sapiens	hg19	chr17	29562604	29563064	+	ACCTATCTACAAAAACTCCTGGATCCT	2	TTTTACTAACACTGCATGAAGCAAGGC	0	+	ILLUMINA	0.958	177	TRUE
NF1 + NF1_UserDefined (12_UserDefined (42779529)	42779529	NF1 + NF1_UserDefined (12_UserDefined (42779529)_111952139	Homo sapiens	hg19	chr17	29562604	29563064	-	AGAGTCTGCATGGAGTCTGCCAATTC	0	GCAAACAATCCCATTTTTATTCTTAGGTAG	0	-	ILLUMINA	0.958	170	TRUE
NF1 + NF1_UserDefined (12_UserDefined (42779529)	42779529	NF1 + NF1_UserDefined (12_UserDefined (42779529)_111952140	Homo sapiens	hg19	chr17	29562604	29563064	-	CAGAGGATGTGATCACAATTCGTAATA	2	ACTTGACATACCTCAGCACACACATA	0	-	ILLUMINA	0.958	189	TRUE
MLL + MLL_UserDefined (12_UserDefined (42779482)	42779482	MLL + MLL_UserDefined (12_UserDefined (42779482)_111952141	Homo sapiens	hg19	chr11	118361886	118362058	+	TCGCTGGGTCCATTCCAAATGTGAGAA	0	TTTTAGTCTCTAGAATAAGCAGCATTGT	0	+	ILLUMINA	0.96	190	TRUE
MLL + MLL_UserDefined (12_UserDefined (42779482)	42779482	MLL + MLL_UserDefined (12_UserDefined (42779482)_111952142	Homo sapiens	hg19	chr11	118361886	118362058	-	AGACTCCAACCTTCTGTACCTGAAAG	0	TGCTTTGGCTCACATACCCGTGTTTT	0	-	ILLUMINA	0.96	186	TRUE
FLT1_Cds (122392708)_UserDefined (42782856)	42782856	FLT1_Cds (122392708)_UserDefined (42782856)_111952143	Homo sapiens	hg19	chr13	28931666	28931847	+	ATAGACACCTTCATCCTCTTCTGTGAC	0	ATTCAGACAAGGAAATCCGAGCTCTAG	0	+	ILLUMINA	0.96	189	TRUE
FLT1_Cds (122392708)_UserDefined (42782856)	42782856	FLT1_Cds (122392708)_UserDefined (42782856)_111952144	Homo sapiens	hg19	chr13	28931666	28931847	-	GGAAGCAGCACGCTGTTTATTGAAAG	0	GAAATTGGTCAGACATCTATTTCCCTGT	0	-	ILLUMINA	0.96	170	TRUE
FLT1_Cds (122392709)_UserDefined (42782857)	42782857	FLT1_Cds (122392709)_UserDefined (42782857)_111952145	Homo sapiens	hg19	chr13	28893535	28893696	+	GATTCAGGAGCCATCCATTTCAGAGGA	0	CTCTGGTTTCCTAACATAGAGAACACC	0	+	ILLUMINA	0.8	181	TRUE
FLT1_Cds (122392709)_UserDefined (42782857)	42782857	FLT1_Cds (122392709)_UserDefined (42782857)_111952146	Homo sapiens	hg19	chr13	28893535	28893696	-	CCTTGCCCTCTTCTAGACTCGAC	0	CAGCCCAGAAATAAATGTCTGCATCTT	0	-	ILLUMINA	0.8	183	TRUE
FLT1_Cds (122392710)_UserDefined (42782858)	42782858	FLT1_Cds (122392710)_UserDefined (42782858)_111952147	Homo sapiens	hg19	chr13	28908137	28908291	+	CCACTTTTCCAAAAGCCCCTCTTCCAA	0	AACCCTAAAAGAGACAAAGTAAGGGAC	0	+	ILLUMINA	0.96	183	TRUE
FLT1_Cds (122392710)_UserDefined (42782858)	42782858	FLT1_Cds (122392710)_UserDefined (42782858)_111952440	Homo sapiens	hg19	chr13	28908137	28908291	-	GTGTCTTCTCTTCATTACAGGCAAATCA	0	CTGACCCATCACCATTTTGCATTTCC	0	-	ILLUMINA	0.96	178	TRUE
KIT + KIT_UserDefined (12_UserDefined (42779457)	42779457	KIT + KIT_UserDefined (12_UserDefined (42779457)_111952148	Homo sapiens	hg19	chr4	55593964	55594312	+	ATGACTGTCGCTGTAAAGATGCTCAAG	0	TGAGTTACCTTGGTAATCACATGAATA	0	+	ILLUMINA	0.907	189	TRUE
KIT + KIT_UserDefined (12_UserDefined (42779457)	42779457	KIT + KIT_UserDefined (12_UserDefined (42779457)_111952149	Homo sapiens	hg19	chr4	55593964	55594312	-	CGCATGCAGTACCATACAGGAACTTAC	0	TGATGGTGCTGGTGGTGGAATTGAA	0	-	ILLUMINA	0.907	187	TRUE
KIT + KIT_UserDefined (12_UserDefined (42779457)	42779457	KIT + KIT_UserDefined (12_UserDefined (42779457)_111952150	Homo sapiens	hg19	chr4	55593964	55594312	-	CCAAGCAGTTTATAATCTAGCATTGCC	0	GACTTTGAGTTCAGACATGAGGGCT	0	-	ILLUMINA	0.907	183	TRUE
MECOM + MECOM_UserDefined_UserDefined (42779471)	42779471	MECOM + MECOM_UserDefined_UserDefined (42779471)_111952151	Homo sapiens	hg19	chr3	168838819	168839025	+	CATGCATGGGCCCGGGCACCGACAT	0	CTTATTTGTTTTGTTTTTCTTTTCCCCA	0	+	ILLUMINA	0.8	186	TRUE
MECOM + MECOM_UserDefined_UserDefined (42779471)	42779471	MECOM + MECOM_UserDefined_UserDefined (42779471)_111952152	Homo sapiens	hg19	chr3	168838819	168839025	-	AACCTTCAGCGGCACATTCGCTCTCAG	0	TTCCCACATCTGTCTCTTCCCCAAAAG	0	-	ILLUMINA	0.8	189	TRUE
FLT1_Cds (122392706)_UserDefined (42782854)	42782854	FLT1_Cds (122392706)_UserDefined (42782854)_111952153	Homo sapiens	hg19	chr13	29068892	29069005	-	TCGTTGGCCGCGGGGAGCGCGGGCA	0	TGAGGCGGGCTGCGATGGGGCGGCCGGAG	0	-	ILLUMINA	0.602	173	TRUE
FLT1_Cds (122392707)_UserDefined (42782855)	42782855	FLT1_Cds (122392707)_UserDefined (42782855)_111952154	Homo sapiens	hg19	chr13	28919557	28919713	+	GTTAGAGTGATCAGCTCCAGATTAGAC	0	AATCTGCTGCCACAAAATCAGTCTCTG	0	+	ILLUMINA	0.781	181	TRUE
FLT1_Cds (122392707)_UserDefined (42782855)	42782855	FLT1_Cds (122392707)_UserDefined (42782855)_111952155	Homo sapiens	hg19	chr13	28919557	28919713	-	TTTTTCTCTCCAGGAACCTCGGACA	0	CCTTTTTACATATATTCTAAAAAGCCCGAT	0	-	ILLUMINA	0.781	177	TRUE
EZH2_Cds (122392413)_UserDefined (42782850)	42782850	EZH2_Cds (122392413)_UserDefined (42782850)_111952156	Homo sapiens	hg19	chr7	148508692	148508837	+	CTTACCTCTCCACAGTATTCTGAGATG	0	AAATGGACTGGGGACAAAGTAGACTAC	0	+	ILLUMINA	0.96	171	TRUE
EZH2_Cds (122392413)_UserDefined (42782850)	42782850	EZH2_Cds (122392413)_UserDefined (42782850)_111952157	Homo sapiens	hg19	chr7	148508692	148508837	-	TCAAAGATCCTGTGCAGAAAAATGAAT	0	CATAAACTGCCTTTTCAGCCTGGACTT	0	-	ILLUMINA	0.96	185	TRUE
FLT1_Cds (122392705)_UserDefined (42782853)	42782853	FLT1_Cds (122392705)_UserDefined (42782853)_111952158	Homo sapiens	hg19	chr13	29041015	29041291	+	AGATATTTGCAGCTGTAGAAGCCAGTG	0	CCCCCTGCAATCACAGATAAGAAAAC	0	+	ILLUMINA	0.96	190	TRUE
FLT1_Cds (122392705)_UserDefined (42782853)	42782853	FLT1_Cds (122392705)_UserDefined (42782853)_111952159	Homo sapiens	hg19	chr13	29041015	29041291	-	AACCTTGAACACAGCTCAAGCAAACC	0	TGCTTTGCAAATGAGTCATAAATCTAC	0	-	ILLUMINA	0.96	174	TRUE
FLT1_Cds (122392705)_UserDefined (42782853)	42782853	FLT1_Cds (122392705)_UserDefined (42782853)_111952160	Homo sapiens	hg19	chr13	29041015	29041291	-	CTGAATGTGTTGCTTTCCCGTAAAGAG	0	AAGCAGCCCATAAATGGTCTTTGCCTG	0	-	ILLUMINA	0.96	177	TRUE
KIT + KIT_UserDefined (12_UserDefined (42779456)	42779456	KIT + KIT_UserDefined (12_UserDefined (42779456)_111952161	Homo sapiens	hg19	chr4	55593359	55593733	+	GATGATTCTGACCTACAAATATTTACAGG	0	TGTTGAGGAGATAAATGGAAACAATTATG	0	+	ILLUMINA	0.97	177	TRUE
KIT + KIT_UserDefined (12_UserDefined (42779456)	42779456	KIT + KIT_UserDefined (12_UserDefined (42779456)_111952162	Homo sapiens	hg19	chr4	55593359	55593733	+	GAAACAGGGGCTTTCCATGTCACCTTT	0	CTCTGGACAACATTGTTTTTAATTCCT	0	+	ILLUMINA	0.97	187	TRUE
KIT + KIT_UserDefined (12_UserDefined (42779456)	42779456	KIT + KIT_UserDefined (12_UserDefined (42779456)_111952163	Homo sapiens	hg19	chr4	55593359	55593733	-	GCACTCTGGAGAGAGAACAAATAAATGGTT	0	ACAAACTTTGGCAGGATGGGATCTC	0	-	ILLUMINA	0.97	190	TRUE
KIT + KIT_UserDefined (12_UserDefined (42779456)	42779456	KIT + KIT_UserDefined (12_UserDefined (42779456)_111952164	Homo sapiens	hg19	chr4	55593359	55593733	-	CCTTAAAGTCACTGTTATGTGTACCCA	0	CCTTCCACTGTACTTCATACATGGGTT	0	-	ILLUMINA	0.97	189	TRUE
KIT + KIT_UserDefined (12_UserDefined (42779455)	42779455	KIT + KIT_UserDefined (12_UserDefined (42779455)_111952165	Homo sapiens	hg19	chr4	55591998	55592241	+	ATCTGGGCCACCGTTTGGAAAGCTAGT	0	TCTTTTTAATCCAATTTAAGGGGATGTTT	0	+	ILLUMINA	0.953	185	TRUE
KIT + KIT_UserDefined (12_UserDefined (42779455)	42779455	KIT + KIT_UserDefined (12_UserDefined (42779455)_111952166	Homo sapiens	hg19	chr4	55591998	55592241	-	TGCACTAGAATCTATAGAACTCTGAAC	0	ATAAATACATAAAACACTTGGGATGTGG	0	-	ILLUMINA	0.953	173	TRUE
KIT + KIT_UserDefined (12_UserDefined (42779455)	42779455	KIT + KIT_UserDefined (12_UserDefined (42779455)_111952167	Homo sapiens	hg19	chr4	55591998	55592241	-	ATGAAACTTAGTGAGTTTGATGACAGT	0	ATATACCTTTGTTGTTACCTTTAAATGCA	0	-	ILLUMINA	0.953	171	TRUE
KIT + KIT_UserDefined (12_UserDefined (42779458)	42779458	KIT + KIT_UserDefined (12_UserDefined (42779458)_111952168	Homo sapiens	hg19	chr4	55602639	55603011	+	TGAAAGTGACGTCTGGTCCTATGGGAT	0	AAACTGTGTCTCAGGAAGCAGCCCCTAT	0	+	ILLUMINA	0.92	178	TRUE
KIT + KIT_UserDefined (12_UserDefined (42779458)	42779458	KIT + KIT_UserDefined (12_UserDefined (42779458)_111952169	Homo sapiens	hg19	chr4	55602639	55603011	+	ACGCACCTGCTGAAATGTAAGAGCCAA	0	CTGGTCAAATGTCATTTCTGTAGTTTAT	0	+	ILLUMINA	0.92	172	TRUE
KIT + KIT_UserDefined (12_UserDefined (42779458)	42779458	KIT + KIT_UserDefined (12_UserDefined (42779458)_111952170	Homo sapiens	hg19	chr4	55602639	55603011	-	ACCTAAAGAGAACAGCTCCCAAAGAAA	0	TGTTAATTCAGAAGCTCAACAAAATTGA	0	-	ILLUMINA	0.92	171	TRUE
KIT + KIT_UserDefined (12_UserDefined (42779458)	42779458	KIT + KIT_UserDefined (12_UserDefined (42779458)_111952171	Homo sapiens	hg19	chr4	55602639	55603011	-	GGGAAAACGTGACCTAAAGGAAAAATTT	0	CAAAGCAGTGTTAATCACAAGGAAGCA	0	-	ILLUMINA	0.92	182	TRUE
CTNNB1_Cds (122392221)_UserDefined (42782839)	42782839	CTNNB1_Cds (122392221)_UserDefined (42782839)_111952172	Homo sapiens	hg19	chr3	41265992	41266269	+	CGGCTGTTAGTCACTGGCAGCAACAGT	0	TCTCAGTCCTTCACTCAAGAACAAGTAG	0	+	ILLUMINA	0.907	180	TRUE
CTNNB1_Cds (122392221)_UserDefined (42782839)	42782839	CTNNB1_Cds (122392221)_UserDefined (42782839)_111952173	Homo sapiens	hg19	chr3	41265992	41266269	-	CCAGAATGGATTCCAGAGTCCAGGTAA	0	AAAGAATCTGTGATATGACCCATTGAA	0	-	ILLUMINA	0.907	187	TRUE
CTNNB1_Cds (122392221)_UserDefined (42782839)	42782839	CTNNB1_Cds (122392221)_UserDefined (42782839)_111952174	Homo sapiens	hg19	chr3	41265992	41266269	-	GGTAAAAGTGACATTGCTATTACTCTCT	0	AATCCCTGTTCCCACTCATACAGGACT	0	-	ILLUMINA	0.907	190	TRUE
DDX3X_Cds (122392734)_UserDefined (42782845)	42782845	DDX3X_Cds (122392734)_UserDefined (42782845)_111952175	Homo sapiens	hg19	chrX	41198264	41198361	+	ATATTCCTCCTCATTTAAGGAACCGAG	0	TCAGCCTTGGTTCAAATACTAGAGCTT	0	+	ILLUMINA	0.96	187	TRUE
DDX3X_Cds (122392734)_UserDefined (42782845)	42782845	DDX3X_Cds (122392734)_UserDefined (42782845)_111952176	Homo sapiens	hg19	chrX	41198264	41198361	-	ACTTGTGAGGACCTACCTTTAGTAGCT	0	CCAGCCTTCCAATCTGATTACTTACCT	0	-	ILLUMINA	0.96	189	TRUE
DDX3X_Cds (122392735)_UserDefined (42782846)	42782846	DDX3X_Cds (122392735)_UserDefined (42782846)_111952177	Homo sapiens	hg19	chrX	41193481	41193575	-	TTAGCGCTGCGCCATTAGCCAGGTTA	0	TCTTCCGCTGCTAAGCGAGTGTT	0	-	ILLUMINA	0.602	174	TRUE
DDX3X_Cds (122392736)_UserDefined (42782847)	42782847	DDX3X_Cds (122392736)_UserDefined (42782847)_111952178	Homo sapiens	hg19	chrX	41200712	41200894	+	TAGCAGTTTTGGATCTCGTAGTGATTC	0	GGATGTTAAGCATTATGTCTGTTTGGTC	0	+	ILLUMINA	0.955	180	TRUE
DDX3X_Cds (122392736)_UserDefined (42782847)	42782847	DDX3X_Cds (122392736)_UserDefined (42782847)_111952179	Homo sapiens	hg19	chrX	41200712	41200894	-	TCACTGAAGAAGCTAGACTTCCCTCT	0	AGAAATAGGAACCATGTTAAGGTATTATCA	0	-	ILLUMINA	0.955	178	TRUE
DDX3X_Cds (122392737)_UserDefined (42782848)	42782848	DDX3X_Cds (122392737)_UserDefined (42782848)_111952180	Homo sapiens	hg19	chrX	41202444	41202629	+	GTTGAGATGGGAGAAATTATCATGGGA	0	TCATATTTCTTCTGTAAAGGACTAGACAA	0	+	ILLUMINA	0.96	183	TRUE
DDX3X_Cds (122392737)_UserDefined (42782848)	42782848	DDX3X_Cds (122392737)_UserDefined (42782848)_111952181	Homo sapiens	hg19	chrX	41202444	41202629	-	GGCGAGTATAACGAGTAAGCTCAATGT	0	CAGCTGATTGGTAACTCAGTTTATAGT	0	-	ILLUMINA	0.96	171	TRUE
DDX3X_Cds (122392737)_UserDefined (42782848)	42782848	DDX3X_Cds (122392737)_UserDefined (42782848)_111952182	Homo sapiens	hg19	chrX	41202444	41202629	-	AAGCTCTTACGGAATACAGCCGTAACC	0	GTTTTACTCTTATGAGTTGAGCTTACC	0	-	ILLUMINA	0.96	179	TRUE
DDX3X_Cds (122392738)_UserDefined (42782849)	42782849	DDX3X_Cds (122392738)_UserDefined (42782849)_111952183	Homo sapiens	hg19	chrX	41196636	41196743	-	GCCCAATGAAATCTTAAGATGTTAAGC	0	CCATGTGCTCAAATACTACATTAAGAGAAA	0	-	ILLUMINA	0.8	179	TRUE
ARID2_Cds (122392684)_UserDefined (42782833)	42782833	ARID2_Cds (122392684)_UserDefined (42782833)_111952184	Homo sapiens	hg19	chr12	46205176	46205359	+	GTTTGCTGTGCTGTTTTTCTGTTTCAG	0	CAGTGTGTCGGGTAAATATCACTGCA	0	+	ILLUMINA	0.96	176	TRUE
ARID2_Cds (122392684)_UserDefined (42782833)	42782833	ARID2_Cds (122392684)_UserDefined (42782833)_111952185	Homo sapiens	hg19	chr12	46205176	46205359	-	GATGAACTTTCTCGTACTTTTCTAGGTA	0	ACCTCTTATATTAGAACAGTAACTCCAGT	0	-	ILLUMINA	0.96	182	TRUE
ARID2_Cds (122392684)_UserDefined (42782833)	42782833	ARID2_Cds (122392684)_UserDefined (42782833)_111952186	Homo sapiens	hg19	chr12	46205176	46205359	-	TCTTTGAAAGCTGCATTACCTTAAGGC	0	GTTGCTGGTAATTGTAGGAAGATGGAA	0	-	ILLUMINA	0.96	173	TRUE
ARID2_Cds (122392685)_UserDefined (42782834)	42782834	ARID2_Cds (122392685)_UserDefined (42782834)_111952187	Homo sapiens	hg19	chr12	46233087	46233304	+	CTAGCTGCGGTAAAACTCATTGAACAC	0	GGTTACGAGTGTATAAGATTTGATCCT	0	+	ILLUMINA	0.955	173	TRUE
ARID2_Cds (122392685)_UserDefined (42782834)	42782834	ARID2_Cds (122392685)_UserDefined (42782834)_111952188	Homo sapiens	hg19	chr12	46233087	46233304	-	CAGATAACATTTGATGACTGGAACTTG	0	ATAATATTATAAATGAATGCCATCACTGGT	0	-	ILLUMINA	0.955	171	TRUE
ARID2_Cds (122392686)_UserDefined (42782835)	42782835	ARID2_Cds (122392686)_UserDefined (42782835)_111952189	Homo sapiens	hg19	chr12	46215178	46215295	+	ACTGTATTTGGAGAAGAATGGAAAGAG	0	ACCTAATACATATGCCATACACAACGA	0	+	ILLUMINA	0.97	189	TRUE
ARID2_Cds (122392686)_UserDefined (42782835)	42782835	ARID2_Cds (122392686)_UserDefined (42782835)_111952190	Homo sapiens	hg19	chr12	46215178	46215295	-	ACCTTAACGAAGTCTCTATCAGTCT	0	GGCTTGGAAAAACAACAAAACTACATCTT	0	-	ILLUMINA	0.97	171	TRUE
ARID2_Cds (122392687)_UserDefined (42782836)	42782836	ARID2_Cds (122392687)_UserDefined (42782836)_111952191	Homo sapiens	hg19	chr12	46211428	46211696	+	TTTCACTGTTATCTGGACTCCCAAATG	0	ACGACAGTAAGTTTTAAGCTGAATGTA	0	+	ILLUMINA	0.967	171	TRUE
ARID2_Cds (122392687)_UserDefined (42782836)	42782836	ARID2_Cds (122392687)_UserDefined (42782836)_111952192	Homo sapiens	hg19	chr12	46211428	46211696	-	GTGCATACGTTAATAGCAAAGTCCACT	0	TCAAAGATCAGATACCTTTATGGTGAA	0	-	ILLUMINA	0.967	181	TRUE
ARID2_Cds (122392687)_UserDefined (42782836)	42782836	ARID2_Cds (122392687)_UserDefined (42782836)_111952193	Homo sapiens	hg19	chr12	46211428	46211696	-	CCCCAAACATTCATTATCTTAAATAATGCA	0	AAACACCCCGGCATTAGCAAGTAGT	0	-	ILLUMINA	0.967	186	TRUE
ARID2_Cds (122392688)_UserDefined (42782837)	42782837	ARID2_Cds (122392688)_UserDefined (42782837)_111952194	Homo sapiens	hg19	chr12	46298692	46298883	+	CTTGCCAAATGCCTTTATGAACTTAAT	0	GCACCAAGTCTTAATGGAACAAAGACC	0	+	ILLUMINA	0.96	173	TRUE
ARID2_Cds (122392688)_UserDefined (42782837)	42782837	ARID2_Cds (122392688)_UserDefined (42782837)_111952195	Homo sapiens	hg19	chr12	46298692	46298883	-	TTTCTTGTTCCTTACTCTGAACTGTAA	0	AGTCTCCAAGGTCACAGCGATGACTC	0	-	ILLUMINA	0.96	175	TRUE
BRAF_Cds (122391980)_UserDefined (42782838)	42782838	BRAF_Cds (122391980)_UserDefined (42782838)_111952196	Homo sapiens	hg19	chr7	140453050	140453218	+	GACCAAAATCACCTATTTTTACTGTGAGG	0	TCTTTAAAACATAGTACTTCATCTTTCCTC	0	+	ILLUMINA	0.791	188	TRUE
BRAF_Cds (122391980)_UserDefined (42782838)	42782838	BRAF_Cds (122391980)_UserDefined (42782838)_111952197	Homo sapiens	hg19	chr7	140453050	140453218	-	ACTACACCTCAGATATATTTCTTCATGAAG	0	GATTAAATTTTTGGCCCTGAGATGCTG	0	-	ILLUMINA	0.791	184	TRUE
FLT1 + FLT1_UserDefined (_UserDefined (42782851)	42782851	FLT1 + FLT1_UserDefined (_UserDefined (42782851)_111952198	Homo sapiens	hg19	chr13	28963816	28964266	+	GAGAAAACAGCCTTTTTGTTGCAGTGC	0	AGAGTGATGGAGTGCTCCTTAGTGAT	0	+	ILLUMINA	0.967	170	TRUE
FLT1 + FLT1_UserDefined (_UserDefined (42782851)	42782851	FLT1 + FLT1_UserDefined (_UserDefined (42782851)_111952199	Homo sapiens	hg19	chr13	28963816	28964266	+	AGTAACGTCTCTGTATAAGAACTTGTT	0	GATATTCAAAGATCTTAAGAATTGTTCGTG	0	+	ILLUMINA	0.967	190	TRUE
FLT1 + FLT1_UserDefined (_UserDefined (42782851)	42782851	FLT1 + FLT1_UserDefined (_UserDefined (42782851)_111952200	Homo sapiens	hg19	chr13	28963816	28964266	-	CCAGAAGAAAGAAATTACAATCAGAGGTG	0	TGTCTCATATCATCTTGATTTATTGTCAC	0	-	ILLUMINA	0.967	173	TRUE
FLT1 + FLT1_UserDefined (_UserDefined (42782851)	42782851	FLT1 + FLT1_UserDefined (_UserDefined (42782851)_111952201	Homo sapiens	hg19	chr13	28963816	28964266	-	AGGACCTGAAACTGTCTTGCACAGT	0	AATCTTACCATCATGAATGTTTCCCTG	0	-	ILLUMINA	0.967	173	TRUE
ARID2_Cds (122392678)_UserDefined (42782827)	42782827	ARID2_Cds (122392678)_UserDefined (42782827)_111952202	Homo sapiens	hg19	chr12	46240614	46240745	+	GCTTGTCAGTGGTAAGTGGTTTATTTC	0	AAGAAAGGACACTTTAAAATCCCCTTG	0	+	ILLUMINA	0.955	173	TRUE
ARID2_Cds (122392678)_UserDefined (42782827)	42782827	ARID2_Cds (122392678)_UserDefined (42782827)_111952203	Homo sapiens	hg19	chr12	46240614	46240745	-	ACTCCTCCCAAGGATAAATCCTTAAT	0	CATTTCTTAAAAGTTAGTCACTATTTGCCA	0	-	ILLUMINA	0.955	182	TRUE
ARID2_Cds (122392679)_UserDefined (42782828)	42782828	ARID2_Cds (122392679)_UserDefined (42782828)_111952204	Homo sapiens	hg19	chr12	46243794	46246704	+	ATCTGACTGCAACACAAATGTCTTTTCC	0	TTCCTTGTGAAGTTGTTAAGGCTACAG	0	+	ILLUMINA	0.864	171	TRUE
ARID2_Cds (122392679)_UserDefined (42782828)	42782828	ARID2_Cds (122392679)_UserDefined (42782828)_111952205	Homo sapiens	hg19	chr12	46243794	46246704	+	CAGAATTCCATACCCCAGACAGGAGTT	0	GTAATTCCACAGCAGTCTCCATTACAC	0	+	ILLUMINA	0.864	171	TRUE
ARID2_Cds (122392679)_UserDefined (42782828)	42782828	ARID2_Cds (122392679)_UserDefined (42782828)_111952206	Homo sapiens	hg19	chr12	46243794	46246704	+	TACCAGGACAGATCCCTTCAGGCACT	0	AACCTGTGCAAACTTCATCTCAACAG	0	+	ILLUMINA	0.864	170	TRUE
ARID2_Cds (122392679)_UserDefined (42782828)	42782828	ARID2_Cds (122392679)_UserDefined (42782828)_111952207	Homo sapiens	hg19	chr12	46243794	46246704	+	CAGCTGGTAGCCAGTCACAAGATACT	0	AAGTCCACAAGCCTCAAGGGTAGGGTTT	0	+	ILLUMINA	0.864	170	TRUE
ARID2_Cds (122392679)_UserDefined (42782828)	42782828	ARID2_Cds (122392679)_UserDefined (42782828)_111952208	Homo sapiens	hg19	chr12	46243794	46246704	+	GAACATTGCACCAAAACCTCTCCCTT	0	GCCATTCACCAAATTGTTCTTGCTAATC	0	+	ILLUMINA	0.864	170	TRUE
ARID2_Cds (122392679)_UserDefined (42782828)	42782828	ARID2_Cds (122392679)_UserDefined (42782828)_111952209	Homo sapiens	hg19	chr12	46243794	46246704	+	CAGTTCAGCTAACTGGACAACCTAAC	0	TATCTGTGAAAAGGCAGCAACAGCAG	0	+	ILLUMINA	0.864	170	TRUE
ARID2_Cds (122392679)_UserDefined (42782828)	42782828	ARID2_Cds (122392679)_UserDefined (42782828)_111952210	Homo sapiens	hg19	chr12	46243794	46246704	+	TCACCAGCACCCCCACCACAGCAGGTA	0	GAAACGTGGTCCTTCAACACCAGGT	0	+	ILLUMINA	0.864	171	TRUE
ARID2_Cds (122392679)_UserDefined (42782828)	42782828	ARID2_Cds (122392679)_UserDefined (42782828)_111952211	Homo sapiens	hg19	chr12	46243794	46246704	+	TTATTCTCCCAGCTCCACAGATTCCT	0	AATGTTCAGTTGGTCCCAAGTGCA	0	+	ILLUMINA	0.864	170	TRUE
ARID2_Cds (122392679)_UserDefined (42782828)	42782828	ARID2_Cds (122392679)_UserDefined (42782828)_111952212	Homo sapiens	hg19	chr12	46243794	46246704	+	CTCAGGGGGAGTACAAACTGTGCCCATTT	0	TGCAACTGTGAGTCAGGGAAATGCAA	0	+	ILLUMINA	0.864	170	TRUE
ARID2_Cds (122392679)_UserDefined (42782828)	42782828	ARID2_Cds (122392679)_UserDefined (42782828)_111952213	Homo sapiens	hg19	chr12	46243794	46246704	+	ACCATGAGCGGAACGCAGACAGGAGTT	0	GCAAAGGAAGCAACAGGTTTACATGT	0	+	ILLUMINA	0.864	170	TRUE
ARID2_Cds (122392679)_UserDefined (42782828)	42782828	ARID2_Cds (122392679)_UserDefined (42782828)_111952214	Homo sapiens	hg19	chr12	46243794	46246704	+	GAACGTAAAATTGAAGTCATGGAGAACCC	0	TTCAAACTCAGGGAAAATTCAAAGTGAGAC	0	+	ILLUMINA	0.864	170	TRUE
ARID2_Cds (122392679)_UserDefined (42782828)	42782828	ARID2_Cds (122392679)_UserDefined (42782828)_111952215	Homo sapiens	hg19	chr12	46243794	46246704	+	GCTCACTAATCAGTAATGGGCCATCA	0	AGGAGATGGTTCTCATTTAAGCAAAAAC	0	+	ILLUMINA	0.864	170	TRUE
ARID2_Cds (122392679)_UserDefined (42782828)	42782828	ARID2_Cds (122392679)_UserDefined (42782828)_111952216	Homo sapiens	hg19	chr12	46243794	46246704	+	CAATCATGTAGGAAATGGTGAGATATCTCC	0	TATACAGGAGGCTTCAAATGCGGCAA	0	+	ILLUMINA	0.864	170	TRUE
ARID2_Cds (122392679)_UserDefined (42782828)	42782828	ARID2_Cds (122392679)_UserDefined (42782828)_111952217	Homo sapiens	hg19	chr12	46243794	46246704	+	GTGCCTCAGCAACGCCCAAGTGTAGTT	0	GGCACAGCAGAATGCAAAACTGTAAAG	0	+	ILLUMINA	0.864	171	TRUE
ARID2_Cds (122392679)_UserDefined (42782828)	42782828	ARID2_Cds (122392679)_UserDefined (42782828)_111952218	Homo sapiens	hg19	chr12	46243794	46246704	+	GAATTGTTACAATCAGTGACCCCAACA	0	GGTCCCGCAGGTAAGTTATTCCATGAT	0	+	ILLUMINA	0.864	181	TRUE
ARID2_Cds (122392679)_UserDefined (42782828)	42782828	ARID2_Cds (122392679)_UserDefined (42782828)_111952219	Homo sapiens	hg19	chr12	46243794	46246704	-	GGTGAAGGATTTTGTGGAATTCTTGAAACA	0	GATCCATGAGGGATTCCTGAAAATATGAA	0	-	ILLUMINA	0.864	170	TRUE
ARID2_Cds (122392679)_UserDefined (42782828)	42782828	ARID2_Cds (122392679)_UserDefined (42782828)_111952220	Homo sapiens	hg19	chr12	46243794	46246704	-	TGATTCTGAACAACAGAACTCTGTGGA	0	GAGCATTTTGTTGCTGGTGGGTATGA	0	-	ILLUMINA	0.864	171	TRUE
ARID2_Cds (122392679)_UserDefined (42782828)	42782828	ARID2_Cds (122392679)_UserDefined (42782828)_111952221	Homo sapiens	hg19	chr12	46243794	46246704	-	CTGTACTCTGCCAAACATATGACTCTG	0	ATTCACAACTGTAACAGGTTGTGGCCC	0	-	ILLUMINA	0.864	171	TRUE
ARID2_Cds (122392679)_UserDefined (42782828)	42782828	ARID2_Cds (122392679)_UserDefined (42782828)_111952222	Homo sapiens	hg19	chr12	46243794	46246704	-	GCTGAGACAATATTGGATGCAGAAGTTG	0	GTGAAACTGTAGAAGTACATGCTGGTAT	0	-	ILLUMINA	0.864	170	TRUE
ARID2_Cds (122392679)_UserDefined (42782828)	42782828	ARID2_Cds (122392679)_UserDefined (42782828)_111952223	Homo sapiens	hg19	chr12	46243794	46246704	-	TTGGCTGCTGTGGTTGTTGAATAGGCT	0	CTGTAGCTACCTGAAAATTCTGTACTGAAG	0	-	ILLUMINA	0.864	171	TRUE
ARID2_Cds (122392679)_UserDefined (42782828)	42782828	ARID2_Cds (122392679)_UserDefined (42782828)_111952224	Homo sapiens	hg19	chr12	46243794	46246704	-	CAGTAGGGACTTGGTTATTAGTAGCTGG	0	ATAAGTTTGACCTTGTTGAGCTGGCTGGCT	0	-	ILLUMINA	0.864	172	TRUE
ARID2_Cds (122392679)_UserDefined (42782828)	42782828	ARID2_Cds (122392679)_UserDefined (42782828)_111952225	Homo sapiens	hg19	chr12	46243794	46246704	-	GACTGTTGAGGTTGAACTTGCATCTGT	0	TGTGATTGAGGGGTAGAGGACGACGAC	0	-	ILLUMINA	0.864	171	TRUE
ARID2_Cds (122392679)_UserDefined (42782828)	42782828	ARID2_Cds (122392679)_UserDefined (42782828)_111952226	Homo sapiens	hg19	chr12	46243794	46246704	-	TTACTGGCCACCTGATAGACCACCTGAG	0	TCACCAGAGGCAGGCTGACCAACTCC	0	-	ILLUMINA	0.864	170	TRUE
ARID2_Cds (122392679)_UserDefined (42782828)	42782828	ARID2_Cds (122392679)_UserDefined (42782828)_111952227	Homo sapiens	hg19	chr12	46243794	46246704	-	GAAAATGGTTGCTGGGCTATTTGAGAT	0	AGTTTGCCCCTGCACTCCAAAACCTG	0	-	ILLUMINA	0.864	173	TRUE
ARID2_Cds (122392679)_UserDefined (42782828)	42782828	ARID2_Cds (122392679)_UserDefined (42782828)_111952228	Homo sapiens	hg19	chr12	46243794	46246704	-	ATGATTGTCCAGCAGGAGATGCTTGA	0	CTCGTATTTGGCACAACTGTTATGGTT	0	-	ILLUMINA	0.864	170	TRUE
ARID2_Cds (122392679)_UserDefined (42782828)	42782828	ARID2_Cds (122392679)_UserDefined (42782828)_111952229	Homo sapiens	hg19	chr12	46243794	46246704	-	CATTTCATTTTCCTTTGTATCCCCATTGC	0	TATCACCTTTGAATGGGGGAGTAGCAGT	0	-	ILLUMINA	0.864	171	TRUE
ARID2_Cds (122392679)_UserDefined (42782828)	42782828	ARID2_Cds (122392679)_UserDefined (42782828)_111952230	Homo sapiens	hg19	chr12	46243794	46246704	-	GTCTATTTGTTCTGAGTTCTGTTTCCCA	0	CTTTCTCCCATTTAAAAGACTTCCCACAT	0	-	ILLUMINA	0.864	170	TRUE
ARID2_Cds (122392679)_UserDefined (42782828)	42782828	ARID2_Cds (122392679)_UserDefined (42782828)_111952231	Homo sapiens	hg19	chr12	46243794	46246704	-	GAGTGATATCTAAAGTCCCTTGTGGTTC	0	GGTTTTCTCAAATCACTTTTGATATCTTGC	0	-	ILLUMINA	0.864	170	TRUE
ARID2_Cds (122392679)_UserDefined (42782828)	42782828	ARID2_Cds (122392679)_UserDefined (42782828)_111952232	Homo sapiens	hg19	chr12	46243794	46246704	-	ACAGAGGTTGTAGAATGTGGTGAGA	0	GCTCACAGATGAACCACCCAAAGTTAAT	0	-	ILLUMINA	0.864	171	TRUE
ARID2_Cds (122392679)_UserDefined (42782828)	42782828	ARID2_Cds (122392679)_UserDefined (42782828)_111952233	Homo sapiens	hg19	chr12	46243794	46246704	-	AACCATTGTTGCGCTGCAGCCAGCA	0	TTTGTAGACCGAACGTCAGATGATAGGGC	0	-	ILLUMINA	0.864	171	TRUE
ARID2_Cds (122392679)_UserDefined (42782828)	42782828	ARID2_Cds (122392679)_UserDefined (42782828)_111952234	Homo sapiens	hg19	chr12	46243794	46246704	-	CCAGAGAAAAAGAAAAGGACAGGTTGG	0	CATTCTGTACATATGTTGGTGGATGCT	0	-	ILLUMINA	0.864	187	TRUE
ARID2_Cds (122392680)_UserDefined (42782829)	42782829	ARID2_Cds (122392680)_UserDefined (42782829)_111952235	Homo sapiens	hg19	chr12	46124975	46125122	+	CGCTGCCTTTGCTTTAAAACAGTATTAC	0	GTTCATTTCAGACTGAGACACATTTAA	0	+	ILLUMINA	0.96	171	TRUE
ARID2_Cds (122392680)_UserDefined (42782829)	42782829	ARID2_Cds (122392680)_UserDefined (42782829)_111952236	Homo sapiens	hg19	chr12	46124975	46125122	-	ATGGAAAAGTCACTACTACTCACCGC	0	GAACGTGAACAATCTAAGAAAATCTTAAC	0	-	ILLUMINA	0.96	176	TRUE
ARID2_Cds (122392681)_UserDefined (42782830)	42782830	ARID2_Cds (122392681)_UserDefined (42782830)_111952237	Homo sapiens	hg19	chr12	46243338	46243584	+	GCAATGGGCAGGCACATATTCATGT	0	ACCTGCAGGTGTTAATTTTTATTGTATT	0	+	ILLUMINA	0.787	170	TRUE
ARID2_Cds (122392681)_UserDefined (42782830)	42782830	ARID2_Cds (122392681)_UserDefined (42782830)_111952238	Homo sapiens	hg19	chr12	46243338	46243584	-	GGAAGTGGTATAGCCCTCCGTTTTAC	0	ACTATCACATTGACTTCTAACATTATGTTT	0	-	ILLUMINA	0.787	170	TRUE
ARID2_Cds (122392681)_UserDefined (42782830)	42782830	ARID2_Cds (122392681)_UserDefined (42782830)_111952239	Homo sapiens	hg19	chr12	46243338	46243584	-	TGGTAATAGACCAAGTAAGAAAATGCT	0	GAGCAGGAGATACATCAGGAACAGAATC	0	-	ILLUMINA	0.787	173	TRUE
ARID2_Cds (122392683)_UserDefined (42782832)	42782832	ARID2_Cds (122392683)_UserDefined (42782832)_111952240	Homo sapiens	hg19	chr12	46242594	46242778	+	TTCTCGAGCAGAAATGTATTCTGAATACC	0	ACATCTCTTGCTCTTTAAAGAAAATACC	0	+	ILLUMINA	0.776	170	TRUE
ARID2_Cds (122392683)_UserDefined (42782832)	42782832	ARID2_Cds (122392683)_UserDefined (42782832)_111952241	Homo sapiens	hg19	chr12	46242594	46242778	-	CACGAGCTAATTTACTGCAAGTCGAG	0	TCCATATTTAAATATACTAAAGCCATGTGG	0	-	ILLUMINA	0.776	172	TRUE
DDX3X + DDX3X + DDX3X_Use_UserDefined (42782840)	42782840	DDX3X + DDX3X + DDX3X_Use_UserDefined (42782840)_111952242	Homo sapiens	hg19	chrX	41202965	41203677	+	GAGGGCCATGAAGGTAGATGTTTCTT	0	ATTACAAAAGGGAATTATGTTGTGATGAAC	0	+	ILLUMINA	0.9	170	TRUE
DDX3X + DDX3X + DDX3X_Use_UserDefined (42782840)	42782840	DDX3X + DDX3X + DDX3X_Use_UserDefined (42782840)_111952243	Homo sapiens	hg19	chrX	41202965	41203677	+	TATGGGCGCCGCAAACAATACCCAAT	0	TATGAACATGTAAAAATTTTGACCTTGAAG	0	+	ILLUMINA	0.9	172	TRUE
DDX3X + DDX3X + DDX3X_Use_UserDefined (42782840)	42782840	DDX3X + DDX3X + DDX3X_Use_UserDefined (42782840)_111952244	Homo sapiens	hg19	chrX	41202965	41203677	+	GGTGGTGCCGATATTGGTCAGCAGATT	1	TTTGTTCTTTTGTTTTTGGCAGAGTTGC	0	+	ILLUMINA	0.9	190	TRUE
DDX3X + DDX3X + DDX3X_Use_UserDefined (42782840)	42782840	DDX3X + DDX3X + DDX3X_Use_UserDefined (42782840)_111952245	Homo sapiens	hg19	chrX	41202965	41203677	-	CCTACAAAGTTCTACAATTTCCCATTTTA	0	GCTCATTACTTTTAAACAGACATTGGTAGA	0	-	ILLUMINA	0.9	187	TRUE
DDX3X + DDX3X + DDX3X_Use_UserDefined (42782840)	42782840	DDX3X + DDX3X + DDX3X_Use_UserDefined (42782840)_111952246	Homo sapiens	hg19	chrX	41202965	41203677	-	ACTCTCTCGTTGGTGCTAATACCAAGG	0	AGATTACAGATTACACTTGAAAACTGGT	0	-	ILLUMINA	0.9	179	TRUE
DDX3X + DDX3X + DDX3X_Use_UserDefined (42782840)	42782840	DDX3X + DDX3X + DDX3X_Use_UserDefined (42782840)_111952247	Homo sapiens	hg19	chrX	41202965	41203677	-	AAATGGCATCCACGTTCCAAGTCTC	0	GAATCAATGAAAAAGCTAATAATCACTGG	0	-	ILLUMINA	0.9	189	TRUE
DDX3X + DDX3X + DDX3X_Use_UserDefined (42782841)	42782841	DDX3X + DDX3X + DDX3X_Use_UserDefined (42782841)_111952248	Homo sapiens	hg19	chrX	41205457	41206290	+	CCATGTTAGTGACAAAAACCTATAATTTTT	0	CGTTCTCAGAGGGATAGAGAAGAGG	0	+	ILLUMINA	0.844	171	TRUE
DDX3X + DDX3X + DDX3X_Use_UserDefined (42782841)	42782841	DDX3X + DDX3X + DDX3X_Use_UserDefined (42782841)_111952249	Homo sapiens	hg19	chrX	41205457	41206290	+	TTTTAGTGGCTACAGCAGTATGTATAAAC	0	TGTGAAACATGTTATCAATTTTGACTTGCC	0	+	ILLUMINA	0.844	170	TRUE
DDX3X + DDX3X + DDX3X_Use_UserDefined (42782841)	42782841	DDX3X + DDX3X + DDX3X_Use_UserDefined (42782841)_111952250	Homo sapiens	hg19	chrX	41205457	41206290	+	GTATTGGTCGTACGGGACGTGTAGGAAA	1	TTTGCTCAAAGCACTTGTTTAAATATTACG	0	+	ILLUMINA	0.844	170	TRUE
DDX3X + DDX3X + DDX3X_Use_UserDefined (42782841)	42782841	DDX3X + DDX3X + DDX3X_Use_UserDefined (42782841)_111952251	Homo sapiens	hg19	chrX	41205457	41206290	+	GCAAGTTACTTTATGGAAGACCTTTGT	0	TTAGAAAACATGGCTTATGAACACCAC	0	+	ILLUMINA	0.844	177	TRUE
DDX3X + DDX3X + DDX3X_Use_UserDefined (42782841)	42782841	DDX3X + DDX3X + DDX3X_Use_UserDefined (42782841)_111952252	Homo sapiens	hg19	chrX	41205457	41206290	-	TAAGGTCAGTGAATCCTTGCCTGTCGT	0	CACAGCATGTTTTGAATTGAGGAGGAAA	0	-	ILLUMINA	0.844	171	TRUE
DDX3X + DDX3X + DDX3X_Use_UserDefined (42782841)	42782841	DDX3X + DDX3X + DDX3X_Use_UserDefined (42782841)_111952253	Homo sapiens	hg19	chrX	41205457	41206290	-	GAACATGCTCAATTTGAATAAAAGAAAGA	0	TCCTTCATGGTATAAGAAATCCTCCAG	0	-	ILLUMINA	0.844	171	TRUE
DDX3X + DDX3X + DDX3X_Use_UserDefined (42782841)	42782841	DDX3X + DDX3X + DDX3X_Use_UserDefined (42782841)_111952254	Homo sapiens	hg19	chrX	41205457	41206290	-	GAAACCATCAAGTAATCAAATACTTACCAA	0	GCTACCTGGAAAATAACTTTTATGAGATAT	0	-	ILLUMINA	0.844	170	TRUE
DDX3X + DDX3X + DDX3X_Use_UserDefined (42782841)	42782841	DDX3X + DDX3X + DDX3X_Use_UserDefined (42782841)_111952255	Homo sapiens	hg19	chrX	41205457	41206290	-	GCCAGGCCTAAAAGAGTTCCCAAAAA	0	ATGTATTTTAGATCCTAGCAAGTTCTTTC	0	-	ILLUMINA	0.844	190	TRUE
DDX3X + DDX3X + DDX3X_Use_UserDefined (42782841)	42782841	DDX3X + DDX3X + DDX3X_Use_UserDefined (42782841)_111952256	Homo sapiens	hg19	chrX	41205457	41206290	-	CTTGGACGTTATGCATGCAGAGGAAA	0	CAAGACGGCACTTCTTGTTTAGCTTCA	0	-	ILLUMINA	0.844	170	TRUE
DDX3X + DDX3X + DDX3X_Use_UserDefined (42782842)	42782842	DDX3X + DDX3X + DDX3X_Use_UserDefined (42782842)_111952257	Homo sapiens	hg19	chrX	41206540	41206994	+	CAGCAGCAGCCGCGCAAGCAGCA	1	TTAAGTTCAGCACTATAGAAACTTGATGGC	0	+	ILLUMINA	0.741	182	TRUE
DDX3X + DDX3X + DDX3X_Use_UserDefined (42782842)	42782842	DDX3X + DDX3X + DDX3X_Use_UserDefined (42782842)_111952258	Homo sapiens	hg19	chrX	41206540	41206994	+	AATCTCTCATTAGGTGGCTATGGAGGC	0	ACTTAGCCAGACTATACCTTGTGTAGC	0	+	ILLUMINA	0.741	175	TRUE
DDX3X + DDX3X + DDX3X_Use_UserDefined (42782842)	42782842	DDX3X + DDX3X + DDX3X_Use_UserDefined (42782842)_111952259	Homo sapiens	hg19	chrX	41206540	41206994	-	TACCGTGGCCACCTCCGCCACTGCGG	0	GAAATTCCACTAAAGTAACCTAACTCTTT	0	-	ILLUMINA	0.741	184	TRUE
DDX3X + DDX3X + DDX3X_Use_UserDefined (42782842)	42782842	DDX3X + DDX3X + DDX3X_Use_UserDefined (42782842)_111952260	Homo sapiens	hg19	chrX	41206540	41206994	-	TTCCTCCATATCCATCACTGTTGTAAA	1	TTGTTTAATTAGGCTTTGAAAAAGATGAC	0	-	ILLUMINA	0.741	179	TRUE
DDX3X + DDX3X_UserDefined_UserDefined (42782843)	42782843	DDX3X + DDX3X_UserDefined_UserDefined (42782843)_111952261	Homo sapiens	hg19	chrX	41201723	41202114	+	CAGAAGTGGCTTTGGCAAATTTGAACG	0	GCCTTACTAGCTAGTATAACAAATGAACT	0	+	ILLUMINA	0.918	171	TRUE
DDX3X + DDX3X_UserDefined_UserDefined (42782843)	42782843	DDX3X + DDX3X_UserDefined_UserDefined (42782843)_111952262	Homo sapiens	hg19	chrX	41201723	41202114	+	GAAATACGATGACATTCCAGTTGAGGC	0	AGTCATGTAGACCAGAGGCTTCATAGA	0	+	ILLUMINA	0.918	171	TRUE
DDX3X + DDX3X_UserDefined_UserDefined (42782843)	42782843	DDX3X + DDX3X_UserDefined_UserDefined (42782843)_111952263	Homo sapiens	hg19	chrX	41201723	41202114	-	TGATTTGTCACACCAGCGACTGTTTC	0	ATCATTTAACCATTATCAGATTCTTATCCC	0	-	ILLUMINA	0.918	170	TRUE
DDX3X + DDX3X_UserDefined_UserDefined (42782843)	42782843	DDX3X + DDX3X_UserDefined_UserDefined (42782843)_111952264	Homo sapiens	hg19	chrX	41201723	41202114	-	ATATGTGGAGGACAGTTGTTGCCTGT	0	TCATCACAAGTAACATACACTTCAAAAAC	0	-	ILLUMINA	0.918	172	TRUE
DDX3X + DDX3X_UserDefined_UserDefined (42782844)	42782844	DDX3X + DDX3X_UserDefined_UserDefined (42782844)_111952265	Homo sapiens	hg19	chrX	41204408	41204826	+	ACTATGCCTCCAAAGGGTGTCC	1	TTCTTAGATGAATATATCTTCTTGGCTGT	0	+	ILLUMINA	0.746	189	TRUE
DDX3X + DDX3X_UserDefined_UserDefined (42782844)	42782844	DDX3X + DDX3X_UserDefined_UserDefined (42782844)_111952266	Homo sapiens	hg19	chrX	41204408	41204826	+	CAAACGGTCATTTCTGCTTGACCTC	0	CTCTGTTTCTGACCTGGGCCTGTTCA	0	+	ILLUMINA	0.746	186	TRUE
DDX3X + DDX3X_UserDefined_UserDefined (42782844)	42782844	DDX3X + DDX3X_UserDefined_UserDefined (42782844)_111952267	Homo sapiens	hg19	chrX	41204408	41204826	-	GGAAAAGTAGCACTAAACATCATAGTGTG	0	GAGTTTAGAATTTGAGGAGAAATCAACAT	0	-	ILLUMINA	0.746	189	TRUE
DDX3X + DDX3X_UserDefined_UserDefined (42782844)	42782844	DDX3X + DDX3X_UserDefined_UserDefined (42782844)_111952268	Homo sapiens	hg19	chrX	41204408	41204826	-	AAAAATTCATAATGTTACCTGTTGCATTTA	0	CACGAGCCAGCATCTGAAAGAAAA	0	-	ILLUMINA	0.746	174	TRUE
FLT1 + FLT1_UserDefined (_UserDefined (42782852)	42782852	FLT1 + FLT1_UserDefined (_UserDefined (42782852)_111952269	Homo sapiens	hg19	chr13	29007931	29008382	+	GAGTATGGCCTCTAAGTAATTTGACTGGG	0	GCCTTTGAAGCATCACTTACTTTGTCG	0	+	ILLUMINA	0.965	175	TRUE
FLT1 + FLT1_UserDefined (_UserDefined (42782852)	42782852	FLT1 + FLT1_UserDefined (_UserDefined (42782852)_111952270	Homo sapiens	hg19	chr13	29007931	29008382	+	TACGTTGCATTTGATATGATGAAGCCC	0	ACCAGCAGTTTGTGAAAACATGATTTT	0	+	ILLUMINA	0.965	171	TRUE
FLT1 + FLT1_UserDefined (_UserDefined (42782852)	42782852	FLT1 + FLT1_UserDefined (_UserDefined (42782852)_111952271	Homo sapiens	hg19	chr13	29007931	29008382	-	TCATAGATGTCCAAATAAGCACACCAC	0	CTGCAGGACAGTATTTTAAGCAAGTGA	0	-	ILLUMINA	0.965	181	TRUE
FLT1 + FLT1_UserDefined (_UserDefined (42782852)	42782852	FLT1 + FLT1_UserDefined (_UserDefined (42782852)_111952272	Homo sapiens	hg19	chr13	29007931	29008382	-	GGAAAACGCATAATCTGGGACAGTAGAA	0	TGAACATAAGCCGAAGTGCTCTGTATT	0	-	ILLUMINA	0.965	184	TRUE
ARID2 + ARID2_UserDefined_UserDefined (42779390)	42779390	ARID2 + ARID2_UserDefined_UserDefined (42779390)_111952273	Homo sapiens	hg19	chr12	46123595	46123945	+	GGAGAAAGGGACTCGCTTTCCTG	0	TCTCCCGCAGGTCGCCTTTTAAAAA	0	+	ILLUMINA	0.701	185	TRUE
ARID2 + ARID2_UserDefined_UserDefined (42779390)	42779390	ARID2 + ARID2_UserDefined_UserDefined (42779390)_111952274	Homo sapiens	hg19	chr12	46123595	46123945	+	GCGAAGGTGAGTGGAAGTTTTAATTTG	0	GGCGGCGGGGCTGTTTTTGGCCTGGT	0	+	ILLUMINA	0.701	182	TRUE
ARID2 + ARID2_UserDefined_UserDefined (42779390)	42779390	ARID2 + ARID2_UserDefined_UserDefined (42779390)_111952275	Homo sapiens	hg19	chr12	46123595	46123945	-	TGTGGTGGAACTGCCGCAGCTCGT	0	TTCCTACCAGAGCCCGGAGCCCATTCC	0	-	ILLUMINA	0.701	180	TRUE
ARID2 + ARID2_UserDefined_UserDefined (42779390)	42779390	ARID2 + ARID2_UserDefined_UserDefined (42779390)_111952276	Homo sapiens	hg19	chr12	46123595	46123945	-	TTTTTGGAGGAGGCCAGCGAGAGGGAAAT	0	AAAAAGCCCCGCACTTGTCAGCCGGGA	0	-	ILLUMINA	0.701	183	TRUE
ARID2 + ARID2_UserDefined_UserDefined (42782823)	42782823	ARID2 + ARID2_UserDefined_UserDefined (42782823)_111952277	Homo sapiens	hg19	chr12	46230347	46230799	+	TGACAGAAACAAGTCTCATGGTAAGTT	0	GGGCATTAACGATATTGAAGGACAGC	0	+	ILLUMINA	0.88	186	TRUE
ARID2 + ARID2_UserDefined_UserDefined (42782823)	42782823	ARID2 + ARID2_UserDefined_UserDefined (42782823)_111952278	Homo sapiens	hg19	chr12	46230347	46230799	+	CGTACCTGTCTTCGTTTCCTATTACTTTC	0	TTAGGATGTGGCATTTTATAGTTGCCA	0	+	ILLUMINA	0.88	183	TRUE
ARID2 + ARID2_UserDefined_UserDefined (42782823)	42782823	ARID2 + ARID2_UserDefined_UserDefined (42782823)_111952279	Homo sapiens	hg19	chr12	46230347	46230799	-	CAAAGGTTTTGAAAAATTTTGCTTTCAC	0	CTATTCTATTGCTTTAGAAATAGTCACACA	0	-	ILLUMINA	0.88	174	TRUE
ARID2 + ARID2_UserDefined_UserDefined (42782823)	42782823	ARID2 + ARID2_UserDefined_UserDefined (42782823)_111952280	Homo sapiens	hg19	chr12	46230347	46230799	-	TGCCTTAAAGAAATAAAATGACTATGTGC	0	GCTTTCGAGGTGGATGAAATAAAGACT	0	-	ILLUMINA	0.88	187	TRUE
ARID2 + ARID2_UserDefined_UserDefined (42782824)	42782824	ARID2 + ARID2_UserDefined_UserDefined (42782824)_111952281	Homo sapiens	hg19	chr12	46231079	46231515	+	AATGTCAAGGGATAGATTTTTAAAGATGAG	0	ATTTGTGAATATGTGGATCAGGATTCC	0	+	ILLUMINA	0.97	189	TRUE
ARID2 + ARID2_UserDefined_UserDefined (42782824)	42782824	ARID2 + ARID2_UserDefined_UserDefined (42782824)_111952282	Homo sapiens	hg19	chr12	46231079	46231515	+	CGGAAATGGGAGATGTTGCTTGCACAA	0	GAGTCATTACCTCCTCAGGCATACTTG	0	+	ILLUMINA	0.97	189	TRUE
ARID2 + ARID2_UserDefined_UserDefined (42782824)	42782824	ARID2 + ARID2_UserDefined_UserDefined (42782824)_111952283	Homo sapiens	hg19	chr12	46231079	46231515	-	AGAAAGTAAATACTTCAGTGAAAACTCAC	0	GAGCTATGCTTCTTCCAGAGTTGTATA	0	-	ILLUMINA	0.97	179	TRUE
ARID2 + ARID2_UserDefined_UserDefined (42782824)	42782824	ARID2 + ARID2_UserDefined_UserDefined (42782824)_111952284	Homo sapiens	hg19	chr12	46231079	46231515	-	CCTATGCTCTTTTCTACTTTTGCAATT	0	AAAACACCATTATCTTCTGCTTTGCAA	0	-	ILLUMINA	0.97	189	TRUE
ARID2 + ARID2_UserDefined_UserDefined (42782825)	42782825	ARID2 + ARID2_UserDefined_UserDefined (42782825)_111952285	Homo sapiens	hg19	chr12	46285538	46285904	+	ATGGAGGAAAAGATGTATATCCAGGGC	0	TTTTGACGTGCCATTCTCTTGCTTCC	0	+	ILLUMINA	0.918	170	TRUE
ARID2 + ARID2_UserDefined_UserDefined (42782825)	42782825	ARID2 + ARID2_UserDefined_UserDefined (42782825)_111952286	Homo sapiens	hg19	chr12	46285538	46285904	+	AGTCAGAAGTCTTCTACCAAGTAAGGA	0	AATGTGACCCTGTTCAAATTGCTTAGA	0	+	ILLUMINA	0.918	179	TRUE
ARID2 + ARID2_UserDefined_UserDefined (42782825)	42782825	ARID2 + ARID2_UserDefined_UserDefined (42782825)_111952287	Homo sapiens	hg19	chr12	46285538	46285904	-	AAAGGCTCACAACCTTCCCAAAGACAC	0	TTTTGAAACTATTTCAAAAATTTCTCTGCT	0	-	ILLUMINA	0.918	177	TRUE
ARID2 + ARID2_UserDefined_UserDefined (42782825)	42782825	ARID2 + ARID2_UserDefined_UserDefined (42782825)_111952288	Homo sapiens	hg19	chr12	46285538	46285904	-	TGTATGTACAACAGGAAGTAAACTCATT	0	CTTTAATGCAGTCAAATGAGTTACTGA	0	-	ILLUMINA	0.918	190	TRUE
ARID2 + ARID2_UserDefined_UserDefined (42782826)	42782826	ARID2 + ARID2_UserDefined_UserDefined (42782826)_111952289	Homo sapiens	hg19	chr12	46287178	46287529	+	TGAATCATCCCAGTGCTGCACTTATG	0	TTTCCTTTCTTTTTAAGGATGAAAAAGAGG	0	+	ILLUMINA	0.868	170	TRUE
ARID2 + ARID2_UserDefined_UserDefined (42782826)	42782826	ARID2 + ARID2_UserDefined_UserDefined (42782826)_111952290	Homo sapiens	hg19	chr12	46287178	46287529	+	AGAATGTGGTCGCAGGTGAGTAATATG	0	CTAGGTCAGGCCATGATGAGCTCTTAA	0	+	ILLUMINA	0.868	177	TRUE
ARID2 + ARID2_UserDefined_UserDefined (42782826)	42782826	ARID2 + ARID2_UserDefined_UserDefined (42782826)_111952291	Homo sapiens	hg19	chr12	46287178	46287529	-	GAAAGACAAGGTTTCTTGATCCTCTCCT	0	GAATTAACGTGATACTGCAGACAGACT	0	-	ILLUMINA	0.868	170	TRUE
ARID2 + ARID2_UserDefined_UserDefined (42782826)	42782826	ARID2 + ARID2_UserDefined_UserDefined (42782826)_111952292	Homo sapiens	hg19	chr12	46287178	46287529	-	ATAAACTAAATTCACTTTGGCTACAGAAA	0	AGAATAAAGATCTAAATCATACAGGACTCA	0	-	ILLUMINA	0.868	185	TRUE
ARID2_Cds (122392682)_UserDefined (42782831)	42782831	ARID2_Cds (122392682)_UserDefined (42782831)_111952293	Homo sapiens	hg19	chr12	46254500	46254732	+	CCAATGAGAAAACCTGGACAGAACTTC	0	TTCCTTTAGAACCACTAACTTTAGCGA	0	+	ILLUMINA	0.96	173	TRUE
ARID2_Cds (122392682)_UserDefined (42782831)	42782831	ARID2_Cds (122392682)_UserDefined (42782831)_111952294	Homo sapiens	hg19	chr12	46254500	46254732	-	CTTTTTACAAGACTGCCACAGACACA	0	AAAGAACAAATGCAGAGTTTGTGACAT	0	-	ILLUMINA	0.96	184	TRUE
ARID1B_Cds (122392242)_UserDefined (42782817)	42782817	ARID1B_Cds (122392242)_UserDefined (42782817)_111952295	Homo sapiens	hg19	chr6	157431581	157431720	+	CCAATGCCACAGGAAAGAGGTTCGTCT	0	AAAGCCCTTCCAACAAATATGGAGAGG	0	+	ILLUMINA	0.88	183	TRUE
ARID1B_Cds (122392242)_UserDefined (42782817)	42782817	ARID1B_Cds (122392242)_UserDefined (42782817)_111952296	Homo sapiens	hg19	chr6	157431581	157431720	-	GCACTATAGGCATGTAAGACATGAACTG	0	GATGGGGGAACCCTTTGCATTAATAAT	0	-	ILLUMINA	0.88	180	TRUE
ARID1B_Cds (122392243)_UserDefined (42782818)	42782818	ARID1B_Cds (122392243)_UserDefined (42782818)_111952297	Homo sapiens	hg19	chr6	157454137	157454366	+	CATCCTTCTCCTGGGGGCCAGATGCAT	0	TTTCTTAATGTGCTAGTCCTTCAAGAT	0	+	ILLUMINA	0.88	177	TRUE
ARID1B_Cds (122392243)_UserDefined (42782818)	42782818	ARID1B_Cds (122392243)_UserDefined (42782818)_111952298	Homo sapiens	hg19	chr6	157454137	157454366	-	ACTCTGCTGAAAGCTACTGATTCCAG	0	AATGCAGGTGTTTCATAATCTCTGCAT	0	-	ILLUMINA	0.88	186	TRUE
ARID1B_Cds (122392244)_UserDefined (42782819)	42782819	ARID1B_Cds (122392244)_UserDefined (42782819)_111952299	Homo sapiens	hg19	chr6	157469733	157470110	+	TGGGTATCAGTGCCAACAACCAGAT	0	GGAGGGCCAGGAATGGGGCCGCCAAT	0	+	ILLUMINA	0.602	184	TRUE
ARID1B_Cds (122392244)_UserDefined (42782819)	42782819	ARID1B_Cds (122392244)_UserDefined (42782819)_111952300	Homo sapiens	hg19	chr6	157469733	157470110	-	ACATGGCTGGCTTGGCCCTTGTCCATG	0	CTTTTATTTAAACTTGTGACAACATTCACT	0	-	ILLUMINA	0.602	181	TRUE
ARID1B_Cds (122392244)_UserDefined (42782819)	42782819	ARID1B_Cds (122392244)_UserDefined (42782819)_111952301	Homo sapiens	hg19	chr6	157469733	157470110	-	TCACGGGTAGACACACAGCGTACCTG	0	TGCTGAGACATGCCAGGAGAACT	0	-	ILLUMINA	0.602	178	TRUE
ARID1B_Cds (122392245)_UserDefined (42782820)	42782820	ARID1B_Cds (122392245)_UserDefined (42782820)_111952302	Homo sapiens	hg19	chr6	157524975	157525155	+	ATATTCTTCTGTATGATGACAGCACTG	0	ACACTGTTAATCACTGCAGTTGTTATC	0	+	ILLUMINA	0.96	183	TRUE
ARID1B_Cds (122392245)_UserDefined (42782820)	42782820	ARID1B_Cds (122392245)_UserDefined (42782820)_111952303	Homo sapiens	hg19	chr6	157524975	157525155	-	CTTACCTGGGAGAGATTGAAAGTAGCA	0	CATGAATGTTGACTCTATGCATGAAAG	0	-	ILLUMINA	0.96	189	TRUE
ARID1B_Cds (122392246)_UserDefined (42782821)	42782821	ARID1B_Cds (122392246)_UserDefined (42782821)_111952304	Homo sapiens	hg19	chr6	157495117	157495276	+	AAAGAAGAAGGCACTCCACAGCC	0	TGCATGCCTTCATTTTGTGCAACATG	0	+	ILLUMINA	0.88	174	TRUE
ARID1B_Cds (122392246)_UserDefined (42782821)	42782821	ARID1B_Cds (122392246)_UserDefined (42782821)_111952305	Homo sapiens	hg19	chr6	157495117	157495276	-	CGAAGGAAGTACCTTTGACTTGCTCTC	0	AGGATTATATGTGTGATTCGTCAGACT	0	-	ILLUMINA	0.88	175	TRUE
ARID1B_Cds (122392252)_UserDefined (42782822)	42782822	ARID1B_Cds (122392252)_UserDefined (42782822)_111952306	Homo sapiens	hg19	chr6	157510751	157510939	+	AGGTTCCAGGTGACCTGAAGCCACCTA	0	TCACAGAGAGAAGAAATGGTATTCCCT	0	+	ILLUMINA	0.701	173	TRUE
ARID1B_Cds (122392252)_UserDefined (42782822)	42782822	ARID1B_Cds (122392252)_UserDefined (42782822)_111952307	Homo sapiens	hg19	chr6	157510751	157510939	-	ATCTGGCCGTGAGGGGTGGAGGCTGGG	0	GGAAGAAATCCAGAGATTATCAAGTAAGCC	0	-	ILLUMINA	0.701	175	TRUE
ARID1B_Cds (122392236)_UserDefined (42782811)	42782811	ARID1B_Cds (122392236)_UserDefined (42782811)_111952308	Homo sapiens	hg19	chr6	157256575	157256735	+	AACCTAACCATGAAGACTTGAACTTAA	0	TCTAGACTTCAGGTTTATTTTGTGGTC	0	+	ILLUMINA	0.955	189	TRUE
ARID1B_Cds (122392236)_UserDefined (42782811)	42782811	ARID1B_Cds (122392236)_UserDefined (42782811)_111952309	Homo sapiens	hg19	chr6	157256575	157256735	-	GGTAAACTTGATGGTCTTTCTTGCTGT	0	AATATCTCAATGAGTTATAAGCTTCTTCAG	0	-	ILLUMINA	0.955	173	TRUE
ARID1B_Cds (122392237)_UserDefined (42782812)	42782812	ARID1B_Cds (122392237)_UserDefined (42782812)_111952310	Homo sapiens	hg19	chr6	157505340	157505594	+	GCAGCGAGCTCCCTGAAAAAGCAGTATAT	0	CAGTCACTGGCCCAGGAAAGCC	0	+	ILLUMINA	0.734	180	TRUE
ARID1B_Cds (122392237)_UserDefined (42782812)	42782812	ARID1B_Cds (122392237)_UserDefined (42782812)_111952311	Homo sapiens	hg19	chr6	157505340	157505594	-	TTGCACTCAAAGGCAAACAGGTACTG	0	GGTTTGCAACAAAGTGGCTTGTTTAAA	0	-	ILLUMINA	0.734	172	TRUE
ARID1B_Cds (122392237)_UserDefined (42782812)	42782812	ARID1B_Cds (122392237)_UserDefined (42782812)_111952312	Homo sapiens	hg19	chr6	157505340	157505594	-	TAACACTGCCAGTGGGCGTCCAATTAA	0	AGCGCCGCCACTTACCAGGAGAT	0	-	ILLUMINA	0.734	177	TRUE
ARID1B_Cds (122392238)_UserDefined (42782813)	42782813	ARID1B_Cds (122392238)_UserDefined (42782813)_111952313	Homo sapiens	hg19	chr6	157502078	157502337	+	AGAGAGAAAGCTCTGGGTCGACCGATA	0	AGGGAGGGGGTGAAAAAGGAAGCATT	0	+	ILLUMINA	0.853	184	TRUE
ARID1B_Cds (122392238)_UserDefined (42782813)	42782813	ARID1B_Cds (122392238)_UserDefined (42782813)_111952314	Homo sapiens	hg19	chr6	157502078	157502337	-	AGAGCCTCTCTCTTCCATGAAGGTGAG	0	TGGGGCATGGGTGGGCAGAGGGAG	0	-	ILLUMINA	0.853	171	TRUE
ARID1B_Cds (122392238)_UserDefined (42782813)	42782813	ARID1B_Cds (122392238)_UserDefined (42782813)_111952315	Homo sapiens	hg19	chr6	157502078	157502337	-	TGACAGCACACAGACGTGGGTTGCAA	0	ACTCATTCTTACCTGGGCCAAACCCCC	0	-	ILLUMINA	0.853	172	TRUE
ARID1B_Cds (122392239)_UserDefined (42782814)	42782814	ARID1B_Cds (122392239)_UserDefined (42782814)_111952316	Homo sapiens	hg19	chr6	157222485	157222684	+	CAGCCAGCAGCCGCAGCCCCCGCACCT	0	TCTGAATCATCTTCCTGTCCTTTATTAAA	0	+	ILLUMINA	0.701	171	TRUE
ARID1B_Cds (122392239)_UserDefined (42782814)	42782814	ARID1B_Cds (122392239)_UserDefined (42782814)_111952317	Homo sapiens	hg19	chr6	157222485	157222684	-	GCAGATACTGCGCCTGGGGTGG	0	GAGAAAGTCAAAATGTGCAATTAAATGAA	0	-	ILLUMINA	0.701	170	TRUE
ARID1B_Cds (122392240)_UserDefined (42782815)	42782815	ARID1B_Cds (122392240)_UserDefined (42782815)_111952318	Homo sapiens	hg19	chr6	157521814	157522647	+	AGTGTGTGATTATACCTGTAAGAGCAC	0	CCAGCAGCAGGAGATGTACAACCAGTAT	0	+	ILLUMINA	0.823	170	TRUE
ARID1B_Cds (122392240)_UserDefined (42782815)	42782815	ARID1B_Cds (122392240)_UserDefined (42782815)_111952319	Homo sapiens	hg19	chr6	157521814	157522647	+	GGACCGCAGGCCCATCCAGGGCCAGTA	0	CAGAATATGTGGGCAGCACGCAATGATA	0	+	ILLUMINA	0.823	170	TRUE
ARID1B_Cds (122392240)_UserDefined (42782815)	42782815	ARID1B_Cds (122392240)_UserDefined (42782815)_111952320	Homo sapiens	hg19	chr6	157521814	157522647	+	CTGGCGGCCCTACACAGGCGCCCCCTTA	0	GCCCATCACACGCCCACCACAG	0	+	ILLUMINA	0.823	170	TRUE
ARID1B_Cds (122392240)_UserDefined (42782815)	42782815	ARID1B_Cds (122392240)_UserDefined (42782815)_111952321	Homo sapiens	hg19	chr6	157521814	157522647	+	GAGAACCGCATGTCTCCAAGCAAGTCT	0	CATCACAACCAGTCTTGAAACAAAGGC	0	+	ILLUMINA	0.823	181	TRUE
ARID1B_Cds (122392240)_UserDefined (42782815)	42782815	ARID1B_Cds (122392240)_UserDefined (42782815)_111952322	Homo sapiens	hg19	chr6	157521814	157522647	-	CCGTCCATATGGCGTTTGTAATTCTG	0	GCTCCTATAACAACAGAGAACTAACAATT	0	-	ILLUMINA	0.823	170	TRUE
ARID1B_Cds (122392240)_UserDefined (42782815)	42782815	ARID1B_Cds (122392240)_UserDefined (42782815)_111952323	Homo sapiens	hg19	chr6	157521814	157522647	-	TGTCTGGATCTGCCCCGGGCCCTGCAT	0	TTGTACATGTCGCCCTCGTGGCGCTTGGC	0	-	ILLUMINA	0.823	171	TRUE
ARID1B_Cds (122392240)_UserDefined (42782815)	42782815	ARID1B_Cds (122392240)_UserDefined (42782815)_111952324	Homo sapiens	hg19	chr6	157521814	157522647	-	CTCATGATTTATCCTCTGATCGGGTACC	0	TGAGGCCCCTCACTGGAGGACGACT	0	-	ILLUMINA	0.823	170	TRUE
ARID1B_Cds (122392240)_UserDefined (42782815)	42782815	ARID1B_Cds (122392240)_UserDefined (42782815)_111952325	Homo sapiens	hg19	chr6	157521814	157522647	-	CTGCATCTTCATAGACGGCAGAAAAG	0	ATGGAGGCTGAGGACGACATATAAGGC	0	-	ILLUMINA	0.823	184	TRUE
ARID1B_Cds (122392240)_UserDefined (42782815)	42782815	ARID1B_Cds (122392240)_UserDefined (42782815)_111952326	Homo sapiens	hg19	chr6	157521814	157522647	-	CCTTTAAGATGAGCAGGAACAGCATCT	0	TTCTACTGAGCCAGGAGGAAAGGTGAT	0	-	ILLUMINA	0.823	173	TRUE
ARID1B_Cds (122392241)_UserDefined (42782816)	42782816	ARID1B_Cds (122392241)_UserDefined (42782816)_111952327	Homo sapiens	hg19	chr6	157511147	157511369	+	GAACTCCATGACTCCAAACGCCCCCTA	0	TCTACTCTCTGCCGTTCCACAACAGTT	0	+	ILLUMINA	0.8	181	TRUE
ARID1B_Cds (122392241)_UserDefined (42782816)	42782816	ARID1B_Cds (122392241)_UserDefined (42782816)_111952328	Homo sapiens	hg19	chr6	157511147	157511369	-	ATCACATCGGGCATGCTCATGCCCTGCTG	0	TGATACAGCAGGAGTTACCTCCAAAC	0	-	ILLUMINA	0.8	175	TRUE
ARID1B_Cds (122392231)_UserDefined (42782806)	42782806	ARID1B_Cds (122392231)_UserDefined (42782806)_111952329	Homo sapiens	hg19	chr6	157192723	157192811	-	AACAACACAGATGTGCCAGCTGCCCC	0	AGCAACAGTGTTGGAGTCAGTCCAG	0	-	ILLUMINA	0.98	178	TRUE
ARID1B_Cds (122392232)_UserDefined (42782807)	42782807	ARID1B_Cds (122392232)_UserDefined (42782807)_111952330	Homo sapiens	hg19	chr6	157150336	157150580	+	CTCAGCAGAGCAGTCCGTACCCA	0	TTTTGTCTTTGCCTTTTGCTGTCCACC	0	+	ILLUMINA	0.701	189	TRUE
ARID1B_Cds (122392232)_UserDefined (42782807)	42782807	ARID1B_Cds (122392232)_UserDefined (42782807)_111952331	Homo sapiens	hg19	chr6	157150336	157150580	-	CCTGGAGGGCCATAGGAACCTC	0	ATTCATTCTTTATTACAAAGGCACAAATTT	0	-	ILLUMINA	0.701	180	TRUE
ARID1B_Cds (122392251)_UserDefined (42779388)	42779388	ARID1B_Cds (122392251)_UserDefined (42779388)_111952332	Homo sapiens	hg19	chr6	157099064	157100605	+	ATGGCCCATAACGCGGGCGCCG	0	CCTCCTCGTCGGGCCCGGGCTCGGCCAT	0	+	ILLUMINA	0.632	176	TRUE
ARID1B_Cds (122392251)_UserDefined (42779388)	42779388	ARID1B_Cds (122392251)_UserDefined (42779388)_111952333	Homo sapiens	hg19	chr6	157099064	157100605	+	GGGGCTGCTCCCCAACCACAAACTGAAAA	0	AACCAGTTCCAGCAGCAGCAGCA	0	+	ILLUMINA	0.632	171	TRUE
ARID1B_Cds (122392251)_UserDefined (42779388)	42779388	ARID1B_Cds (122392251)_UserDefined (42779388)_111952334	Homo sapiens	hg19	chr6	157099064	157100605	+	CAACAACAACAGCTTGGGCGGC	0	GGCGACGAGGACGACGCGCCGCCCAAGAT	0	+	ILLUMINA	0.632	171	TRUE
ARID1B_Cds (122392251)_UserDefined (42779388)	42779388	ARID1B_Cds (122392251)_UserDefined (42779388)_111952335	Homo sapiens	hg19	chr6	157099064	157100605	+	GCTTGGGCGCCCTGGGCACGCAGCAG	0	TCAACATGGCGGACAACAAAGC	0	+	ILLUMINA	0.632	170	TRUE
ARID1B_Cds (122392251)_UserDefined (42779388)	42779388	ARID1B_Cds (122392251)_UserDefined (42779388)_111952336	Homo sapiens	hg19	chr6	157099064	157100605	+	CCCTGCAGAACTCCCACGAAGGGTA	0	GCAGGAGGAGCAGGAGCGGGAGCTGT	0	+	ILLUMINA	0.632	172	TRUE
ARID1B_Cds (122392251)_UserDefined (42779388)	42779388	ARID1B_Cds (122392251)_UserDefined (42779388)_111952337	Homo sapiens	hg19	chr6	157099064	157100605	+	GGTACGGGGTGCTGAGCTCCCC	0	CACCCGTCGGGGGCCACCCCGACCCTCAAT	0	+	ILLUMINA	0.632	170	TRUE
ARID1B_Cds (122392251)_UserDefined (42779388)	42779388	ARID1B_Cds (122392251)_UserDefined (42779388)_111952338	Homo sapiens	hg19	chr6	157099064	157100605	+	GTACAGCAGCCCCAGCGCGCCG	0	GCGGCCGCGCAACAAAGGAGTCA	0	+	ILLUMINA	0.632	177	TRUE
ARID1B_Cds (122392251)_UserDefined (42779388)	42779388	ARID1B_Cds (122392251)_UserDefined (42779388)_111952339	Homo sapiens	hg19	chr6	157099064	157100605	-	TTGAGAGCCGCCTCGGAGCCGCCGCTCTT	0	AGCATGGGTCCCGGTGCCGCCGCC	0	-	ILLUMINA	0.632	177	TRUE
ARID1B_Cds (122392251)_UserDefined (42779388)	42779388	ARID1B_Cds (122392251)_UserDefined (42779388)_111952340	Homo sapiens	hg19	chr6	157099064	157100605	-	TCCATGTCGGGGCCGGGCTGAGGCGCGCCG	0	TGTAGTGCGTGGTGGTGGTGGAGGTG	0	-	ILLUMINA	0.632	170	TRUE
ARID1B_Cds (122392251)_UserDefined (42779388)	42779388	ARID1B_Cds (122392251)_UserDefined (42779388)_111952341	Homo sapiens	hg19	chr6	157099064	157100605	-	TTAAACTCCGGGACGGCCGCCGGGCCGCCG	0	GCTTGCTCAGCAGCGGCGGGCC	0	-	ILLUMINA	0.632	170	TRUE
ARID1B_Cds (122392251)_UserDefined (42779388)	42779388	ARID1B_Cds (122392251)_UserDefined (42779388)_111952342	Homo sapiens	hg19	chr6	157099064	157100605	-	GGATAATGGTTGCACTGGCTGTTG	0	AAAGCAAGGCCCAGCGCGGCCGCCGGGGCC	0	-	ILLUMINA	0.632	170	TRUE
ARID1B_Cds (122392251)_UserDefined (42779388)	42779388	ARID1B_Cds (122392251)_UserDefined (42779388)_111952343	Homo sapiens	hg19	chr6	157099064	157100605	-	CTGGGACTGGGGCTGCGACGGCGG	0	TTCTGGCCGGCGAAGCGCTGGAAGCCCC	0	-	ILLUMINA	0.632	170	TRUE
ARID1B_Cds (122392251)_UserDefined (42779388)	42779388	ARID1B_Cds (122392251)_UserDefined (42779388)_111952344	Homo sapiens	hg19	chr6	157099064	157100605	-	GAAAAGTACGCGGCAAAGAAAGAAACT	0	AGGCCGGGCTGGCAGCGGCGTACT	0	-	ILLUMINA	0.632	185	TRUE
ARID1B_Cds (122392233)_UserDefined (42782808)	42782808	ARID1B_Cds (122392233)_UserDefined (42782808)_111952345	Homo sapiens	hg19	chr6	157527276	157529047	+	GTCATATCTGATGTCATGACATTGTACCTG	0	GTGGGAGACCCCAGCCAAAAAGCACTT	0	+	ILLUMINA	0.82	171	TRUE
ARID1B_Cds (122392233)_UserDefined (42782808)	42782808	ARID1B_Cds (122392233)_UserDefined (42782808)_111952346	Homo sapiens	hg19	chr6	157527276	157529047	+	GATGACAGCCAGTCCTTGGCAGACGATT	0	GACTGCCCCGGACGCCGCTGCAGACCCAAA	0	+	ILLUMINA	0.82	170	TRUE
ARID1B_Cds (122392233)_UserDefined (42782808)	42782808	ARID1B_Cds (122392233)_UserDefined (42782808)_111952347	Homo sapiens	hg19	chr6	157527276	157529047	+	GACAAGCTGCCAATAAAGATAGTCAAA	0	CTCACTTTGAGAGCAAGATGGAAATTCC	0	+	ILLUMINA	0.82	170	TRUE
ARID1B_Cds (122392233)_UserDefined (42782808)	42782808	ARID1B_Cds (122392233)_UserDefined (42782808)_111952348	Homo sapiens	hg19	chr6	157527276	157529047	+	AGAGCAAGAAGGCAAAGGCGACTCTGAA	0	GTATCCAGCAAGCCAAAAGTCACC	0	+	ILLUMINA	0.82	170	TRUE
ARID1B_Cds (122392233)_UserDefined (42782808)	42782808	ARID1B_Cds (122392233)_UserDefined (42782808)_111952349	Homo sapiens	hg19	chr6	157527276	157529047	+	CCCAGGAGCCGAGACGAGACTCCTCT	0	GCCTGGTGCTGATCCTGGGGAAGCTGATT	0	+	ILLUMINA	0.82	171	TRUE
ARID1B_Cds (122392233)_UserDefined (42782808)	42782808	ARID1B_Cds (122392233)_UserDefined (42782808)_111952350	Homo sapiens	hg19	chr6	157527276	157529047	+	GAAAGCGAGCACCGCAGACCTATGAGAAA	0	ACTTGTCTGCTTACACGGAAAGCATC	0	+	ILLUMINA	0.82	170	TRUE
ARID1B_Cds (122392233)_UserDefined (42782808)	42782808	ARID1B_Cds (122392233)_UserDefined (42782808)_111952351	Homo sapiens	hg19	chr6	157527276	157529047	+	ATGGCTTGCTGCACTGGATGGT	0	TGATCTTGGCCACTCCTCCATTTAGT	0	+	ILLUMINA	0.82	170	TRUE
ARID1B_Cds (122392233)_UserDefined (42782808)	42782808	ARID1B_Cds (122392233)_UserDefined (42782808)_111952352	Homo sapiens	hg19	chr6	157527276	157529047	+	AGTTAGGTACGTTGGGGATCGCAAAA	0	AGAGGATGGGGTCACGATGGCCCAGTA	0	+	ILLUMINA	0.82	171	TRUE
ARID1B_Cds (122392233)_UserDefined (42782808)	42782808	ARID1B_Cds (122392233)_UserDefined (42782808)_111952353	Homo sapiens	hg19	chr6	157527276	157529047	+	CAAGGCTTTGCTAGCCATGGCCAGAGT	0	CATAAGTGAGAAGGCAAGCATGTGTG	0	+	ILLUMINA	0.82	180	TRUE
ARID1B_Cds (122392233)_UserDefined (42782808)	42782808	ARID1B_Cds (122392233)_UserDefined (42782808)_111952354	Homo sapiens	hg19	chr6	157527276	157529047	-	TTCGAGAAATCCAGACAACTGGAGAGG	0	CCTTTTTGGCTGGACCATGAAAGATAAA	0	-	ILLUMINA	0.82	171	TRUE
ARID1B_Cds (122392233)_UserDefined (42782808)	42782808	ARID1B_Cds (122392233)_UserDefined (42782808)_111952355	Homo sapiens	hg19	chr6	157527276	157529047	-	CATCAATACATTCAGCATCTTCCTCCTC	0	CAATCAGGCATTTTCTAAAGTACTCGACT	0	-	ILLUMINA	0.82	170	TRUE
ARID1B_Cds (122392233)_UserDefined (42782808)	42782808	ARID1B_Cds (122392233)_UserDefined (42782808)_111952356	Homo sapiens	hg19	chr6	157527276	157529047	-	AACTCCTGCACACGCCCCAACTTGTCA	0	CGATGCTGCTCTTTTCATCGCTTTCT	0	-	ILLUMINA	0.82	171	TRUE
ARID1B_Cds (122392233)_UserDefined (42782808)	42782808	ARID1B_Cds (122392233)_UserDefined (42782808)_111952357	Homo sapiens	hg19	chr6	157527276	157529047	-	CGATGGTTGCTATGATGCTTTTCTCTTG	0	AATGTGCTCGGTGGTGTCACCCCCGCCG	0	-	ILLUMINA	0.82	170	TRUE
ARID1B_Cds (122392233)_UserDefined (42782808)	42782808	ARID1B_Cds (122392233)_UserDefined (42782808)_111952358	Homo sapiens	hg19	chr6	157527276	157529047	-	ATATTGGACACACAGATGCATCGCTTAGCC	0	AAACTTACTGCTTTCGGTCTGGGGCCC	0	-	ILLUMINA	0.82	170	TRUE
ARID1B_Cds (122392233)_UserDefined (42782808)	42782808	ARID1B_Cds (122392233)_UserDefined (42782808)_111952359	Homo sapiens	hg19	chr6	157527276	157529047	-	AGTCCCACCACCACTCATCTTTGCTG	0	GTTTGGACATTTCGGCATCATTGCCA	0	-	ILLUMINA	0.82	170	TRUE
ARID1B_Cds (122392233)_UserDefined (42782808)	42782808	ARID1B_Cds (122392233)_UserDefined (42782808)_111952360	Homo sapiens	hg19	chr6	157527276	157529047	-	CGAGTTGGGTCCCACAGTTGGA	0	ACCAACGTGTTATCCCTCAAGACCT	0	-	ILLUMINA	0.82	170	TRUE
ARID1B_Cds (122392233)_UserDefined (42782808)	42782808	ARID1B_Cds (122392233)_UserDefined (42782808)_111952361	Homo sapiens	hg19	chr6	157527276	157529047	-	AAAAGCGCCATGGACATTTCTCGACA	0	TTTACAGAGGGTCTCCAGCACAAGTCTCTG	0	-	ILLUMINA	0.82	170	TRUE
ARID1B_Cds (122392233)_UserDefined (42782808)	42782808	ARID1B_Cds (122392233)_UserDefined (42782808)_111952362	Homo sapiens	hg19	chr6	157527276	157529047	-	AAAAGGAATTCCGAGCGGTTTTCGTC	0	GGAAGCTTATCAAGTTTCCAATGCTTC	0	-	ILLUMINA	0.82	190	TRUE
ARID1B_Cds (122392233)_UserDefined (42782808)	42782808	ARID1B_Cds (122392233)_UserDefined (42782808)_111952363	Homo sapiens	hg19	chr6	157527276	157529047	-	CCCAATTGGTAAATAGTGAATGGGGC	0	CATAACTGCCCAATCTGAAACAGTACA	0	-	ILLUMINA	0.82	170	TRUE
ARID1B_Cds (122392234)_UserDefined (42782809)	42782809	ARID1B_Cds (122392234)_UserDefined (42782809)_111952364	Homo sapiens	hg19	chr6	157405771	157406064	+	CACGAGCAGCCAAGGGGATCAGAGCAA	0	TCTCCTGCAAGTATCCCAGGTATTTAC	0	+	ILLUMINA	0.787	175	TRUE
ARID1B_Cds (122392234)_UserDefined (42782809)	42782809	ARID1B_Cds (122392234)_UserDefined (42782809)_111952365	Homo sapiens	hg19	chr6	157405771	157406064	-	ATGTGGGGAGAAAGGCGACTGCGCCGG	0	GAGTGACACGTTTGGATGAATATCTCA	0	-	ILLUMINA	0.787	185	TRUE
ARID1B_Cds (122392234)_UserDefined (42782809)	42782809	ARID1B_Cds (122392234)_UserDefined (42782809)_111952366	Homo sapiens	hg19	chr6	157405771	157406064	-	GCCTTGGTGAGAATTCAGTTATACTCT	0	ATTGGGCCAGATCGAGACTGGTTGCTT	0	-	ILLUMINA	0.787	185	TRUE
ARID1B_Cds (122392235)_UserDefined (42782810)	42782810	ARID1B_Cds (122392235)_UserDefined (42782810)_111952367	Homo sapiens	hg19	chr6	157488149	157488344	+	GCCCATGAACAACAGCTCTAGCCTGAT	0	TAAACGGCCCGAGAAGGTGGATCAGTT	0	+	ILLUMINA	0.88	187	TRUE
ARID1B_Cds (122392235)_UserDefined (42782810)	42782810	ARID1B_Cds (122392235)_UserDefined (42782810)_111952368	Homo sapiens	hg19	chr6	157488149	157488344	-	ATGCTGTAGGGCGGCGCCTGCGTGTT	0	TATACCGACCATGCACATTAGCAGTG	0	-	ILLUMINA	0.88	170	TRUE
AKT1_Cds (122392618)_UserDefined (42782800)	42782800	AKT1_Cds (122392618)_UserDefined (42782800)_111952369	Homo sapiens	hg19	chr14	105258910	105259005	-	TTTGCTTCTCCCAGAGGCTGTGGCCA	0	TGGGGAGGGAGAGATGGGGGTA	0	-	ILLUMINA	0.602	188	TRUE
AKT1_Cds (122392619)_UserDefined (42782801)	42782801	AKT1_Cds (122392619)_UserDefined (42782801)_111952370	Homo sapiens	hg19	chr14	105236656	105236782	+	CACTCCATGCTGTCATCTGTGGGTGTA	0	GATTGACACAGGGACCTGGGCCCTCA	0	+	ILLUMINA	0.781	182	TRUE
AKT1_Cds (122392619)_UserDefined (42782801)	42782801	AKT1_Cds (122392619)_UserDefined (42782801)_111952371	Homo sapiens	hg19	chr14	105236656	105236782	-	AGGTGGGGCACCGGGGTCTGAGCTGT	0	ATAGCTTGGAGGGATGGAGAGGCGGCCT	0	-	ILLUMINA	0.781	170	TRUE
AKT1_Cds (122392620)_UserDefined (42782802)	42782802	AKT1_Cds (122392620)_UserDefined (42782802)_111952372	Homo sapiens	hg19	chr14	105240224	105240342	-	AGCGTGGTGCGGGGCTGCCGTCCT	0	CCTGTGGGCCGCCCATGGTGGG	0	-	ILLUMINA	0.602	188	TRUE
AKT1_Cds (122392621)_UserDefined (42782803)	42782803	AKT1_Cds (122392621)_UserDefined (42782803)_111952373	Homo sapiens	hg19	chr14	105241964	105242161	+	GAAGTCCATCTCCTCCTCCTCCTGCTT	0	GCCAGCCTCACAAGCGTGGTTCCACA	0	+	ILLUMINA	0.701	170	TRUE
AKT1_Cds (122392621)_UserDefined (42782803)	42782803	AKT1_Cds (122392621)_UserDefined (42782803)_111952374	Homo sapiens	hg19	chr14	105241964	105242161	-	ATCCAGACTGTGGCTGACGGCCTCAA	0	CTGGGGCTGCCTTGGACTGTGG	0	-	ILLUMINA	0.701	180	TRUE
ARID1B_Cds (122392229)_UserDefined (42782804)	42782804	ARID1B_Cds (122392229)_UserDefined (42782804)_111952375	Homo sapiens	hg19	chr6	157519920	157520066	+	GCCTGTACCCACAGCAGCCGGTGAGTT	0	ATGCTAGAAAGTACTCCTGGGATGTTG	0	+	ILLUMINA	0.89	187	TRUE
ARID1B_Cds (122392229)_UserDefined (42782804)	42782804	ARID1B_Cds (122392229)_UserDefined (42782804)_111952376	Homo sapiens	hg19	chr6	157519920	157520066	-	AAAACACAGCACCCCACGCCCACTTGC	0	ACTGAGAAAAAGCTTCAGGCAAACA	0	-	ILLUMINA	0.89	185	TRUE
ARID1B_Cds (122392230)_UserDefined (42782805)	42782805	ARID1B_Cds (122392230)_UserDefined (42782805)_111952377	Homo sapiens	hg19	chr6	157517274	157517474	+	CCGGAGCAATGTCTAACCTGGGCAT	0	AGCCACTGATGACAATATACAGTGTCC	0	+	ILLUMINA	0.8	181	TRUE
ARID1B_Cds (122392230)_UserDefined (42782805)	42782805	ARID1B_Cds (122392230)_UserDefined (42782805)_111952378	Homo sapiens	hg19	chr6	157517274	157517474	-	ATAGGGAAACTGCTGGCGCTGCCC	0	CATTTAGGCATTTCTGAAAGTCAAAGG	0	-	ILLUMINA	0.8	184	TRUE
TP53_Cds (122392543)_UserDefined (42660594)	42660594	TP53_Cds (122392543)_UserDefined (42660594)_111952379	Homo sapiens	hg19	chr17	7577499	7577608	-	ACTGGCCTCATCTTGGGCCTGTGTTA	0	TCAGGAGCCACTTGCCACCCTGCAC	0	-	ILLUMINA	0.602	170	TRUE
RB1_Cds (122392561)_UserDefined (42783043)	42783043	RB1_Cds (122392561)_UserDefined (42783043)_111952380	Homo sapiens	hg19	chr13	48953670	48953786	-	ACTGATTTAAGCATGGATTCCATTACT	0	TCACTGTTTTGCCCAGGCTGGCCTTCA	0	-	ILLUMINA	0.95	171	TRUE
RB1_Cds (122392566)_UserDefined (42783048)	42783048	RB1_Cds (122392566)_UserDefined (42783048)_111952381	Homo sapiens	hg19	chr13	49033800	49033969	+	TTTTTCTTATTCCCACAGTGTATCGGC	0	CAGGCATTTGGACCAAGTAAGAAAATC	0	+	ILLUMINA	0.96	175	TRUE
RB1_Cds (122392566)_UserDefined (42783048)	42783048	RB1_Cds (122392566)_UserDefined (42783048)_111952382	Homo sapiens	hg19	chr13	49033800	49033969	-	CAAAGTGTATTTAGCCGGAGATAGGCT	0	CCTCTTTTCTACCACTCTTTTCTTTCC	0	-	ILLUMINA	0.96	181	TRUE
RB1_Cds (122392578)_UserDefined (42783060)	42783060	RB1_Cds (122392578)_UserDefined (42783060)_111952383	Homo sapiens	hg19	chr13	48941605	48941800	+	TAGACCTTATTTATATTGCATGCGAACTC	0	TCTTTCAAGGTTGAAAATCTTTCTAAACG	0	+	ILLUMINA	0.97	171	TRUE
RB1_Cds (122392578)_UserDefined (42783060)	42783060	RB1_Cds (122392578)_UserDefined (42783060)_111952384	Homo sapiens	hg19	chr13	48941605	48941800	-	TCAAATATACCATGTGCAATACCTGTC	0	AAAGTCACTGACAATTATCCTTTACATG	0	-	ILLUMINA	0.97	171	TRUE
SETD2_Cds (122392427)_UserDefined (42783065)	42783065	SETD2_Cds (122392427)_UserDefined (42783065)_111952385	Homo sapiens	hg19	chr3	47155366	47155494	+	TCAAGCCCCAGCCTTTCTTTTCTGT	0	CAGCAAAAGAACCAAAGTAACTTTGAA	0	+	ILLUMINA	0.98	171	TRUE
SETD2_Cds (122392428)_UserDefined (39451450)	39451450	SETD2_Cds (122392428)_UserDefined (39451450)_111952386	Homo sapiens	hg19	chr3	47125210	47125872	+	GTAATTCAAGTTGAAATGAACAAAAGATGC	0	TCCTCTTCATCTTGGGATGGTGTTTC	0	+	ILLUMINA	0.863	170	TRUE
SETD2_Cds (122392428)_UserDefined (39451450)	39451450	SETD2_Cds (122392428)_UserDefined (39451450)_111952387	Homo sapiens	hg19	chr3	47125210	47125872	+	TTCATTAATAGGTTCTTCTAGTTTTGTGCC	0	TAGCTGTTGTGACTGCAATTCTTCCTC	0	+	ILLUMINA	0.863	171	TRUE
SETD2_Cds (122392428)_UserDefined (39451450)	39451450	SETD2_Cds (122392428)_UserDefined (39451450)_111952388	Homo sapiens	hg19	chr3	47125210	47125872	+	TGATCAAGATCCTCTTTGCCATCCTTG	0	GATCAGGTGTGTTGAGTGGTGTATGA	0	+	ILLUMINA	0.863	180	TRUE
SETD2_Cds (122392428)_UserDefined (39451450)	39451450	SETD2_Cds (122392428)_UserDefined (39451450)_111952389	Homo sapiens	hg19	chr3	47125210	47125872	-	TGATTTGGCCACCAAACTCCTGGACAG	0	CTGAAAAATGGAATACTGTCTCTCTTACT	0	-	ILLUMINA	0.863	171	TRUE
SETD2_Cds (122392428)_UserDefined (39451450)	39451450	SETD2_Cds (122392428)_UserDefined (39451450)_111952390	Homo sapiens	hg19	chr3	47125210	47125872	-	AGCTACCTACATCTGAACCAGAAGCT	0	CCAAGAACAGCCAGATAAAACAGTGGAT	0	-	ILLUMINA	0.863	170	TRUE
SETD2_Cds (122392428)_UserDefined (39451450)	39451450	SETD2_Cds (122392428)_UserDefined (39451450)_111952391	Homo sapiens	hg19	chr3	47125210	47125872	-	AAGTGAAAATAGCATGGACAGTGCAAT	0	GCTGCCTGAATGCAAAGTTGATAGTGA	0	-	ILLUMINA	0.863	171	TRUE
SETD2_Cds (122392428)_UserDefined (39451450)	39451450	SETD2_Cds (122392428)_UserDefined (39451450)_111952392	Homo sapiens	hg19	chr3	47125210	47125872	-	CCTACTAAAAATATGTTGGAGGAAAGC	0	TTCCACCAAGCTGAGCACAGAAGCT	0	-	ILLUMINA	0.863	177	TRUE
TP53 + TP53 + TP53_UserDe_UserDefined (39469878)	39469878	TP53 + TP53 + TP53_UserDe_UserDefined (39469878)_111952393	Homo sapiens	hg19	chr17	7578152	7578579	+	CTCGGATAAGATGCTGAGGAGGG	0	CGTCATGTGCTGTGACTGCTTGTAGAT	0	+	ILLUMINA	0.84	187	TRUE
TP53 + TP53 + TP53_UserDe_UserDefined (39469878)	39469878	TP53 + TP53 + TP53_UserDe_UserDefined (39469878)_111952394	Homo sapiens	hg19	chr17	7578152	7578579	+	AAACATCTTGTTGAGGGCAGGGGAGTA	0	GCGTCTACACCTCAGGAGCTTTTCTTT	0	+	ILLUMINA	0.84	187	TRUE
TP53 + TP53 + TP53_UserDe_UserDefined (39469878)	39469878	TP53 + TP53 + TP53_UserDe_UserDefined (39469878)_111952395	Homo sapiens	hg19	chr17	7578152	7578579	-	TTCCTCACTGATTGCTCTTAGGTCTGG	0	AGGAGGGGTTAAGGGTGGTTGTCA	0	-	ILLUMINA	0.84	185	TRUE
TP53 + TP53 + TP53_UserDe_UserDefined (39469878)	39469878	TP53 + TP53 + TP53_UserDe_UserDefined (39469878)_111952396	Homo sapiens	hg19	chr17	7578152	7578579	-	CAACTCTGTCTCCTTCCTCTTCCTACA	0	AGGTTGTGAGGCGCTGCCCCCAC	0	-	ILLUMINA	0.84	187	TRUE
TP53 + TP53 + TP53 + TP53_UserDefined (42779636)	42779636	TP53 + TP53 + TP53 + TP53_UserDefined (42779636)_111952397	Homo sapiens	hg19	chr17	7576515	7577180	+	AGGTGTATTAAATCCATTTTCAACTTACA	1	AAAGCTGGTCTGGTCCTTTAAAATATA	0	+	ILLUMINA	0.851	173	TRUE
TP53 + TP53 + TP53 + TP53_UserDefined (42779636)	42779636	TP53 + TP53 + TP53 + TP53_UserDefined (42779636)_111952398	Homo sapiens	hg19	chr17	7576515	7577180	+	TATGGTATAAGTTGGTGTTCTGAAGTTAG	0	ACTTTCCACTTGATAAGAGGTCCCAAG	0	+	ILLUMINA	0.851	171	TRUE
TP53 + TP53 + TP53 + TP53_UserDefined (42779636)	42779636	TP53 + TP53 + TP53 + TP53_UserDefined (42779636)_111952399	Homo sapiens	hg19	chr17	7576515	7577180	+	ACCTGAAGGGTGAAATATTCTCCATCC	0	TCCTGCTTGCTTACCTCGCTTAGT	0	+	ILLUMINA	0.851	178	TRUE
TP53 + TP53 + TP53 + TP53_UserDefined (42779636)	42779636	TP53 + TP53 + TP53 + TP53_UserDefined (42779636)_111952400	Homo sapiens	hg19	chr17	7576515	7577180	+	CGGTCTCTCCCAGGACAGGCACAAACA	0	CTACTCCCAACCACCCTTGTCCTTTCT	0	+	ILLUMINA	0.851	171	TRUE
TP53 + TP53 + TP53 + TP53_UserDefined (42779636)	42779636	TP53 + TP53 + TP53 + TP53_UserDefined (42779636)_111952401	Homo sapiens	hg19	chr17	7576515	7577180	-	ATTTGCCATCAGGGGGCAGTGATGCCT	0	GAAAATGGTTCTATGACTTTGCCTGATAC	0	-	ILLUMINA	0.851	171	TRUE
TP53 + TP53 + TP53 + TP53_UserDefined (42779636)	42779636	TP53 + TP53 + TP53 + TP53_UserDefined (42779636)_111952402	Homo sapiens	hg19	chr17	7576515	7577180	-	TTTCCTAGCACTGCCCAACAACACCAGC	0	CGTTTTCTTCTTGACTGTTTTACCTGCAA	0	-	ILLUMINA	0.851	170	TRUE
TP53 + TP53 + TP53 + TP53_UserDefined (42779636)	42779636	TP53 + TP53 + TP53 + TP53_UserDefined (42779636)_111952403	Homo sapiens	hg19	chr17	7576515	7577180	-	TACTGGGACGGAACAGCTTTGAGGTGC	0	AAGAAGCGGTGGAGGAGACCAAGGGTG	0	-	ILLUMINA	0.851	171	TRUE
TP53 + TP53 + TP53 + TP53_UserDefined (42779637)	42779637	TP53 + TP53 + TP53 + TP53_UserDefined (42779637)_111952404	Homo sapiens	hg19	chr17	7579287	7579937	+	GGGATACGGCCAGGCATTGAAGTCTCAT	0	GATGACAGGGGCCAGGAGGGGGCT	0	+	ILLUMINA	0.687	170	TRUE
TP53 + TP53 + TP53 + TP53_UserDefined (42779637)	42779637	TP53 + TP53 + TP53 + TP53_UserDefined (42779637)_111952405	Homo sapiens	hg19	chr17	7579287	7579937	+	GTGTAGGAGCTGCTGGTGCAGG	0	GGGACTGTAGATGGGTGAAAAGAGCA	0	+	ILLUMINA	0.687	170	TRUE
TP53 + TP53 + TP53 + TP53_UserDefined (42779637)	42779637	TP53 + TP53 + TP53 + TP53_UserDefined (42779637)_111952406	Homo sapiens	hg19	chr17	7579287	7579937	+	GCCCTCCAGGTCCCCAGCCCAACCCTT	0	CAATGGATCCACTCACAGTTTCCATAGG	0	+	ILLUMINA	0.687	186	TRUE
TP53 + TP53 + TP53 + TP53_UserDefined (42779637)	42779637	TP53 + TP53 + TP53 + TP53_UserDefined (42779637)_111952407	Homo sapiens	hg19	chr17	7579287	7579937	-	ACAGCCAAGTCTGTGACTTGCACGG	0	AGTTTACCCACTTAATGTGTGATCTC	0	-	ILLUMINA	0.687	175	TRUE
TP53 + TP53 + TP53 + TP53_UserDefined (42779637)	42779637	TP53 + TP53 + TP53 + TP53_UserDefined (42779637)_111952408	Homo sapiens	hg19	chr17	7579287	7579937	-	AAGACCCAGGTCCAGATGAAGCTCCCAG	0	CAGCTACGGTTTCCGTCTGGGC	0	-	ILLUMINA	0.687	170	TRUE
TP53 + TP53 + TP53 + TP53_UserDefined (42779637)	42779637	TP53 + TP53 + TP53 + TP53_UserDefined (42779637)_111952409	Homo sapiens	hg19	chr17	7579287	7579937	-	TCCTGAAAACAACGTTCTGGTAAGGA	0	ATGCTGTCCCCGGACGATATTGAACAA	0	-	ILLUMINA	0.687	188	TRUE
TP53 + TP53 + TP53 + TP53_UserDefined (42779637)	42779637	TP53 + TP53 + TP53 + TP53_UserDefined (42779637)_111952410	Homo sapiens	hg19	chr17	7579287	7579937	-	TCTCATGCTGGATCCCCACTTTTCCTC	0	AAGGGCAGGCCCACCACCCCCACCCCA	0	-	ILLUMINA	0.687	179	TRUE
RB1 + RB1_UserDefined (12_UserDefined (42783038)	42783038	RB1 + RB1_UserDefined (12_UserDefined (42783038)_111952411	Homo sapiens	hg19	chr13	48954189	48954377	+	ATATGTCTTTATTGGCGTGCGCTCTTG	0	AGGAGAAGGAATGCTTATTTTAGATCAC	0	+	ILLUMINA	0.955	174	TRUE
RB1 + RB1_UserDefined (12_UserDefined (42783038)	42783038	RB1 + RB1_UserDefined (12_UserDefined (42783038)_111952412	Homo sapiens	hg19	chr13	48954189	48954377	-	CTTACTGCTATATGTGGCCATTACAACC	0	ACCTAAAATTTTGAATGGATAATCGTTCTT	0	-	ILLUMINA	0.955	190	TRUE
RB1 + RB1_UserDefined (12_UserDefined (42783039)	42783039	RB1 + RB1_UserDefined (12_UserDefined (42783039)_111952413	Homo sapiens	hg19	chr13	49039109	49039529	+	TGTTCTTCCTCAGACATTCAAACGTG	0	TGATTGGAAAAATCTAATGTAATGGGTCC	0	+	ILLUMINA	0.972	175	TRUE
RB1 + RB1_UserDefined (12_UserDefined (42783039)	42783039	RB1 + RB1_UserDefined (12_UserDefined (42783039)_111952414	Homo sapiens	hg19	chr13	49039109	49039529	+	ACCAATACCTCACATTCCTCGAAGC	0	AGGTGTGTGTTTTCTCTTTAGGGAAGT	0	+	ILLUMINA	0.972	175	TRUE
RB1 + RB1_UserDefined (12_UserDefined (42783039)	42783039	RB1 + RB1_UserDefined (12_UserDefined (42783039)_111952415	Homo sapiens	hg19	chr13	49039109	49039529	-	ATAGAATCATACTCCTCTTCTTTGATCAA	0	ACTTTTTGACTGGTAAGAAGCACATAT	0	-	ILLUMINA	0.972	179	TRUE
RB1 + RB1_UserDefined (12_UserDefined (42783039)	42783039	RB1 + RB1_UserDefined (12_UserDefined (42783039)_111952416	Homo sapiens	hg19	chr13	49039109	49039529	-	CCGTAAGGGTGAACTAGGAAACTTGTAAG	0	AGGATACTTTTGACCTACCCTGGTGGA	0	-	ILLUMINA	0.972	171	TRUE
RB1 + RB1_UserDefined (12_UserDefined (42783039)	42783039	RB1 + RB1_UserDefined (12_UserDefined (42783039)_111952417	Homo sapiens	hg19	chr13	49039109	49039529	-	TCACCCCGCCCCCATATTCTTATTATG	0	GATCTTGGAGTCATTTTTGTTGGTGTT	0	-	ILLUMINA	0.972	189	TRUE
PIK3CA + PIK3CA_UserDefin_UserDefined (42783006)	42783006	PIK3CA + PIK3CA_UserDefin_UserDefined (42783006)_111952418	Homo sapiens	hg19	chr3	178947767	178948189	+	ATTTTGGGAATTGGAGATCGTCACAAT	0	TTTTTGAAAGCTGTTTCATATAGATTTTGG	0	+	ILLUMINA	0.955	180	TRUE
PIK3CA + PIK3CA_UserDefin_UserDefined (42783006)	42783006	PIK3CA + PIK3CA_UserDefin_UserDefined (42783006)_111952419	Homo sapiens	hg19	chr3	178947767	178948189	+	TGCCATTTGTTTTGACACAGGATTTCT	0	CAAAATAATAAATGTTGGCTGGGTGTGG	0	+	ILLUMINA	0.955	190	TRUE
PIK3CA + PIK3CA_UserDefin_UserDefined (42783006)	42783006	PIK3CA + PIK3CA_UserDefin_UserDefined (42783006)_111952420	Homo sapiens	hg19	chr3	178947767	178948189	-	GTCCATCGTCTTTCACCATGATGTTAC	0	GTATGGAAATATAGTGATTCAGGCCAAC	0	-	ILLUMINA	0.955	171	TRUE
PIK3CA + PIK3CA_UserDefin_UserDefined (42783006)	42783006	PIK3CA + PIK3CA_UserDefin_UserDefined (42783006)_111952421	Homo sapiens	hg19	chr3	178947767	178948189	-	TCTTGGGCTCCTTTACTAATCACTATT	0	AGTTTGATATATGCAGATACAAAATGTCTT	0	-	ILLUMINA	0.955	181	TRUE
PIK3CA + PIK3CA_UserDefin_UserDefined (42779575)	42779575	PIK3CA + PIK3CA_UserDefin_UserDefined (42779575)_111952422	Homo sapiens	hg19	chr3	178927949	178928378	+	AAATGGCTTTGAATCTTTGGCCAGTAC	0	ATAATAGCTTTTCTTCCATCTCTTAGGAA	0	+	ILLUMINA	0.96	181	TRUE
PIK3CA + PIK3CA_UserDefin_UserDefined (42779575)	42779575	PIK3CA + PIK3CA_UserDefin_UserDefined (42779575)_111952423	Homo sapiens	hg19	chr3	178927949	178928378	+	CATGCCAATTGGTCTGTATCCCGAGAA	0	GGCATAGATACTATGAACTCTAGGACC	0	+	ILLUMINA	0.96	177	TRUE
PIK3CA + PIK3CA_UserDefin_UserDefined (42779575)	42779575	PIK3CA + PIK3CA_UserDefin_UserDefined (42779575)_111952424	Homo sapiens	hg19	chr3	178927949	178928378	-	GGGTTCAGCAAATCTTCTAATCCATGA	0	AAACACATTTCAAAACACTTTTCTTCC	0	-	ILLUMINA	0.96	189	TRUE
PIK3CA + PIK3CA_UserDefin_UserDefined (42779575)	42779575	PIK3CA + PIK3CA_UserDefin_UserDefined (42779575)_111952425	Homo sapiens	hg19	chr3	178927949	178928378	-	TCCTGCGTGGGAATAGCTAAATCCTG	0	ATACATAAGAGAGAAGGTTTGACTGC	0	-	ILLUMINA	0.96	186	TRUE
PIK3CA + PIK3CA_UserDefin_UserDefined (42783005)	42783005	PIK3CA + PIK3CA_UserDefin_UserDefined (42783005)_111952426	Homo sapiens	hg19	chr3	178937334	178937865	+	CTAATTTTAAAATCAGAAGTTAAGGCAGTG	1	GCTATGGAACTTCTGGACTGTAATTACCC	0	+	ILLUMINA	0.819	171	TRUE
PIK3CA + PIK3CA_UserDefin_UserDefined (42783005)	42783005	PIK3CA + PIK3CA_UserDefin_UserDefined (42783005)_111952427	Homo sapiens	hg19	chr3	178937334	178937865	+	TGCTTGGAAAAATATTTAACAGATGACA	1	TACTGCACTAACTAGTTTTATGCTTAAAA	0	+	ILLUMINA	0.819	171	TRUE
PIK3CA + PIK3CA_UserDefin_UserDefined (42783005)	42783005	PIK3CA + PIK3CA_UserDefin_UserDefined (42783005)_111952428	Homo sapiens	hg19	chr3	178937334	178937865	+	TTTTCTTTAGATCGGCCATGCAGAAAC	1	CTTTTTCTTTTGGCATTTAAAGTAAGTCT	0	+	ILLUMINA	0.819	171	TRUE
PIK3CA + PIK3CA_UserDefin_UserDefined (42783005)	42783005	PIK3CA + PIK3CA_UserDefin_UserDefined (42783005)_111952429	Homo sapiens	hg19	chr3	178937334	178937865	-	CTGTACTAGCTGAATTAAATACTGAGAAAG	1	GCCAATCTTTTACCAAGCAATACATCTGTG	0	-	ILLUMINA	0.819	170	TRUE
PIK3CA + PIK3CA_UserDefin_UserDefined (42783005)	42783005	PIK3CA + PIK3CA_UserDefin_UserDefined (42783005)_111952430	Homo sapiens	hg19	chr3	178937334	178937865	-	GTATGGAAAACTCTTCCAGCCAAACAT	1	GCCCAATCCTTTGATTAGTCAATGCTT	0	-	ILLUMINA	0.819	171	TRUE
PIK3CA_Cds (122392622)_UserDefined (42783007)	42783007	PIK3CA_Cds (122392622)_UserDefined (42783007)_111952431	Homo sapiens	hg19	chr3	178919078	178919328	+	CCAGAACAAGTAATTGCTGAAGCAATC	0	AAAATATCCTCTGAGTCAGTATAAGGTGAG	0	+	ILLUMINA	0.965	170	TRUE
PIK3CA_Cds (122392622)_UserDefined (42783007)	42783007	PIK3CA_Cds (122392622)_UserDefined (42783007)_111952432	Homo sapiens	hg19	chr3	178919078	178919328	-	CAGAGGATAGCAACATACTTCGAGTTTTT	0	TAACAGGAAAACATTAGATGCAATCAC	0	-	ILLUMINA	0.965	177	TRUE
PPP6C + PPP6C_UserDefined_UserDefined (42783021)	42783021	PPP6C + PPP6C_UserDefined_UserDefined (42783021)_111952433	Homo sapiens	hg19	chr9	127915787	127916289	+	ATCTGACCAAACCAGATCACAAAATGC	0	GGATAACAAAGAGTTGAACATATAACCTC	0	+	ILLUMINA	0.856	175	TRUE
PPP6C + PPP6C_UserDefined_UserDefined (42783021)	42783021	PPP6C + PPP6C_UserDefined_UserDefined (42783021)_111952434	Homo sapiens	hg19	chr9	127915787	127916289	+	AAAAATATGCAATGTGTTATTGGCAGG	0	AACAGAAGGGTTTTAATTAATGAATCTGC	0	+	ILLUMINA	0.856	179	TRUE
PPP6C + PPP6C_UserDefined_UserDefined (42783021)	42783021	PPP6C + PPP6C_UserDefined_UserDefined (42783021)_111952435	Homo sapiens	hg19	chr9	127915787	127916289	-	ACGGAATCAGGAAATTCCTCATAAAGG	0	TTTGTGGATTGCTAATGGGCTGCA	0	-	ILLUMINA	0.856	181	TRUE
PPP6C + PPP6C_UserDefined_UserDefined (42783021)	42783021	PPP6C + PPP6C_UserDefined_UserDefined (42783021)_111952436	Homo sapiens	hg19	chr9	127915787	127916289	-	AGTTTCTATTTTTAAAGTCTCATGTACGT	0	TTTTTGCTAGTTAATAGATGAGCAGATTT	0	-	ILLUMINA	0.856	179	TRUE
PPP6C + PPP6C_UserDefined_UserDefined (42783021)	42783021	PPP6C + PPP6C_UserDefined_UserDefined (42783021)_111952437	Homo sapiens	hg19	chr9	127915787	127916289	-	TGTGGAGGTCCTAGCAGGACTAAATAT	0	CTTTCACAGATGAGTGCCAAACCAAAT	0	-	ILLUMINA	0.856	171	TRUE
PPP6C + PPP6C_UserDefined_UserDefined (42783022)	42783022	PPP6C + PPP6C_UserDefined_UserDefined (42783022)_111952438	Homo sapiens	hg19	chr9	127951816	127952022	+	ATAGGGCTCACCTTCAGGTCGTTCTCT	0	CGAAGCCGGAACTTTCCCTGCGTCA	0	+	ILLUMINA	0.701	181	TRUE
PPP6C + PPP6C_UserDefined_UserDefined (42783022)	42783022	PPP6C + PPP6C_UserDefined_UserDefined (42783022)_111952439	Homo sapiens	hg19	chr9	127951816	127952022	-	AAATAGCGCGGCTGTGCAAGTACCTGC	0	CTCCCCCATTGCCAGTCGACCC	0	-	ILLUMINA	0.701	175	TRUE
MRPS31_Cds (122392227)_UserDefined (42782954)	42782954	MRPS31_Cds (122392227)_UserDefined (42782954)_111952441	Homo sapiens	hg19	chr13	41303486	41303762	+	GGTCTTAATTGAACTGTATGTTACTTTCT	0	AGTGGCGAATTGGTCCTTGTTTTGGA	0	+	ILLUMINA	0.84	170	TRUE
MRPS31_Cds (122392227)_UserDefined (42782954)	42782954	MRPS31_Cds (122392227)_UserDefined (42782954)_111952442	Homo sapiens	hg19	chr13	41303486	41303762	+	TATATGTTCATGAAATTCTGAACCATCATC	0	TTTGGAGTTAGACCTAGGTTGCATTTT	0	+	ILLUMINA	0.84	171	TRUE
MRPS31_Cds (122392227)_UserDefined (42782954)	42782954	MRPS31_Cds (122392227)_UserDefined (42782954)_111952443	Homo sapiens	hg19	chr13	41303486	41303762	-	TTGAACACATAGAGTGGTTTAGAAATTATT	0	TGTTATGTTGATTATTACATTTGATTTGGC	0	-	ILLUMINA	0.84	188	TRUE
MRPS31_Cds (122392227)_UserDefined (42782954)	42782954	MRPS31_Cds (122392227)_UserDefined (42782954)_111952444	Homo sapiens	hg19	chr13	41303486	41303762	-	ATGTATTTGGTCTCATTTCCTAGGTTT	0	CAAAAACCCATATCTTAGTGTTAAACAGAA	0	-	ILLUMINA	0.84	171	TRUE
MRPS31_Cds (122392228)_UserDefined (42782955)	42782955	MRPS31_Cds (122392228)_UserDefined (42782955)_111952445	Homo sapiens	hg19	chr13	41340857	41341194	+	GAGTTTCAAACAACATCTGAATTACAATT	0	GCCCTTAATAATGCCTAACAAGTCTTT	0	+	ILLUMINA	0.878	189	TRUE
MRPS31_Cds (122392228)_UserDefined (42782955)	42782955	MRPS31_Cds (122392228)_UserDefined (42782955)_111952446	Homo sapiens	hg19	chr13	41340857	41341194	+	ATCTTTCTTGCTACAGATCACACTGTT	0	TTTTCAATTCAAGCCCTTTCCGTTGC	0	+	ILLUMINA	0.878	190	TRUE
MRPS31_Cds (122392228)_UserDefined (42782955)	42782955	MRPS31_Cds (122392228)_UserDefined (42782955)_111952447	Homo sapiens	hg19	chr13	41340857	41341194	-	CAGAATATGCTCCAAAGAAGAGGTAAATT	2	AACACAGGGACTCTAATAATTACTCGA	0	-	ILLUMINA	0.878	173	TRUE
MRPS31_Cds (122392228)_UserDefined (42782955)	42782955	MRPS31_Cds (122392228)_UserDefined (42782955)_111952448	Homo sapiens	hg19	chr13	41340857	41341194	-	AAAAATAACATCCAAAGATATTTTGGCAC	2	TGAAAGTTGAATTAAGCACAGTAAATGTA	0	-	ILLUMINA	0.878	189	TRUE
MRPS31_Cds (122392421)_UserDefined (42782956)	42782956	MRPS31_Cds (122392421)_UserDefined (42782956)_111952449	Homo sapiens	hg19	chr13	41328130	41328253	+	TCAGGTGCTTCTTTAGTAACTGCCATC	0	TAGAAATTAAAAATTCCACTGACCCAC	0	+	ILLUMINA	0.97	189	TRUE
MRPS31_Cds (122392421)_UserDefined (42782956)	42782956	MRPS31_Cds (122392421)_UserDefined (42782956)_111952450	Homo sapiens	hg19	chr13	41328130	41328253	-	CACAGGGAAAAGACTTAATATTTTTGACA	0	TTCTGTCATTGGCCTGGATCCTGCTTA	0	-	ILLUMINA	0.97	185	TRUE
MRPS31_Cds (122392423)_UserDefined (42782958)	42782958	MRPS31_Cds (122392423)_UserDefined (42782958)_111952451	Homo sapiens	hg19	chr13	41345096	41345297	+	TTCCAGAGGACAAAGGGTGGCGGGAAA	0	TCCGGCCTGGCGCCTTCCTCCCCCTTT	0	+	ILLUMINA	0.602	175	TRUE
MRPS31_Cds (122392423)_UserDefined (42782958)	42782958	MRPS31_Cds (122392423)_UserDefined (42782958)_111952452	Homo sapiens	hg19	chr13	41345096	41345297	-	TCTCGACGTTCCTACCTCTTCGCCCC	0	CGTCCTGTACATCCTCCGACTTC	0	-	ILLUMINA	0.602	188	TRUE
MRPS31_Cds (122392424)_UserDefined (42782959)	42782959	MRPS31_Cds (122392424)_UserDefined (42782959)_111952453	Homo sapiens	hg19	chr13	41323249	41323442	+	CATTCTGAAGGGGTTGTTCATTTACTG	2	TGACCATGTATTTTTCAGACCCTGACA	0	+	ILLUMINA	0.96	179	TRUE
MRPS31_Cds (122392424)_UserDefined (42782959)	42782959	MRPS31_Cds (122392424)_UserDefined (42782959)_111952454	Homo sapiens	hg19	chr13	41323249	41323442	-	GATGTGGAATTTGCTAAGCAGTTAGCC	1	ACGTATTGATTGAGATTATTTCTGCCA	0	-	ILLUMINA	0.96	179	TRUE
MRPS31_Cds (122392425)_UserDefined (42782960)	42782960	MRPS31_Cds (122392425)_UserDefined (42782960)_111952455	Homo sapiens	hg19	chr13	41330984	41331174	+	GAATCCGAAGCTCTGGTCTTGAACGAA	0	ACAGGAGACTTGAGATCATTTAATTCT	0	+	ILLUMINA	0.88	173	TRUE
MRPS31_Cds (122392425)_UserDefined (42782960)	42782960	MRPS31_Cds (122392425)_UserDefined (42782960)_111952456	Homo sapiens	hg19	chr13	41330984	41331174	-	AAGTTGCCAGATCTGCTACAGCTAGA	2	TGTTTGTGTAGTTTGTTTTTACCTTAACT	0	-	ILLUMINA	0.88	172	TRUE
MLL_Cds (122392608)_UserDefined (42782948)	42782948	MLL_Cds (122392608)_UserDefined (42782948)_111952457	Homo sapiens	hg19	chr11	118353112	118353235	+	AGGAGAGATTTGTTTCTCTGCCATTTC	0	CTGGTAATCCCAACACTTAGTGAGGCT	0	+	ILLUMINA	0.955	177	TRUE
MLL_Cds (122392608)_UserDefined (42782948)	42782948	MLL_Cds (122392608)_UserDefined (42782948)_111952458	Homo sapiens	hg19	chr11	118353112	118353235	-	TTCCCTACAAAATAGAATACATCCCTG	0	CAGATGCTGGCAACGACTACTTTAGTA	0	-	ILLUMINA	0.955	185	TRUE
MLL_Cds (122392609)_UserDefined (42782949)	42782949	MLL_Cds (122392609)_UserDefined (42782949)_111952459	Homo sapiens	hg19	chr11	118368626	118368813	+	AGTGTTTGAAGATGATGACGGATCACT	0	CTCCCTGATATTTTTCACAGTGCCATC	0	+	ILLUMINA	0.96	171	TRUE
MLL_Cds (122392609)_UserDefined (42782949)	42782949	MLL_Cds (122392609)_UserDefined (42782949)_111952460	Homo sapiens	hg19	chr11	118368626	118368813	-	CCTGATCACAGCCATATGCACATTCTT	0	CCTAAAGAATATAATGCCAAAGGAGGT	0	-	ILLUMINA	0.96	179	TRUE
MLL_Cds (122392610)_UserDefined (42782950)	42782950	MLL_Cds (122392610)_UserDefined (42782950)_111952461	Homo sapiens	hg19	chr11	118359304	118359500	+	GCCCTCTGGAGGACCAGCTGGAAAATT	0	AACCTTGGATTGAATGTATCTGGGAAA	0	+	ILLUMINA	0.88	183	TRUE
MLL_Cds (122392610)_UserDefined (42782950)	42782950	MLL_Cds (122392610)_UserDefined (42782950)_111952462	Homo sapiens	hg19	chr11	118359304	118359500	-	GACAGAATTTGCAACGACGACAACAC	0	TATGTAGAAAAACATAATCAACCATACCC	0	-	ILLUMINA	0.88	184	TRUE
MLL_Cds (122392611)_UserDefined (42782951)	42782951	MLL_Cds (122392611)_UserDefined (42782951)_111952463	Homo sapiens	hg19	chr11	118355552	118355715	+	TCCTATAACACCCAGGGTGGTTTGCTT	0	AGGTACTATTCCCTGTTTAAACCAGCT	0	+	ILLUMINA	0.89	173	TRUE
MLL_Cds (122392611)_UserDefined (42782951)	42782951	MLL_Cds (122392611)_UserDefined (42782951)_111952464	Homo sapiens	hg19	chr11	118355552	118355715	-	TCTACATGCCCACTACTGGCACAGAG	0	GTTTTACAATTACACAACTTTGGATGGA	0	-	ILLUMINA	0.89	170	TRUE
MLL_Cds (122392612)_UserDefined (42782952)	42782952	MLL_Cds (122392612)_UserDefined (42782952)_111952465	Homo sapiens	hg19	chr11	118373088	118377386	+	GAAATAGTCACAGTAGGTGATCCTTTACTC	0	GGAATAATGTTTCCTCAGTCTCCACCAC	0	+	ILLUMINA	0.873	170	TRUE
MLL_Cds (122392612)_UserDefined (42782952)	42782952	MLL_Cds (122392612)_UserDefined (42782952)_111952466	Homo sapiens	hg19	chr11	118373088	118377386	+	GCCAAAGTAGTTGATCATGTCTTAGGGC	0	ATGAAGCAGTCCAGTGCTTCAGACTT	0	+	ILLUMINA	0.873	170	TRUE
MLL_Cds (122392612)_UserDefined (42782952)	42782952	MLL_Cds (122392612)_UserDefined (42782952)_111952467	Homo sapiens	hg19	chr11	118373088	118377386	+	ACCAAAGTGCTGAGTTCCAAGAGCT	0	CTTCAGTGTCGTTTTCTTCTAAAGAGGC	0	+	ILLUMINA	0.873	170	TRUE
MLL_Cds (122392612)_UserDefined (42782952)	42782952	MLL_Cds (122392612)_UserDefined (42782952)_111952468	Homo sapiens	hg19	chr11	118373088	118377386	+	GAGGGCAAAGGAATGATCGAGACCAA	0	TAGTTCCAGAGATAGGAGACAGAAAGGG	0	+	ILLUMINA	0.873	170	TRUE
MLL_Cds (122392612)_UserDefined (42782952)	42782952	MLL_Cds (122392612)_UserDefined (42782952)_111952469	Homo sapiens	hg19	chr11	118373088	118377386	+	TCAAAGAAAAGCATTCCAGTAAATCTTT	0	ATAAGATTGGTGATAAAGGCCTTTCTATGC	0	+	ILLUMINA	0.873	174	TRUE
MLL_Cds (122392612)_UserDefined (42782952)	42782952	MLL_Cds (122392612)_UserDefined (42782952)_111952470	Homo sapiens	hg19	chr11	118373088	118377386	+	CATGCAAGTAGAAGGATCTGCCAAGGA	0	AGAGTCAACATCTCCCACAGAACCAA	0	+	ILLUMINA	0.873	170	TRUE
MLL_Cds (122392612)_UserDefined (42782952)	42782952	MLL_Cds (122392612)_UserDefined (42782952)_111952471	Homo sapiens	hg19	chr11	118373088	118377386	+	CCTCTGAAAATCCAGGAGATGGTCCA	0	GGATGGCTCTTTTAAAAGGAGGTATCCC	0	+	ILLUMINA	0.873	170	TRUE
MLL_Cds (122392612)_UserDefined (42782952)	42782952	MLL_Cds (122392612)_UserDefined (42782952)_111952472	Homo sapiens	hg19	chr11	118373088	118377386	+	ATGAAGACGACTTATACTATTACAACTTCA	0	GGACAGAGAGTGATACTAGTGTCACAG	0	+	ILLUMINA	0.873	171	TRUE
MLL_Cds (122392612)_UserDefined (42782952)	42782952	MLL_Cds (122392612)_UserDefined (42782952)_111952473	Homo sapiens	hg19	chr11	118373088	118377386	+	CACAACAAGGAAAAGCAGCCAGATTC	0	ATGGATAACTGCCATTCTGTAAGCAGAG	0	+	ILLUMINA	0.873	170	TRUE
MLL_Cds (122392612)_UserDefined (42782952)	42782952	MLL_Cds (122392612)_UserDefined (42782952)_111952474	Homo sapiens	hg19	chr11	118373088	118377386	+	AACACAGGGACAAGATTCCTTGGAAG	0	TGATGACTGTGGGAATATCCTGCCTT	0	+	ILLUMINA	0.873	170	TRUE
MLL_Cds (122392612)_UserDefined (42782952)	42782952	MLL_Cds (122392612)_UserDefined (42782952)_111952475	Homo sapiens	hg19	chr11	118373088	118377386	+	CATTATGGACTTTGTACTAAAGAATACTCC	0	ATTTTCTCAGCAGCTGCCTACAACAG	0	+	ILLUMINA	0.873	170	TRUE
MLL_Cds (122392612)_UserDefined (42782952)	42782952	MLL_Cds (122392612)_UserDefined (42782952)_111952476	Homo sapiens	hg19	chr11	118373088	118377386	+	TGTGGATAGTAGTGTCTCTTCCTCTATC	0	CTCAGGGGAGAAGAGAGTAACCATCA	0	+	ILLUMINA	0.873	170	TRUE
MLL_Cds (122392612)_UserDefined (42782952)	42782952	MLL_Cds (122392612)_UserDefined (42782952)_111952477	Homo sapiens	hg19	chr11	118373088	118377386	+	TGACCCAGCACTGCTGAGCCCAGGAGTA	0	CAGGATTTAACTAGGAACAGTAGCACCC	0	+	ILLUMINA	0.873	170	TRUE
MLL_Cds (122392612)_UserDefined (42782952)	42782952	MLL_Cds (122392612)_UserDefined (42782952)_111952478	Homo sapiens	hg19	chr11	118373088	118377386	+	CATCCAGAACCAGAAGTATGTGCCCAA	0	CTTTATGTTCTCCAAACTCTTCCAAATGG	0	+	ILLUMINA	0.873	171	TRUE
MLL_Cds (122392612)_UserDefined (42782952)	42782952	MLL_Cds (122392612)_UserDefined (42782952)_111952479	Homo sapiens	hg19	chr11	118373088	118377386	+	AATTGACCTCTTCTGTTAGTTCTACACCC	0	AAGGATTGCTACCCATGTCTCATCAC	0	+	ILLUMINA	0.873	170	TRUE
MLL_Cds (122392612)_UserDefined (42782952)	42782952	MLL_Cds (122392612)_UserDefined (42782952)_111952480	Homo sapiens	hg19	chr11	118373088	118377386	+	TACTCAAAGTAGTTTCCCACCAAACATC	0	TCTGGACTCAAGAAAAGACCCATATCTC	0	+	ILLUMINA	0.873	170	TRUE
MLL_Cds (122392612)_UserDefined (42782952)	42782952	MLL_Cds (122392612)_UserDefined (42782952)_111952481	Homo sapiens	hg19	chr11	118373088	118377386	+	AAAACTTGCTCCCTCTAGTACCCCTT	0	AACTGTCCCCAACATCATAAAAAGATC	0	+	ILLUMINA	0.873	171	TRUE
MLL_Cds (122392612)_UserDefined (42782952)	42782952	MLL_Cds (122392612)_UserDefined (42782952)_111952482	Homo sapiens	hg19	chr11	118373088	118377386	+	AACCGGCACCCCTGTTACCACAGAGT	0	CCATGCAAACTACCACAACCCCTACAA	0	+	ILLUMINA	0.873	171	TRUE
MLL_Cds (122392612)_UserDefined (42782952)	42782952	MLL_Cds (122392612)_UserDefined (42782952)_111952483	Homo sapiens	hg19	chr11	118373088	118377386	+	TGGTACCCCAGATATTGGCTCAATAAG	0	TGCAATAACAGCGGCATCTAGCATCT	0	+	ILLUMINA	0.873	170	TRUE
MLL_Cds (122392612)_UserDefined (42782952)	42782952	MLL_Cds (122392612)_UserDefined (42782952)_111952484	Homo sapiens	hg19	chr11	118373088	118377386	+	GAACACTATCAGCTTCAGCATGTGAAC	0	GCTTTATCCTCAGCTGTGCAAGC	0	+	ILLUMINA	0.873	179	TRUE
MLL_Cds (122392612)_UserDefined (42782952)	42782952	MLL_Cds (122392612)_UserDefined (42782952)_111952485	Homo sapiens	hg19	chr11	118373088	118377386	+	AACCCAAACCAAAAACCAAACGGTTTC	0	CTAGGCTGGGTCTGTGGGATTTCATGTT	0	+	ILLUMINA	0.873	190	TRUE
MLL_Cds (122392612)_UserDefined (42782952)	42782952	MLL_Cds (122392612)_UserDefined (42782952)_111952486	Homo sapiens	hg19	chr11	118373088	118377386	-	GGTGATAAGGAAGAGGTACTGTGACG	0	TGTAGATAGAACAAATGTGTAGAAGTCAC	0	-	ILLUMINA	0.873	170	TRUE
MLL_Cds (122392612)_UserDefined (42782952)	42782952	MLL_Cds (122392612)_UserDefined (42782952)_111952487	Homo sapiens	hg19	chr11	118373088	118377386	-	CTTTGCAAATTTGAAGAGGTGGAAGTGT	0	GAGTAAGTATTCCCAGTTCTCATTGGAG	0	-	ILLUMINA	0.873	172	TRUE
MLL_Cds (122392612)_UserDefined (42782952)	42782952	MLL_Cds (122392612)_UserDefined (42782952)_111952488	Homo sapiens	hg19	chr11	118373088	118377386	-	AAGCCACATTATGTGCAGATCCCTCT	0	GTTTTTATTGCCTACAGTAACCACTGTC	0	-	ILLUMINA	0.873	170	TRUE
MLL_Cds (122392612)_UserDefined (42782952)	42782952	MLL_Cds (122392612)_UserDefined (42782952)_111952489	Homo sapiens	hg19	chr11	118373088	118377386	-	GGTTTTGACTTCAGTATCTTCATCTGGAGA	0	GTTCAGCAAAGGAGCCGATTTTACTAA	0	-	ILLUMINA	0.873	170	TRUE
MLL_Cds (122392612)_UserDefined (42782952)	42782952	MLL_Cds (122392612)_UserDefined (42782952)_111952490	Homo sapiens	hg19	chr11	118373088	118377386	-	CATAAACTCTGGCTTCAAGTTTCCTTCC	0	CCATATGTTCGTTGATAATGGATGATCTGT	0	-	ILLUMINA	0.873	170	TRUE
MLL_Cds (122392612)_UserDefined (42782952)	42782952	MLL_Cds (122392612)_UserDefined (42782952)_111952491	Homo sapiens	hg19	chr11	118373088	118377386	-	ACTTTGACTGTGCGTTTCCGTGGTGC	0	CCCATATACTCAGGAGTCAAAACCTCATC	0	-	ILLUMINA	0.873	170	TRUE
MLL_Cds (122392612)_UserDefined (42782952)	42782952	MLL_Cds (122392612)_UserDefined (42782952)_111952492	Homo sapiens	hg19	chr11	118373088	118377386	-	GATAGTTGTTACTTTGAGAATCCTGGCA	0	TCTTTCAGGGCATTTTTGGATTGACTC	0	-	ILLUMINA	0.873	170	TRUE
MLL_Cds (122392612)_UserDefined (42782952)	42782952	MLL_Cds (122392612)_UserDefined (42782952)_111952493	Homo sapiens	hg19	chr11	118373088	118377386	-	GGAATGTCTTCTTCACCATAGGATCTTACT	0	AGGTTTCTGTCCTGTACTGGAAGATT	0	-	ILLUMINA	0.873	170	TRUE
MLL_Cds (122392612)_UserDefined (42782952)	42782952	MLL_Cds (122392612)_UserDefined (42782952)_111952494	Homo sapiens	hg19	chr11	118373088	118377386	-	CGAAATAAATTATGGGATGCCAGTCGTT	0	TCTTCCCAGTTGAGCTGCTGTAGAAT	0	-	ILLUMINA	0.873	174	TRUE
MLL_Cds (122392612)_UserDefined (42782952)	42782952	MLL_Cds (122392612)_UserDefined (42782952)_111952495	Homo sapiens	hg19	chr11	118373088	118377386	-	CATCTTCAGGTCTATCAATCTTTAAGTTCT	0	TTTGGAAGATCACACTGTTCCTCCTCC	0	-	ILLUMINA	0.873	170	TRUE
MLL_Cds (122392612)_UserDefined (42782952)	42782952	MLL_Cds (122392612)_UserDefined (42782952)_111952496	Homo sapiens	hg19	chr11	118373088	118377386	-	TTTTGTCGGAGGGGGTACTTGTGTGGACTC	0	CAGAACTCTTAGTGACATGTTCTTTCTCC	0	-	ILLUMINA	0.873	170	TRUE
MLL_Cds (122392612)_UserDefined (42782952)	42782952	MLL_Cds (122392612)_UserDefined (42782952)_111952497	Homo sapiens	hg19	chr11	118373088	118377386	-	CAAGACAGACAGATCAGATGGTAGCTC	0	TTACTGTCAAGACCCAATCCTTCACC	0	-	ILLUMINA	0.873	171	TRUE
MLL_Cds (122392612)_UserDefined (42782952)	42782952	MLL_Cds (122392612)_UserDefined (42782952)_111952498	Homo sapiens	hg19	chr11	118373088	118377386	-	GCATCCATGTGTCCTTGGATAAAATGATC	0	CTGAGATAACAGCTAGTCTACTGGGATTC	0	-	ILLUMINA	0.873	171	TRUE
MLL_Cds (122392612)_UserDefined (42782952)	42782952	MLL_Cds (122392612)_UserDefined (42782952)_111952499	Homo sapiens	hg19	chr11	118373088	118377386	-	TGGTCTGGACAGCTGCATTGGAAA	0	TGTTGCCATGACCTTGCTCTACTGAA	0	-	ILLUMINA	0.873	170	TRUE
MLL_Cds (122392612)_UserDefined (42782952)	42782952	MLL_Cds (122392612)_UserDefined (42782952)_111952500	Homo sapiens	hg19	chr11	118373088	118377386	-	GGTCCCAATACTGAAGTATTTGTCTCCATC	0	TTTCTCAGTGGCTGGCTTCAGGTGGGGTGG	0	-	ILLUMINA	0.873	170	TRUE
MLL_Cds (122392612)_UserDefined (42782952)	42782952	MLL_Cds (122392612)_UserDefined (42782952)_111952501	Homo sapiens	hg19	chr11	118373088	118377386	-	AAAAGTTGGGGATCCGGAGGAGGCTGAAC	0	GCAGAAGGGAACAAAGATTGAGAAGTT	0	-	ILLUMINA	0.873	171	TRUE
MLL_Cds (122392612)_UserDefined (42782952)	42782952	MLL_Cds (122392612)_UserDefined (42782952)_111952502	Homo sapiens	hg19	chr11	118373088	118377386	-	GGGAGGGTGTGAAGTTAATCAATGTCATAT	0	TGGCTACTGTGGTACTGAGGTCTGTC	0	-	ILLUMINA	0.873	170	TRUE
MLL_Cds (122392612)_UserDefined (42782952)	42782952	MLL_Cds (122392612)_UserDefined (42782952)_111952503	Homo sapiens	hg19	chr11	118373088	118377386	-	GGCTAGTATCCTGGCTTATTGTTGATGT	0	GATGAAGTATTAAGTGACCCCAAATCTAAC	0	-	ILLUMINA	0.873	170	TRUE
MLL_Cds (122392612)_UserDefined (42782952)	42782952	MLL_Cds (122392612)_UserDefined (42782952)_111952504	Homo sapiens	hg19	chr11	118373088	118377386	-	GCTCTGCTGGCTAGCTTTGATTAAAAGA	0	ATTCAAGACAGAGGAACTGGATGCCAAGC	0	-	ILLUMINA	0.873	170	TRUE
MLL_Cds (122392612)_UserDefined (42782952)	42782952	MLL_Cds (122392612)_UserDefined (42782952)_111952505	Homo sapiens	hg19	chr11	118373088	118377386	-	AATCCCAGTTTTGCTGGCAAGGAGCT	0	AGTAGAGGGGGTCTGTGATGTCCCCA	0	-	ILLUMINA	0.873	170	TRUE
MLL_Cds (122392612)_UserDefined (42782952)	42782952	MLL_Cds (122392612)_UserDefined (42782952)_111952506	Homo sapiens	hg19	chr11	118373088	118377386	-	TTGCCATTCCCTTTGTCTAGAGGCAGC	0	TTGTTCTGCTCCAGTCCCATGCTAT	0	-	ILLUMINA	0.873	187	TRUE
MLL_Cds (122392612)_UserDefined (42782952)	42782952	MLL_Cds (122392612)_UserDefined (42782952)_111952507	Homo sapiens	hg19	chr11	118373088	118377386	-	ACATAAATCACCACTCAGAGAGAAAAA	0	TAGTATTTGGATCTCTCACCCTGTGCC	0	-	ILLUMINA	0.873	171	TRUE
MLL_Cds (122392613)_UserDefined (42782953)	42782953	MLL_Cds (122392613)_UserDefined (42782953)_111952508	Homo sapiens	hg19	chr11	118382641	118382765	+	GCAGGTAATGGCTGGAGGTGTTATT	0	CCCATCTAAAGCATACAATTCAGTGGT	0	+	ILLUMINA	0.602	179	TRUE
MLL_Cds (122392613)_UserDefined (42782953)	42782953	MLL_Cds (122392613)_UserDefined (42782953)_111952509	Homo sapiens	hg19	chr11	118382641	118382765	-	TTTACCATAATATTCTGAGACAGGAGTG	0	AGCCAGAAAATATGCACGTAAACCC	0	-	ILLUMINA	0.602	176	TRUE
MLL_Cds (122392602)_UserDefined (42782942)	42782942	MLL_Cds (122392602)_UserDefined (42782942)_111952510	Homo sapiens	hg19	chr11	118363747	118363970	+	CAGTTCTTACTGAGGTCAGCAAACAGG	0	CCTTTGGGGCATGAAACTGAGTATAAG	0	+	ILLUMINA	0.96	177	TRUE
MLL_Cds (122392602)_UserDefined (42782942)	42782942	MLL_Cds (122392602)_UserDefined (42782942)_111952511	Homo sapiens	hg19	chr11	118363747	118363970	-	CCTTCTAGATCTAAAGGCTGCTGATCA	0	ATCTAACACTAAAACCAAGGTGTCCAT	0	-	ILLUMINA	0.96	189	TRUE
MLL_Cds (122392603)_UserDefined (42782943)	42782943	MLL_Cds (122392603)_UserDefined (42782943)_111952512	Homo sapiens	hg19	chr11	118352405	118352832	+	AGAAAGACAGCAAAGAGAGCAGTGTTG	0	CTCGGCCCCTGGGCCTGAATCCAAACA	0	+	ILLUMINA	0.918	181	TRUE
MLL_Cds (122392603)_UserDefined (42782943)	42782943	MLL_Cds (122392603)_UserDefined (42782943)_111952513	Homo sapiens	hg19	chr11	118352405	118352832	+	AGGACCGCCAAGAAAAGAAGTTCCCAA	0	ACAGCATTTGAAAGCAGGAAATGTATG	0	+	ILLUMINA	0.918	171	TRUE
MLL_Cds (122392603)_UserDefined (42782943)	42782943	MLL_Cds (122392603)_UserDefined (42782943)_111952514	Homo sapiens	hg19	chr11	118352405	118352832	-	TTCTGACTAGAGTCCACCACGTTCTTC	0	TTATTTAAAATAGAATTACAGAGCCACCAT	0	-	ILLUMINA	0.918	171	TRUE
MLL_Cds (122392603)_UserDefined (42782943)	42782943	MLL_Cds (122392603)_UserDefined (42782943)_111952515	Homo sapiens	hg19	chr11	118352405	118352832	-	TTTTTCTTGGGCTCACTAGGAGTGGT	0	CATTCCCTTCTTCACTCTTTTCCTCGA	0	-	ILLUMINA	0.918	190	TRUE
MLL_Cds (122392604)_UserDefined (42782944)	42782944	MLL_Cds (122392604)_UserDefined (42782944)_111952516	Homo sapiens	hg19	chr11	118366951	118367107	+	CCCAGGCATAGAAGACAATAGACAGTG	0	GGGTGCCATTTATTTAATGAACTTACT	0	+	ILLUMINA	0.781	171	TRUE
MLL_Cds (122392604)_UserDefined (42782944)	42782944	MLL_Cds (122392604)_UserDefined (42782944)_111952517	Homo sapiens	hg19	chr11	118366951	118367107	-	GCACTGTCATCACCATAAGTCAAACATAAC	0	CCAGTTAAAATTGGCAATACTATGTCTGAT	0	-	ILLUMINA	0.781	170	TRUE
MLL_Cds (122392605)_UserDefined (42782945)	42782945	MLL_Cds (122392605)_UserDefined (42782945)_111952518	Homo sapiens	hg19	chr11	118360819	118360989	+	TTCTTTTCTTCTTTTCTAGATCTGTACCA	0	GCCAGTTTTGCCAGCTTTCGGA	0	+	ILLUMINA	0.841	174	TRUE
MLL_Cds (122392605)_UserDefined (42782945)	42782945	MLL_Cds (122392605)_UserDefined (42782945)_111952519	Homo sapiens	hg19	chr11	118360819	118360989	-	ATCCACAGCTCTTACAGCGAACACAC	0	GAGGCAAAAAGATTGTCATACTGACAT	0	-	ILLUMINA	0.841	188	TRUE
MLL_Cds (122392605)_UserDefined (42782945)	42782945	MLL_Cds (122392605)_UserDefined (42782945)_111952520	Homo sapiens	hg19	chr11	118360819	118360989	-	CTAGTTGCTAAGTTCTAAACAGGAACT	0	TTTTTGGGTACCTTTAGCAAAGAGCTT	0	-	ILLUMINA	0.841	175	TRUE
MLL_Cds (122392606)_UserDefined (42782946)	42782946	MLL_Cds (122392606)_UserDefined (42782946)_111952521	Homo sapiens	hg19	chr11	118347495	118347722	+	AGAGCAGCTGTTGCCCTTGGCCGAAAA	0	TTTGTTGATTATTCTGGGGATGCCCAG	0	+	ILLUMINA	0.701	189	TRUE
MLL_Cds (122392606)_UserDefined (42782946)	42782946	MLL_Cds (122392606)_UserDefined (42782946)_111952522	Homo sapiens	hg19	chr11	118347495	118347722	-	GCATGTCATCAGGAAACACAGCTC	0	ACAACCATACATGTTGAAATTATAACTGA	0	-	ILLUMINA	0.701	172	TRUE
MLL_Cds (122392607)_UserDefined (42782947)	42782947	MLL_Cds (122392607)_UserDefined (42782947)_111952523	Homo sapiens	hg19	chr11	118366390	118366633	+	CAGGAGCGAGAGGAAAACAGCCACACT	0	CCATTTCCCTCTAGATGCAGATGATTG	0	+	ILLUMINA	0.88	187	TRUE
MLL_Cds (122392607)_UserDefined (42782947)	42782947	MLL_Cds (122392607)_UserDefined (42782947)_111952524	Homo sapiens	hg19	chr11	118366390	118366633	-	TGATTTTCTTCATTAAAGGAGGCTGCT	0	TTATTGAACTCCTACAGTATACCTAGAAC	0	-	ILLUMINA	0.88	171	TRUE
MLL_Cds (122392595)_UserDefined (42782935)	42782935	MLL_Cds (122392595)_UserDefined (42782935)_111952525	Homo sapiens	hg19	chr11	118380638	118380858	+	AAGCGGAAGGAAAGCATTACTGAGA	0	TCTGAGTATTAGCACCATTTAGGTGGC	0	+	ILLUMINA	0.97	189	TRUE
MLL_Cds (122392595)_UserDefined (42782935)	42782935	MLL_Cds (122392595)_UserDefined (42782935)_111952526	Homo sapiens	hg19	chr11	118380638	118380858	-	TCAAAAACAAGTCCTTTCTTGGGTTTT	0	GCAGTAACAAATGCTCACTGAGCACT	0	-	ILLUMINA	0.97	177	TRUE
MLL_Cds (122392596)_UserDefined (42782936)	42782936	MLL_Cds (122392596)_UserDefined (42782936)_111952527	Homo sapiens	hg19	chr11	118342352	118345055	+	ACAGCTAAATATATGCTCTTCATTGTTTA	0	AATCAGAGACCAAATCTGGAGATAAGATC	0	+	ILLUMINA	0.901	171	TRUE
MLL_Cds (122392596)_UserDefined (42782936)	42782936	MLL_Cds (122392596)_UserDefined (42782936)_111952528	Homo sapiens	hg19	chr11	118342352	118345055	+	CCTTCCCTGGAGTAAAAATCAAAATAACAC	0	CAGGTAAACTCTCTCCTCTCAAGTCT	0	+	ILLUMINA	0.901	170	TRUE
MLL_Cds (122392596)_UserDefined (42782936)	42782936	MLL_Cds (122392596)_UserDefined (42782936)_111952529	Homo sapiens	hg19	chr11	118342352	118345055	+	TTAAGACAGGGAAGCTTCAAATAGGAAGG	0	ACAAGGAAGGAACACCTCCACTTACA	0	+	ILLUMINA	0.901	170	TRUE
MLL_Cds (122392596)_UserDefined (42782936)	42782936	MLL_Cds (122392596)_UserDefined (42782936)_111952530	Homo sapiens	hg19	chr11	118342352	118345055	+	GATAAGACAGTTGTCAGACAAAGCCC	0	GCTCAGCTGCAGGGAAGAAAGGTGAA	0	+	ILLUMINA	0.901	170	TRUE
MLL_Cds (122392596)_UserDefined (42782936)	42782936	MLL_Cds (122392596)_UserDefined (42782936)_111952531	Homo sapiens	hg19	chr11	118342352	118345055	+	ATCATGCCTGTTGTCAGTGCTATCTC	0	GATCTTCTGAAAAATCAAGTGCAGCTTC	0	+	ILLUMINA	0.901	170	TRUE
MLL_Cds (122392596)_UserDefined (42782936)	42782936	MLL_Cds (122392596)_UserDefined (42782936)_111952532	Homo sapiens	hg19	chr11	118342352	118345055	+	CACTCCTCTCAAATGTCTTCAGACTCC	0	TCCCAGTCCCCAGAAAATGAGAGTAA	0	+	ILLUMINA	0.901	170	TRUE
MLL_Cds (122392596)_UserDefined (42782936)	42782936	MLL_Cds (122392596)_UserDefined (42782936)_111952533	Homo sapiens	hg19	chr11	118342352	118345055	+	TGTCGGAGAGAAGTTTTGGATCTAGAAC	0	ACACACCTTGGCTTATGCCTCCAACAA	0	+	ILLUMINA	0.901	171	TRUE
MLL_Cds (122392596)_UserDefined (42782936)	42782936	MLL_Cds (122392596)_UserDefined (42782936)_111952534	Homo sapiens	hg19	chr11	118342352	118345055	+	CACTGCTCCTATGCAAGGGAAGCGAAAAT	0	TGATAATTTCCGACCCCCTCCACTAA	0	+	ILLUMINA	0.901	170	TRUE
MLL_Cds (122392596)_UserDefined (42782936)	42782936	MLL_Cds (122392596)_UserDefined (42782936)_111952535	Homo sapiens	hg19	chr11	118342352	118345055	+	CCCGAGGACGTTGGCTTTGCATCTGGTTTT	0	AAGTGAGGCTCACTCTAGAATATTTGAGTC	0	+	ILLUMINA	0.901	170	TRUE
MLL_Cds (122392596)_UserDefined (42782936)	42782936	MLL_Cds (122392596)_UserDefined (42782936)_111952536	Homo sapiens	hg19	chr11	118342352	118345055	+	AGTATCCAATAGAAAAAGGAAAAGAAAAGT	0	TCCTCGTTAAGCATTTCTGTTAGTCCTC	0	+	ILLUMINA	0.901	170	TRUE
MLL_Cds (122392596)_UserDefined (42782936)	42782936	MLL_Cds (122392596)_UserDefined (42782936)_111952537	Homo sapiens	hg19	chr11	118342352	118345055	+	TTTACTTTTCCTTCTCATTCCCTGACTC	0	CTCAGACTGAAAGAGGGAGAAATAAAGAC	0	+	ILLUMINA	0.901	171	TRUE
MLL_Cds (122392596)_UserDefined (42782936)	42782936	MLL_Cds (122392596)_UserDefined (42782936)_111952538	Homo sapiens	hg19	chr11	118342352	118345055	+	ACAAGAGTAGAGAGAGAGACCGGGAGA	0	TGTTGCCACTTCATCTTCTGCCAA	0	+	ILLUMINA	0.901	172	TRUE
MLL_Cds (122392596)_UserDefined (42782936)	42782936	MLL_Cds (122392596)_UserDefined (42782936)_111952539	Homo sapiens	hg19	chr11	118342352	118345055	+	TACAACAGCTGTCAAAACCAAAATACT	0	TCCACTTCCTCCATAGGCTCCATGTT	0	+	ILLUMINA	0.901	174	TRUE
MLL_Cds (122392596)_UserDefined (42782936)	42782936	MLL_Cds (122392596)_UserDefined (42782936)_111952540	Homo sapiens	hg19	chr11	118342352	118345055	+	GCTCAGCTCTGCAAGATTGAGAAGA	0	GAGAACCAAGAAAAGTATGGTGGAGGC	0	+	ILLUMINA	0.901	185	TRUE
MLL_Cds (122392596)_UserDefined (42782936)	42782936	MLL_Cds (122392596)_UserDefined (42782936)_111952541	Homo sapiens	hg19	chr11	118342352	118345055	-	CGAGGACTAGTTTTAACTGTGTATAGAAA	0	CAAACATCTTAATTGTGCTTAGTTTCTTTT	0	-	ILLUMINA	0.901	171	TRUE
MLL_Cds (122392596)_UserDefined (42782936)	42782936	MLL_Cds (122392596)_UserDefined (42782936)_111952542	Homo sapiens	hg19	chr11	118342352	118345055	-	CCTTTGGTAACTCTGAAATGTCCTTTCC	0	TAGAGGGGAAAACACAGATGGATCTGAG	0	-	ILLUMINA	0.901	170	TRUE
MLL_Cds (122392596)_UserDefined (42782936)	42782936	MLL_Cds (122392596)_UserDefined (42782936)_111952543	Homo sapiens	hg19	chr11	118342352	118345055	-	TATCCTTTCTGTTGATGGAGGCCTTCC	0	GAAACGTAGCAGAAGGTGTCCTTTTAAT	0	-	ILLUMINA	0.901	171	TRUE
MLL_Cds (122392596)_UserDefined (42782936)	42782936	MLL_Cds (122392596)_UserDefined (42782936)_111952544	Homo sapiens	hg19	chr11	118342352	118345055	-	ATGGTTGCATCTGTCCTTTTTGAAGAA	0	TCAGAATTAATGAGGAGACCCGAAGGG	0	-	ILLUMINA	0.901	171	TRUE
MLL_Cds (122392596)_UserDefined (42782936)	42782936	MLL_Cds (122392596)_UserDefined (42782936)_111952545	Homo sapiens	hg19	chr11	118342352	118345055	-	GGAGGGTCATAATCCTCATCCTCTATA	0	CTTTTTCAATTTTCTTTTGAGCCCCCTTT	0	-	ILLUMINA	0.901	171	TRUE
MLL_Cds (122392596)_UserDefined (42782936)	42782936	MLL_Cds (122392596)_UserDefined (42782936)_111952546	Homo sapiens	hg19	chr11	118342352	118345055	-	GGGGGCACTTTGTAGAGTTGATAATTTT	0	TATCGCTCCGCTCCTCAGGAAGTACCT	0	-	ILLUMINA	0.901	170	TRUE
MLL_Cds (122392596)_UserDefined (42782936)	42782936	MLL_Cds (122392596)_UserDefined (42782936)_111952547	Homo sapiens	hg19	chr11	118342352	118345055	-	CTCTGACCTAGAATGCTTTAAAGAAGTCC	0	TCAGAGATACTGGAGGCTGGCTGCAG	0	-	ILLUMINA	0.901	171	TRUE
MLL_Cds (122392596)_UserDefined (42782936)	42782936	MLL_Cds (122392596)_UserDefined (42782936)_111952548	Homo sapiens	hg19	chr11	118342352	118345055	-	GTTCCAGAATGGAGTGGCGAAAACAA	0	GGCATACTTTGCTGAGGAAAAGTATTG	0	-	ILLUMINA	0.901	170	TRUE
MLL_Cds (122392596)_UserDefined (42782936)	42782936	MLL_Cds (122392596)_UserDefined (42782936)_111952549	Homo sapiens	hg19	chr11	118342352	118345055	-	GAGATCTTGGTTCAGATCGAATAGGACTAA	0	GTAAATCTTGGAGCTCTCAGAAGAGGG	0	-	ILLUMINA	0.901	170	TRUE
MLL_Cds (122392596)_UserDefined (42782936)	42782936	MLL_Cds (122392596)_UserDefined (42782936)_111952550	Homo sapiens	hg19	chr11	118342352	118345055	-	GGTCTCTGATTTTTCTCTGCAGATTCCC	0	TGAGAGCTCAGAACTACTAAGCCTTCC	0	-	ILLUMINA	0.901	170	TRUE
MLL_Cds (122392596)_UserDefined (42782936)	42782936	MLL_Cds (122392596)_UserDefined (42782936)_111952551	Homo sapiens	hg19	chr11	118342352	118345055	-	CCTTGACTCCCGCTTATTCTCCTTTT	0	TGGGGTAAACCAAGGGAAGAGAGGAG	0	-	ILLUMINA	0.901	170	TRUE
MLL_Cds (122392596)_UserDefined (42782936)	42782936	MLL_Cds (122392596)_UserDefined (42782936)_111952552	Homo sapiens	hg19	chr11	118342352	118345055	-	TTCCAGATTTCCTCTCCCTTTCTTTAT	0	CTTCACCAACAACCTTCTCTTTGGAAA	0	-	ILLUMINA	0.901	179	TRUE
MLL_Cds (122392596)_UserDefined (42782936)	42782936	MLL_Cds (122392596)_UserDefined (42782936)_111952553	Homo sapiens	hg19	chr11	118342352	118345055	-	GGCTGGTCGGTTTGTTTAAGACTCTTA	0	TGTTTAACAGTGCTAGATGAAGGAGTG	0	-	ILLUMINA	0.901	171	TRUE
MLL_Cds (122392597)_UserDefined (42782937)	42782937	MLL_Cds (122392597)_UserDefined (42782937)_111952554	Homo sapiens	hg19	chr11	118365384	118365507	-	CTCAGATTTCTAGCCGATGAGGAGAAA	0	TATGTAAACACTCATTTAGATACCACATG	0	-	ILLUMINA	0.96	183	TRUE
MLL_Cds (122392598)_UserDefined (42782938)	42782938	MLL_Cds (122392598)_UserDefined (42782938)_111952555	Homo sapiens	hg19	chr11	118391978	118392157	+	GGCAACGTCATCCGCTCCATCCAGACT	0	TGTATGTTATCAATTCAGAGACCTTTCT	0	+	ILLUMINA	0.88	170	TRUE
MLL_Cds (122392598)_UserDefined (42782938)	42782938	MLL_Cds (122392598)_UserDefined (42782938)_111952556	Homo sapiens	hg19	chr11	118391978	118392157	-	GCTGTCGTAATACTTTTCCCGCTTGT	0	GACACAAATTTTGCAAGTAAGGTTAAGTG	0	-	ILLUMINA	0.88	182	TRUE
MLL_Cds (122392600)_UserDefined (42782940)	42782940	MLL_Cds (122392600)_UserDefined (42782940)_111952557	Homo sapiens	hg19	chr11	118362434	118362668	+	AGAGTGGCGACTGGCCCTTGAAAAAGA	0	GTAGTCTTTACCTAGTGTTTTTCTTTTGT	0	+	ILLUMINA	0.88	175	TRUE
MLL_Cds (122392600)_UserDefined (42782940)	42782940	MLL_Cds (122392600)_UserDefined (42782940)_111952558	Homo sapiens	hg19	chr11	118362434	118362668	-	CAGAACTTGCTTCAGAGAAATCTGCAG	0	AGGTCCTCTGAAGAATGAGAGAGAGG	0	-	ILLUMINA	0.88	187	TRUE
MLL_Cds (122392601)_UserDefined (42782941)	42782941	MLL_Cds (122392601)_UserDefined (42782941)_111952559	Homo sapiens	hg19	chr11	118372362	118372597	+	AAACCTCTGGCTCCTGTTATTATCATG	0	ATCAGCCCAAAGACTAATTTGTAATTC	0	+	ILLUMINA	0.955	173	TRUE
MLL_Cds (122392601)_UserDefined (42782941)	42782941	MLL_Cds (122392601)_UserDefined (42782941)_111952560	Homo sapiens	hg19	chr11	118372362	118372597	-	TTCGAATCCTGGGGACCTTTGAGATG	0	CTAAAAAGGCCCAATTAAAATATCAAACA	0	-	ILLUMINA	0.955	184	TRUE
MLL_Cds (122392586)_UserDefined (42782928)	42782928	MLL_Cds (122392586)_UserDefined (42782928)_111952561	Homo sapiens	hg19	chr11	118350864	118350978	-	CTATACACCATTTAAGCAAGGAGCATT	0	ATTTAGAAGAAAAGCACTGAAACAAGT	0	-	ILLUMINA	0.96	183	TRUE
MLL_Cds (122392588)_UserDefined (42782929)	42782929	MLL_Cds (122392588)_UserDefined (42782929)_111952562	Homo sapiens	hg19	chr11	118354873	118355054	+	TCCAATGGCAATAGTTCTAAGCAAAAA	0	GTTGAAAGAGGAAATCAGCACCAACTG	0	+	ILLUMINA	0.96	171	TRUE
MLL_Cds (122392588)_UserDefined (42782929)	42782929	MLL_Cds (122392588)_UserDefined (42782929)_111952563	Homo sapiens	hg19	chr11	118354873	118355054	-	TGATCCTGTGGACTCCATCTGCTGGAA	0	ACAAAATCACACCCTATTTGCCTTCAC	0	-	ILLUMINA	0.96	171	TRUE
MLL_Cds (122392589)_UserDefined (42782930)	42782930	MLL_Cds (122392589)_UserDefined (42782930)_111952564	Homo sapiens	hg19	chr11	118348657	118348941	+	CAAGGCACCCCAGGAACCTCCAGTAAA	0	AAGTGGGTGTTTCACTCTGAGATGTTG	0	+	ILLUMINA	0.853	185	TRUE
MLL_Cds (122392589)_UserDefined (42782930)	42782930	MLL_Cds (122392589)_UserDefined (42782930)_111952565	Homo sapiens	hg19	chr11	118348657	118348941	-	ACACCGCCTCGATCGACGTCCTTT	0	CAAGGGAGTACTGAATTCAAACCTGGT	0	-	ILLUMINA	0.853	184	TRUE
MLL_Cds (122392589)_UserDefined (42782930)	42782930	MLL_Cds (122392589)_UserDefined (42782930)_111952566	Homo sapiens	hg19	chr11	118348657	118348941	-	GCCCACACCACAAAATCTAACTGTAAC	0	CTTGCAGCACTGCTTCTTTATATTGCG	0	-	ILLUMINA	0.853	175	TRUE
MLL_Cds (122392590)_UserDefined (42782931)	42782931	MLL_Cds (122392590)_UserDefined (42782931)_111952567	Homo sapiens	hg19	chr11	118379826	118379940	-	AGTGGGTGATTCTCATAATCCTTTTAG	0	AATATCAGCTAGTTCTTCAATTCAAAGAA	0	-	ILLUMINA	0.95	189	TRUE
MLL_Cds (122392591)_UserDefined (42782932)	42782932	MLL_Cds (122392591)_UserDefined (42782932)_111952568	Homo sapiens	hg19	chr11	118360482	118360627	+	CTACCCCACCAAACCCACAAAGAAGAA	0	TACTAGGAAATCATCTCAGCAGAGAAA	0	+	ILLUMINA	0.88	183	TRUE
MLL_Cds (122392591)_UserDefined (42782932)	42782932	MLL_Cds (122392591)_UserDefined (42782932)_111952569	Homo sapiens	hg19	chr11	118360482	118360627	-	GCATCATGTGTATAACTCACCCAGACTTT	0	AAGCATCATATTACCTTCACCCAACAC	0	-	ILLUMINA	0.88	171	TRUE
MLL_Cds (122392592)_UserDefined (42782933)	42782933	MLL_Cds (122392592)_UserDefined (42782933)_111952570	Homo sapiens	hg19	chr11	118392587	118392909	+	ACGCTTCATCAATCACTCGTGTGAG	1	TGCCAGCAACAAGCTGCCCTGCAACT	0	+	ILLUMINA	0.734	170	TRUE
MLL_Cds (122392592)_UserDefined (42782933)	42782933	MLL_Cds (122392592)_UserDefined (42782933)_111952571	Homo sapiens	hg19	chr11	118392587	118392909	-	TTGATGACCCGAGAATAGCAGTTAG	0	ACTTGTCATTTCTTATAAACTCAGCTTTA	0	-	ILLUMINA	0.734	177	TRUE
MLL_Cds (122392592)_UserDefined (42782933)	42782933	MLL_Cds (122392592)_UserDefined (42782933)_111952572	Homo sapiens	hg19	chr11	118392587	118392909	-	AATCCGGGAGCTCCCAGCTGCTGGAAA	0	CCTCAATGGGGAACTTATAGTCGTAAG	0	-	ILLUMINA	0.734	183	TRUE
MECOM_Cds (122392704)_UserDefined (42782921)	42782921	MECOM_Cds (122392704)_UserDefined (42782921)_111952573	Homo sapiens	hg19	chr3	168862760	168862812	-	TCCCTATCTTATGTTCGATTTTTCTTTTT	0	TGGGTGATTGCCTGAATTCTATGCA	0	-	ILLUMINA	0.98	189	TRUE
MLL_Cds (122392581)_UserDefined (42782923)	42782923	MLL_Cds (122392581)_UserDefined (42782923)_111952574	Homo sapiens	hg19	chr11	118364978	118365138	+	AGCCAACAGCATGGTCAAGTCCTTCTT	0	AATTTGATCCCCTGATTCTTTGAGAGG	0	+	ILLUMINA	0.97	181	TRUE
MLL_Cds (122392581)_UserDefined (42782923)	42782923	MLL_Cds (122392581)_UserDefined (42782923)_111952575	Homo sapiens	hg19	chr11	118364978	118365138	-	CATGAATTAGTAATATCATTCACCCGAAT	0	ATTCTTAAAACAGTGTGCTCTGAAAAC	0	-	ILLUMINA	0.97	187	TRUE
MLL_Cds (122392582)_UserDefined (42782924)	42782924	MLL_Cds (122392582)_UserDefined (42782924)_111952576	Homo sapiens	hg19	chr11	118339465	118339584	-	CAAGAGGAAGCCACAATCTCCTAACAA	0	ATCAGAAGCAAAAACGTGCATACAAAC	0	-	ILLUMINA	0.96	189	TRUE
MLL_Cds (122392583)_UserDefined (42782925)	42782925	MLL_Cds (122392583)_UserDefined (42782925)_111952577	Homo sapiens	hg19	chr11	118378219	118378349	+	GCAACCTGCAGGGTAAGCTGAAGAATT	0	ATCACGAGGTTAGATCGAGACCATCCT	0	+	ILLUMINA	0.8	171	TRUE
MLL_Cds (122392583)_UserDefined (42782925)	42782925	MLL_Cds (122392583)_UserDefined (42782925)_111952578	Homo sapiens	hg19	chr11	118378219	118378349	-	GACAAAACTGAGAGCTTAGTCTTAAAAGAC	0	CAAGACAAACCACCAGTAAATATGTAC	0	-	ILLUMINA	0.8	180	TRUE
MLL_Cds (122392584)_UserDefined (42782926)	42782926	MLL_Cds (122392584)_UserDefined (42782926)_111952579	Homo sapiens	hg19	chr11	118369060	118369268	+	GCACCAGCAACTATCACTTCATGTGT	0	GTTTTAGGTTCACAGCAAAATTGACTGG	0	+	ILLUMINA	0.955	184	TRUE
MLL_Cds (122392584)_UserDefined (42782926)	42782926	MLL_Cds (122392584)_UserDefined (42782926)_111952580	Homo sapiens	hg19	chr11	118369060	118369268	-	ATCCAGAAAGACACAGTTCTTGGCTC	0	CAGACTTTCATATGTTTTAAGACGTTTAC	0	-	ILLUMINA	0.955	170	TRUE
MLL_Cds (122392585)_UserDefined (42782927)	42782927	MLL_Cds (122392585)_UserDefined (42782927)_111952581	Homo sapiens	hg19	chr11	118391492	118391625	+	GGTGTCTACAGGTATGACTAAAATTCT	0	CTCCTTGTGTTGAACAAGGACTTTAAC	0	+	ILLUMINA	0.955	187	TRUE
MLL_Cds (122392585)_UserDefined (42782927)	42782927	MLL_Cds (122392585)_UserDefined (42782927)_111952582	Homo sapiens	hg19	chr11	118391492	118391625	-	ACTGCATTCGTTTTCTGTAATTCTTTC	0	TTTTTCAGGAAATAATGTTTTGAGTCTTG	0	-	ILLUMINA	0.955	187	TRUE
MECOM_Cds (122392698)_UserDefined (42782915)	42782915	MECOM_Cds (122392698)_UserDefined (42782915)_111952583	Homo sapiens	hg19	chr3	168819823	168820039	+	ACATAGAGGGCACTGACTGTAAGAGCT	0	GCAAACCAAGGACATCATTAAAAGGGA	0	+	ILLUMINA	0.88	183	TRUE
MECOM_Cds (122392698)_UserDefined (42782915)	42782915	MECOM_Cds (122392698)_UserDefined (42782915)_111952584	Homo sapiens	hg19	chr3	168819823	168820039	-	TTCAGTGCCCTGAAACCTGAGGCCAGT	0	CTTTCCAGAAATCTCCCCTCTGATTTC	0	-	ILLUMINA	0.88	181	TRUE
MECOM_Cds (122392699)_UserDefined (42782916)	42782916	MECOM_Cds (122392699)_UserDefined (42782916)_111952585	Homo sapiens	hg19	chr3	168812839	168813058	+	AAACACCTATCACATAAGTGACACTTA	0	GGTATTTCTCAAGACTAGTTAGCCAGC	0	+	ILLUMINA	0.955	181	TRUE
MECOM_Cds (122392699)_UserDefined (42782916)	42782916	MECOM_Cds (122392699)_UserDefined (42782916)_111952586	Homo sapiens	hg19	chr3	168812839	168813058	-	GCAACATCCACAATAAAGAGAAGCCAT	0	AGATGACTTCTTTTTCGTGTTTTAAAAGA	0	-	ILLUMINA	0.955	171	TRUE
MECOM_Cds (122392700)_UserDefined (42782917)	42782917	MECOM_Cds (122392700)_UserDefined (42782917)_111952587	Homo sapiens	hg19	chr3	168825689	168825765	-	CAAATGTTAATTTCTCAAAGGATAGATTGC	0	GTGATGTAGCATTAAAAAGAAAACAGC	0	-	ILLUMINA	0.98	170	TRUE
MECOM_Cds (122392701)_UserDefined (42782918)	42782918	MECOM_Cds (122392701)_UserDefined (42782918)_111952588	Homo sapiens	hg19	chr3	168818648	168818775	+	TTTAGCAAATATCATTGTCAGACCTGT	0	CTATATTTCACTCATGCCACACAGCAG	0	+	ILLUMINA	0.781	171	TRUE
MECOM_Cds (122392701)_UserDefined (42782918)	42782918	MECOM_Cds (122392701)_UserDefined (42782918)_111952589	Homo sapiens	hg19	chr3	168818648	168818775	-	TTGAGAACCCACACAGGAGAGCAGCCT	0	ATGTCTATTCAATTTTGAGTCAAGAAAGA	0	-	ILLUMINA	0.781	185	TRUE
MECOM_Cds (122392702)_UserDefined (42782919)	42782919	MECOM_Cds (122392702)_UserDefined (42782919)_111952590	Homo sapiens	hg19	chr3	168833146	168834552	+	TCATATTTCGTCATCTTCCATACACGC	0	GAGGCTCAGTCAGCTTTGTCCCACT	0	+	ILLUMINA	0.86	171	TRUE
MECOM_Cds (122392702)_UserDefined (42782919)	42782919	MECOM_Cds (122392702)_UserDefined (42782919)_111952591	Homo sapiens	hg19	chr3	168833146	168834552	+	TGGAGGCTTGGAGGGGACTGGAGTCAA	0	AAGTCTCTATCAGGAAATGGGTACATTG	0	+	ILLUMINA	0.86	170	TRUE
MECOM_Cds (122392702)_UserDefined (42782919)	42782919	MECOM_Cds (122392702)_UserDefined (42782919)_111952592	Homo sapiens	hg19	chr3	168833146	168834552	+	AGGGGAAACATGGAAGGGTAAGGTAA	0	CCTCTAAAGATGGTGAGAAAATGGAATG	0	+	ILLUMINA	0.86	170	TRUE
MECOM_Cds (122392702)_UserDefined (42782919)	42782919	MECOM_Cds (122392702)_UserDefined (42782919)_111952593	Homo sapiens	hg19	chr3	168833146	168834552	+	ACTTTGTCTTTGAACATTTTACCATTTTC	0	TCACTGATTTTCTCAAAGGGCCTCTC	0	+	ILLUMINA	0.86	170	TRUE
MECOM_Cds (122392702)_UserDefined (42782919)	42782919	MECOM_Cds (122392702)_UserDefined (42782919)_111952594	Homo sapiens	hg19	chr3	168833146	168834552	+	GGGTGTTTAGATAGTGCCTTCAAAATATCC	0	GTACAAGCCGGAAGGAAACAGACCA	0	+	ILLUMINA	0.86	171	TRUE
MECOM_Cds (122392702)_UserDefined (42782919)	42782919	MECOM_Cds (122392702)_UserDefined (42782919)_111952595	Homo sapiens	hg19	chr3	168833146	168834552	+	CCCGGGTTGGCATGACTCATATTAA	0	TTGTCCACAGTCTTTGCACTTGATTTG	0	+	ILLUMINA	0.86	185	TRUE
MECOM_Cds (122392702)_UserDefined (42782919)	42782919	MECOM_Cds (122392702)_UserDefined (42782919)_111952596	Homo sapiens	hg19	chr3	168833146	168834552	-	CTCCTTTCTTTATGGACCCTATTTACAGG	0	GAAGTTGTTTGATCTAGTGAACTCATTTTT	0	-	ILLUMINA	0.86	171	TRUE
MECOM_Cds (122392702)_UserDefined (42782919)	42782919	MECOM_Cds (122392702)_UserDefined (42782919)_111952597	Homo sapiens	hg19	chr3	168833146	168834552	-	TCACCACTAAGCGAAAGGATGAGAAG	0	AAAACCACGTGTTTGGGGGAAAA	0	-	ILLUMINA	0.86	170	TRUE
MECOM_Cds (122392702)_UserDefined (42782919)	42782919	MECOM_Cds (122392702)_UserDefined (42782919)_111952598	Homo sapiens	hg19	chr3	168833146	168834552	-	GCTGAAAAATACTTTGGTTCAACAGGACTG	0	CGTTACCTTTGAAAATGGAACCCCAAT	0	-	ILLUMINA	0.86	172	TRUE
MECOM_Cds (122392702)_UserDefined (42782919)	42782919	MECOM_Cds (122392702)_UserDefined (42782919)_111952599	Homo sapiens	hg19	chr3	168833146	168834552	-	AGTGACATTGAAAGTGATAAAGAGAAATTT	0	AGACTGCGGTGTCAGGAGCTGTGAATG	0	-	ILLUMINA	0.86	172	TRUE
MECOM_Cds (122392702)_UserDefined (42782919)	42782919	MECOM_Cds (122392702)_UserDefined (42782919)_111952600	Homo sapiens	hg19	chr3	168833146	168834552	-	ATGACACATCCTCAGATACTGCCAGC	0	GTCAGAGAGTAGTGACCTTGATGATGT	0	-	ILLUMINA	0.86	170	TRUE
MECOM_Cds (122392702)_UserDefined (42782919)	42782919	MECOM_Cds (122392702)_UserDefined (42782919)_111952601	Homo sapiens	hg19	chr3	168833146	168834552	-	ACCCCAGCTATGGATAAAACGTCCATG	0	AGGCCTCCTTTGATACCTGCTAGTT	0	-	ILLUMINA	0.86	187	TRUE
MECOM_Cds (122392702)_UserDefined (42782919)	42782919	MECOM_Cds (122392702)_UserDefined (42782919)_111952602	Homo sapiens	hg19	chr3	168833146	168834552	-	CAGAAGCAATTGACATAAAGCCTGAGA	0	TGTTCAGCACTACGTCTTCCTTAAATA	0	-	ILLUMINA	0.86	183	TRUE
MECOM_Cds (122392703)_UserDefined (42782920)	42782920	MECOM_Cds (122392703)_UserDefined (42782920)_111952603	Homo sapiens	hg19	chr3	168861461	168861645	+	AGCTTCCAACATCTGGTTGACTGGCAT	0	TGAAATGTATATTCCTTCTTTGGATCCT	0	+	ILLUMINA	0.965	172	TRUE
MECOM_Cds (122392703)_UserDefined (42782920)	42782920	MECOM_Cds (122392703)_UserDefined (42782920)_111952604	Homo sapiens	hg19	chr3	168861461	168861645	-	GACGAATTTTACAATGTGAAGTTCTGCATA	0	CCTTGAGAGCACAAAAGTATCACTGG	0	-	ILLUMINA	0.965	182	TRUE
NF1 + NF1_UserDefined (12_UserDefined (42779530)	42779530	NF1 + NF1_UserDefined (12_UserDefined (42779530)_111952605	Homo sapiens	hg19	chr17	29663326	29663957	+	ACAGATCTGCTTGATGTTGTACTAGAC	0	TTTGCCTTCTGTACTATAGCATATCTG	0	+	ILLUMINA	0.967	179	TRUE
NF1 + NF1_UserDefined (12_UserDefined (42779530)	42779530	NF1 + NF1_UserDefined (12_UserDefined (42779530)_111952606	Homo sapiens	hg19	chr17	29663326	29663957	+	GCTAAAACTTTGAGTCCCATGTTTTT	0	TATTGCTATTTTAGCACGCTACATGCTG	0	+	ILLUMINA	0.967	170	TRUE
NF1 + NF1_UserDefined (12_UserDefined (42779530)	42779530	NF1 + NF1_UserDefined (12_UserDefined (42779530)_111952607	Homo sapiens	hg19	chr17	29663326	29663957	+	GTTACTTTCTTAGTAGCCACAGGTCCG	0	CCTTTCTCCATTTTACTTCACCTGATC	0	+	ILLUMINA	0.967	171	TRUE
NF1 + NF1_UserDefined (12_UserDefined (42779530)	42779530	NF1 + NF1_UserDefined (12_UserDefined (42779530)_111952608	Homo sapiens	hg19	chr17	29663326	29663957	-	CACCTGTTGCACTGGTTTTGATGAAAC	0	TTTACCTGAGGCCTCAAAAATACTAGA	0	-	ILLUMINA	0.967	187	TRUE
NF1 + NF1_UserDefined (12_UserDefined (42779530)	42779530	NF1 + NF1_UserDefined (12_UserDefined (42779530)_111952609	Homo sapiens	hg19	chr17	29663326	29663957	-	CCAATAACCTGTAAAGAAGCAGGATTTTT	0	GAAAAGTGATTACCTTGCTTGAAACCA	0	-	ILLUMINA	0.967	183	TRUE
NF1 + NF1_UserDefined (12_UserDefined (42779530)	42779530	NF1 + NF1_UserDefined (12_UserDefined (42779530)_111952773	Homo sapiens	hg19	chr17	29663326	29663957	-	TCCATGTGTGGAAGCTCTAAGGGAGA	0	CATCCCACATAAGATGTTGTTCTAAAG	0	-	ILLUMINA	0.967	170	TRUE
NF1 + NF1_UserDefined (12_UserDefined (42779526)	42779526	NF1 + NF1_UserDefined (12_UserDefined (42779526)_111952610	Homo sapiens	hg19	chr17	29548843	29549030	+	CTGCTGGTTCTTCATCAGTTAGATAGC	2	ACATTGTAAAACTTACACTTCCAAAGG	0	+	ILLUMINA	0.96	189	TRUE
NF1 + NF1_UserDefined (12_UserDefined (42779526)	42779526	NF1 + NF1_UserDefined (12_UserDefined (42779526)_111952611	Homo sapiens	hg19	chr17	29548843	29549030	-	CAGGAGCATCAGGATTCCACAAATCAA	2	GCTAAGAAATTGAGCTCTTTCATTTGT	0	-	ILLUMINA	0.96	173	TRUE
MECOM_Cds (122392695)_UserDefined (42782912)	42782912	MECOM_Cds (122392695)_UserDefined (42782912)_111952612	Homo sapiens	hg19	chr3	168830550	168830687	+	AAGTGGGTCAGTTAGTTTTCTTTTCTC	0	TAGAGACATCTGTCCAGTTCTTGGAGA	0	+	ILLUMINA	0.781	187	TRUE
MECOM_Cds (122392695)_UserDefined (42782912)	42782912	MECOM_Cds (122392695)_UserDefined (42782912)_111952613	Homo sapiens	hg19	chr3	168830550	168830687	-	CTCCAAAATCTAATTTTAACCTTTCAGAGT	0	GCTTGTAAACTAACTTGTTGATCCTGAAAA	0	-	ILLUMINA	0.781	172	TRUE
MECOM_Cds (122392696)_UserDefined (42782913)	42782913	MECOM_Cds (122392696)_UserDefined (42782913)_111952614	Homo sapiens	hg19	chr3	169098950	169099337	+	CACCTACTTCGATCTTCCTTTTGGTCC	0	CAGGAGAGCATGGCTCTTGAATATTG	0	+	ILLUMINA	0.885	188	TRUE
MECOM_Cds (122392696)_UserDefined (42782913)	42782913	MECOM_Cds (122392696)_UserDefined (42782913)_111952615	Homo sapiens	hg19	chr3	169098950	169099337	+	CCATATACACACTCATTATCTGTGAATAAA	0	TTTATTATTTACAGGCCAGGGAGAGGC	0	+	ILLUMINA	0.885	183	TRUE
MECOM_Cds (122392696)_UserDefined (42782913)	42782913	MECOM_Cds (122392696)_UserDefined (42782913)_111952616	Homo sapiens	hg19	chr3	169098950	169099337	-	AATATGCCTGGGGCAGGACTAGGAATA	0	TTTATATATTGCAGCTGTGTAAAGAAGAG	0	-	ILLUMINA	0.885	175	TRUE
MECOM_Cds (122392696)_UserDefined (42782913)	42782913	MECOM_Cds (122392696)_UserDefined (42782913)_111952617	Homo sapiens	hg19	chr3	169098950	169099337	-	TCAATATCAGAAGGAATTCATGAAGTTCT	0	CACATCCAGTGAAGCATTCACTCCAAA	0	-	ILLUMINA	0.885	181	TRUE
MECOM_Cds (122392697)_UserDefined (42782914)	42782914	MECOM_Cds (122392697)_UserDefined (42782914)_111952618	Homo sapiens	hg19	chr3	169381099	169381185	-	AGGGAGAGCAAAAGAAGGAAAGGATC	0	TTTTCCCCCTCCTCTGCCATCTTGCAT	0	-	ILLUMINA	0.96	170	TRUE
MRPS31_Cds (122392422)_UserDefined (42782957)	42782957	MRPS31_Cds (122392422)_UserDefined (42782957)_111952619	Homo sapiens	hg19	chr13	41333084	41333242	+	AAAGGGAGAGAATCTGCCACAGCAGAT	0	GGCAGACAGATCACTTGAGTCAGGAGTT	0	+	ILLUMINA	0.701	190	TRUE
MRPS31_Cds (122392422)_UserDefined (42782957)	42782957	MRPS31_Cds (122392422)_UserDefined (42782957)_111952620	Homo sapiens	hg19	chr13	41333084	41333242	-	TGAGTCCTGAGTTGGTGGCAGCTG	1	GAGTGAATCAAACCCTTAAGTCAGTAATGT	0	-	ILLUMINA	0.701	180	TRUE
NF1 + NF1 + NF1_UserDefin_UserDefined (42779524)	42779524	NF1 + NF1 + NF1_UserDefin_UserDefined (42779524)_111952621	Homo sapiens	hg19	chr17	29664361	29665182	+	CCCAAATTTTACTTGCTGTTTGGCATT	0	GATCATGGAGGTATAGAAGCCAAAATG	0	+	ILLUMINA	0.922	185	TRUE
NF1 + NF1 + NF1_UserDefin_UserDefined (42779524)	42779524	NF1 + NF1 + NF1_UserDefin_UserDefined (42779524)_111952622	Homo sapiens	hg19	chr17	29664361	29665182	+	GGTTTATTGTGCTATTTTGTACTTAATGC	0	TTTTAGGCATGCATGAGAGATATTCCAAC	0	+	ILLUMINA	0.922	181	TRUE
NF1 + NF1 + NF1_UserDefin_UserDefined (42779524)	42779524	NF1 + NF1 + NF1_UserDefin_UserDefined (42779524)_111952623	Homo sapiens	hg19	chr17	29664361	29665182	+	GAACTAGCTCAAAGGTATGTCCTAAAT	0	TCTTTTAATTGCAGATTTGCATTCCAA	0	+	ILLUMINA	0.922	171	TRUE
NF1 + NF1 + NF1_UserDefin_UserDefined (42779524)	42779524	NF1 + NF1 + NF1_UserDefin_UserDefined (42779524)_111952624	Homo sapiens	hg19	chr17	29664361	29665182	+	TTGTCTTTGGGTGTATTAGCAAACGAG	0	TCTAAAAGACGTTTAAATTTGAGGTCAATG	0	+	ILLUMINA	0.922	170	TRUE
NF1 + NF1 + NF1_UserDefin_UserDefined (42779524)	42779524	NF1 + NF1 + NF1_UserDefin_UserDefined (42779524)_111952625	Homo sapiens	hg19	chr17	29664361	29665182	-	AATGACAGCAGCTGACTTGACTTTGC	0	AATTTCTAAAGTTCCATGTTTCATTTTGAA	0	-	ILLUMINA	0.922	178	TRUE
NF1 + NF1 + NF1_UserDefin_UserDefined (42779524)	42779524	NF1 + NF1 + NF1_UserDefin_UserDefined (42779524)_111952626	Homo sapiens	hg19	chr17	29664361	29665182	-	GACCTGTTACCAATAACACAGTCCATG	0	CCAACAAAGCTTCTGTGACTGTTTCCA	0	-	ILLUMINA	0.922	189	TRUE
NF1 + NF1 + NF1_UserDefin_UserDefined (42779524)	42779524	NF1 + NF1 + NF1_UserDefin_UserDefined (42779524)_111952627	Homo sapiens	hg19	chr17	29664361	29665182	-	TGATCATACAGTAATAGCTGTATTTTCAAC	0	GGGGATACTCTGAATACATATTGTACAT	0	-	ILLUMINA	0.922	170	TRUE
NF1 + NF1 + NF1_UserDefin_UserDefined (42779524)	42779524	NF1 + NF1 + NF1_UserDefin_UserDefined (42779524)_111952628	Homo sapiens	hg19	chr17	29664361	29665182	-	CGGAACAGGTACCTTGCTAAGAATACG	0	CCACAGAACTTATAAAAACCTTTGTGTTT	0	-	ILLUMINA	0.922	171	TRUE
NF1 + NF1 + NF1_UserDefin_UserDefined (42779524)	42779524	NF1 + NF1 + NF1_UserDefin_UserDefined (42779524)_111952629	Homo sapiens	hg19	chr17	29664361	29665182	-	AATCAGAGTTTACATATAAAGACAGCTTC	0	AAATGAAAGATATGCTTTACAACTTGAGA	0	-	ILLUMINA	0.922	171	TRUE
NF1 + NF1_UserDefined (12_UserDefined (42779528)	42779528	NF1 + NF1_UserDefined (12_UserDefined (42779528)_111952630	Homo sapiens	hg19	chr17	29559693	29560256	+	TCTGGTTAGCTTTCTAGTTGATACGGC	2	TGGCATGTCTCGGAGGCTGGCATCACT	0	+	ILLUMINA	0.886	171	TRUE
NF1 + NF1_UserDefined (12_UserDefined (42779528)	42779528	NF1 + NF1_UserDefined (12_UserDefined (42779528)_111952631	Homo sapiens	hg19	chr17	29559693	29560256	+	TTGCAATGTCAAACTTACTCAATGCCA	2	CCATGTTAGTAAATTTGCATCTGTTTGTCC	0	+	ILLUMINA	0.886	170	TRUE
NF1 + NF1_UserDefined (12_UserDefined (42779528)	42779528	NF1 + NF1_UserDefined (12_UserDefined (42779528)_111952632	Homo sapiens	hg19	chr17	29559693	29560256	+	TCCAGACAAGAGCTACATTTATGGAAG	0	TATAGCGATGGCTCTGGCCAATGT	0	+	ILLUMINA	0.886	172	TRUE
NF1 + NF1_UserDefined (12_UserDefined (42779528)	42779528	NF1 + NF1_UserDefined (12_UserDefined (42779528)_111952633	Homo sapiens	hg19	chr17	29559693	29560256	-	GGTTCATAAATAATGTGAAGTATCTGAGAA	2	TCTCTCGCGATAATCAGCCAGGGTG	0	-	ILLUMINA	0.886	170	TRUE
NF1 + NF1_UserDefined (12_UserDefined (42779528)	42779528	NF1 + NF1_UserDefined (12_UserDefined (42779528)_111952634	Homo sapiens	hg19	chr17	29559693	29560256	-	CATTTGATCTCACCTATGGAGTGCATGA	2	CATCTTCAACTTCACTGCAGTCATTCAA	0	-	ILLUMINA	0.886	170	TRUE
NF1 + NF1_UserDefined (12_UserDefined (42779528)	42779528	NF1 + NF1_UserDefined (12_UserDefined (42779528)_111952635	Homo sapiens	hg19	chr17	29559693	29560256	-	GTGCCTTGTTGAAGGATTTTTGTCAGA	2	CATGCCAGTTCTCTAGGTTTTGTATTTCT	0	-	ILLUMINA	0.886	171	TRUE
NF1 + NF1_UserDefined (12_UserDefined (42779528)	42779528	NF1 + NF1_UserDefined (12_UserDefined (42779528)_111952636	Homo sapiens	hg19	chr17	29559693	29560256	-	CTTCTGGCTCTGAAATTTTATCAATTCA	2	GGAGTTCTCCTTGATCACCCATCATTG	0	-	ILLUMINA	0.886	186	TRUE
MLL + MLL_UserDefined (12_UserDefined (42782922)	42782922	MLL + MLL_UserDefined (12_UserDefined (42782922)_111952637	Homo sapiens	hg19	chr11	118390308	118390804	+	GTCGAAATTACAAATTCCGTTTCCACA	0	TCTTCCCACATACCCTTTGAGATTTCC	0	+	ILLUMINA	0.87	185	TRUE
MLL + MLL_UserDefined (12_UserDefined (42782922)	42782922	MLL + MLL_UserDefined (12_UserDefined (42782922)_111952638	Homo sapiens	hg19	chr11	118390308	118390804	+	AGCATTTGACATGTTTAACTTCCTGGC	0	GGCACTACGTAGGAATTTGTTTGCATC	0	+	ILLUMINA	0.87	189	TRUE
MLL + MLL_UserDefined (12_UserDefined (42782922)	42782922	MLL + MLL_UserDefined (12_UserDefined (42782922)_111952639	Homo sapiens	hg19	chr11	118390308	118390804	-	GGGTTCATTGGCCTCCTCTGGC	0	TGAGGAGCGCAGTCAACAGGAAACAG	0	-	ILLUMINA	0.87	184	TRUE
MLL + MLL_UserDefined (12_UserDefined (42782922)	42782922	MLL + MLL_UserDefined (12_UserDefined (42782922)_111952640	Homo sapiens	hg19	chr11	118390308	118390804	-	GTATTCAGGAGGCTGACGATGTTTAGA	0	GACAGTGTCATGAGATAAGAAAATCGA	0	-	ILLUMINA	0.87	189	TRUE
MLL_Cds (122392587)_UserDefined (42779490)	42779490	MLL_Cds (122392587)_UserDefined (42779490)_111952641	Homo sapiens	hg19	chr11	118370500	118370628	+	CTCCGACTGTGAAGATAAGCTCTTTCC	0	CACTTATTTTGCTAGTTCTCGGATTCG	0	+	ILLUMINA	0.96	187	TRUE
MLL_Cds (122392593)_UserDefined (42779496)	42779496	MLL_Cds (122392593)_UserDefined (42779496)_111952642	Homo sapiens	hg19	chr11	118371702	118371862	-	TTGGACTATGGGCAATGGTCCTGTT	0	GGGTAAACAGATTTGGGAAAATCATCATAA	0	-	ILLUMINA	0.602	181	TRUE
MLL_Cds (122392594)_UserDefined (42782934)	42782934	MLL_Cds (122392594)_UserDefined (42782934)_111952643	Homo sapiens	hg19	chr11	118307228	118307659	+	TGCAGGCGGCCGGGCGGCGCAGAGCTGGTT	0	GCTTCCCCGCCCGACCCGGGACCA	0	+	ILLUMINA	0.668	170	TRUE
MLL_Cds (122392594)_UserDefined (42782934)	42782934	MLL_Cds (122392594)_UserDefined (42782934)_111952644	Homo sapiens	hg19	chr11	118307228	118307659	+	GTCCCGGCCCTGCTGCTTCCCC	0	CCTCCTCGTCGTCCGCCTCGTCTT	0	+	ILLUMINA	0.668	172	TRUE
MLL_Cds (122392594)_UserDefined (42782934)	42782934	MLL_Cds (122392594)_UserDefined (42782934)_111952645	Homo sapiens	hg19	chr11	118307228	118307659	+	GGTCTCGGCCGCCATCGGCACCAACCT	0	CATCCGGGATTGAGGAGCATCCCAATT	0	+	ILLUMINA	0.668	173	TRUE
MLL_Cds (122392599)_UserDefined (42782939)	42782939	MLL_Cds (122392599)_UserDefined (42782939)_111952646	Homo sapiens	hg19	chr11	118370010	118370140	-	AACCAAGGCTAGGTCATACCAATCA	0	AACCCATGGTAGCTGTTAATAGGCT	0	-	ILLUMINA	0.98	171	TRUE
MECOM_Cds (122392689)_UserDefined (42782906)	42782906	MECOM_Cds (122392689)_UserDefined (42782906)_111952647	Homo sapiens	hg19	chr3	168807763	168808049	+	TCCTTCATGTAAATTACTTGTCACTGG	0	TTTTCATCTTTAAAATGACTGCCATTCA	0	+	ILLUMINA	0.96	170	TRUE
MECOM_Cds (122392689)_UserDefined (42782906)	42782906	MECOM_Cds (122392689)_UserDefined (42782906)_111952648	Homo sapiens	hg19	chr3	168807763	168808049	-	TGATATTACTGGAAAAACAGGAAAGGA	0	CTAAGCTAGAGTAGATCCATGTACGGT	0	-	ILLUMINA	0.96	173	TRUE
MECOM_Cds (122392689)_UserDefined (42782906)	42782906	MECOM_Cds (122392689)_UserDefined (42782906)_111952649	Homo sapiens	hg19	chr3	168807763	168808049	-	CATTTCCGATGTTAAGTGTTGAAAATC	0	GCTTTGGTGACCAGTCAAAATTCAGAC	0	-	ILLUMINA	0.96	177	TRUE
MECOM_Cds (122392690)_UserDefined (42782907)	42782907	MECOM_Cds (122392690)_UserDefined (42782907)_111952650	Homo sapiens	hg19	chr3	168806763	168806996	+	CATGGGAAGTACTAAAAGAAGACAGCTC	0	ATGAACCAACGAAAAACACAGAAATTTTC	0	+	ILLUMINA	0.784	171	TRUE
MECOM_Cds (122392690)_UserDefined (42782907)	42782907	MECOM_Cds (122392690)_UserDefined (42782907)_111952651	Homo sapiens	hg19	chr3	168806763	168806996	-	GAGGAAAATGGAAGATAATCAATATTCTGA	0	CATTATGCATGAAACGTACATTTCCTT	0	-	ILLUMINA	0.784	170	TRUE
MECOM_Cds (122392690)_UserDefined (42782907)	42782907	MECOM_Cds (122392690)_UserDefined (42782907)_111952652	Homo sapiens	hg19	chr3	168806763	168806996	-	AACCCAATAATTGATGCATGCTACTTT	0	GGTATAAAGAGGAAGAATATAAAAGTGGAC	0	-	ILLUMINA	0.784	171	TRUE
MECOM_Cds (122392691)_UserDefined (42782908)	42782908	MECOM_Cds (122392691)_UserDefined (42782908)_111952653	Homo sapiens	hg19	chr3	168840343	168840540	+	TTGGGACACTGATCACACTTGTATTCC	0	GGAAAAGGAGTTGAACTGAGAAGGAGG	0	+	ILLUMINA	0.97	187	TRUE
MECOM_Cds (122392691)_UserDefined (42782908)	42782908	MECOM_Cds (122392691)_UserDefined (42782908)_111952654	Homo sapiens	hg19	chr3	168840343	168840540	-	ACACATGCTGTCACATACTGAAGAGA	0	CCTCTCTATGTCATCCTGCTCTCTC	0	-	ILLUMINA	0.97	190	TRUE
MECOM_Cds (122392692)_UserDefined (42782909)	42782909	MECOM_Cds (122392692)_UserDefined (42782909)_111952655	Homo sapiens	hg19	chr3	168810721	168810915	+	CGAATTTCTGTGAAGTAAGCATCTTCT	0	ATTTGGAAACTCACTCCTTATGAATTTG	0	+	ILLUMINA	0.955	170	TRUE
MECOM_Cds (122392692)_UserDefined (42782909)	42782909	MECOM_Cds (122392692)_UserDefined (42782909)_111952656	Homo sapiens	hg19	chr3	168810721	168810915	-	AAGTACAGGTGCGATTCTGGATGACA	0	GTGACGACTGAAATGAACATGTTTTAAAAT	0	-	ILLUMINA	0.955	170	TRUE
MECOM_Cds (122392693)_UserDefined (42782910)	42782910	MECOM_Cds (122392693)_UserDefined (42782910)_111952657	Homo sapiens	hg19	chr3	168802675	168802856	+	GATGTAGAATGGAGGGACTCCTTGTCA	0	GTAGGGGCATCCTTCATGGGTGTGTTT	0	+	ILLUMINA	0.96	179	TRUE
MECOM_Cds (122392693)_UserDefined (42782910)	42782910	MECOM_Cds (122392693)_UserDefined (42782910)_111952658	Homo sapiens	hg19	chr3	168802675	168802856	-	GGCATATGCTATGATGCTGTCACTGT	0	ACCAAGTCCAACAGTAGCATGGCTC	0	-	ILLUMINA	0.96	186	TRUE
MECOM_Cds (122392694)_UserDefined (42782911)	42782911	MECOM_Cds (122392694)_UserDefined (42782911)_111952659	Homo sapiens	hg19	chr3	168845607	168845873	+	TGTATCTCTTGGAGATCATTCTCGCTT	0	AGCGATATTGCCGTTCTTCTGTGA	0	+	ILLUMINA	0.91	172	TRUE
MECOM_Cds (122392694)_UserDefined (42782911)	42782911	MECOM_Cds (122392694)_UserDefined (42782911)_111952660	Homo sapiens	hg19	chr3	168845607	168845873	-	GTTGAAGAGGACTTTCAGCAAAAACTCG	0	TTTTCTGCAATGTTATGCTGAATTTTG	0	-	ILLUMINA	0.91	172	TRUE
MECOM_Cds (122392694)_UserDefined (42782911)	42782911	MECOM_Cds (122392694)_UserDefined (42782911)_111952661	Homo sapiens	hg19	chr3	168845607	168845873	-	TCCAGATTAAAATTGACAAGATAGAAATGA	0	CGAAGACTGTGACCAGCTCTTTGAA	0	-	ILLUMINA	0.91	178	TRUE
KIT_Cds (122392554)_UserDefined (42782899)	42782899	KIT_Cds (122392554)_UserDefined (42782899)_111952662	Homo sapiens	hg19	chr4	55598012	55598189	+	GCTGAGCTTTTCTTACCAGGTGGCAAA	0	ATGCAGAATGTCATTTTGAAGTGTGGT	0	+	ILLUMINA	0.781	185	TRUE
KIT_Cds (122392554)_UserDefined (42782899)	42782899	KIT_Cds (122392554)_UserDefined (42782899)_111952663	Homo sapiens	hg19	chr4	55598012	55598189	-	ATTCTTGGAGGCGAGGAAAGCCATGCC	0	GCAATTACAACCATAAAGGTCAGGAAA	0	-	ILLUMINA	0.781	181	TRUE
KIT_Cds (122392555)_UserDefined (42782900)	42782900	KIT_Cds (122392555)_UserDefined (42782900)_111952664	Homo sapiens	hg19	chr4	55569865	55570083	+	GGAGAAATATAATAGCTGGCATCACGG	0	TGGAAGTAGTAGGTAAATACCTCTATGGG	0	+	ILLUMINA	0.967	175	TRUE
KIT_Cds (122392555)_UserDefined (42782900)	42782900	KIT_Cds (122392555)_UserDefined (42782900)_111952665	Homo sapiens	hg19	chr4	55569865	55570083	-	CGTTGCCTGACGTTCATAATTGAAGTC	0	GCAGCAATTAACTTCTCCATATTAACT	0	-	ILLUMINA	0.967	177	TRUE
KIT_Cds (122392555)_UserDefined (42782900)	42782900	KIT_Cds (122392555)_UserDefined (42782900)_111952666	Homo sapiens	hg19	chr4	55569865	55570083	-	GGCTACAAGGATAATTTTCATTCATTCAG	0	GGTTGTTGTGACATTTGCTGATCCAAA	0	-	ILLUMINA	0.967	185	TRUE
KIT_Cds (122392556)_UserDefined (42782901)	42782901	KIT_Cds (122392556)_UserDefined (42782901)_111952667	Homo sapiens	hg19	chr4	55597469	55597610	+	GAGATCTGTGAGAATAGGTGAGTACCT	0	ATGGTCAATGGCAGTTAGGGTTGCAA	0	+	ILLUMINA	0.781	172	TRUE
KIT_Cds (122392556)_UserDefined (42782901)	42782901	KIT_Cds (122392556)_UserDefined (42782901)_111952668	Homo sapiens	hg19	chr4	55597469	55597610	-	CTGTAAAGTTACTCTTGGTTGCTTGATAGG	0	AATCAAGTGGGACATGTAGAAGGGC	0	-	ILLUMINA	0.781	186	TRUE
KIT_Cds (122392557)_UserDefined (42782902)	42782902	KIT_Cds (122392557)_UserDefined (42782902)_111952669	Homo sapiens	hg19	chr4	55564425	55564756	+	ACAGACCCAGAAGTGACCAATTATTCC	0	GAGGGCAAGTCAGTGCTGTCGGAAAAATT	0	+	ILLUMINA	0.907	185	TRUE
KIT_Cds (122392557)_UserDefined (42782902)	42782902	KIT_Cds (122392557)_UserDefined (42782902)_111952670	Homo sapiens	hg19	chr4	55564425	55564756	-	AAGAGGCTTCCCCTGGCACCCCTTGA	0	TTGGAATGGCTGGTCACAGACACTGA	0	-	ILLUMINA	0.907	184	TRUE
KIT_Cds (122392557)_UserDefined (42782902)	42782902	KIT_Cds (122392557)_UserDefined (42782902)_111952671	Homo sapiens	hg19	chr4	55564425	55564756	-	CCCTGATTGACTACACTAAGGTGGATC	0	TGGTCCACAGAACAATGCAGACAGA	0	-	ILLUMINA	0.907	173	TRUE
KRAS_Cds (122392349)_UserDefined (42782903)	42782903	KRAS_Cds (122392349)_UserDefined (42782903)_111952672	Homo sapiens	hg19	chr12	25380143	25380371	+	AAGAAAGCCCTCCCCAGTCCTCATGTA	0	ATTACAGTGCACCTTTTACTTCAAAAA	0	+	ILLUMINA	0.955	181	TRUE
KRAS_Cds (122392349)_UserDefined (42782903)	42782903	KRAS_Cds (122392349)_UserDefined (42782903)_111952673	Homo sapiens	hg19	chr12	25380143	25380371	-	AAGAGGAGTACAGTGCAATGAGGGACCA	0	TTGAGTCTTTGCTAATGCCATGC	0	-	ILLUMINA	0.955	190	TRUE
KRAS_Cds (122392350)_UserDefined (42782904)	42782904	KRAS_Cds (122392350)_UserDefined (42782904)_111952674	Homo sapiens	hg19	chr12	25398183	25398343	+	AAGGCACTCTTGCCTACGCCAC	0	CCAGTACCTTTTAATACAAACTCACCT	0	+	ILLUMINA	0.98	171	TRUE
KRAS_Cds (122392350)_UserDefined (42782904)	42782904	KRAS_Cds (122392350)_UserDefined (42782904)_111952675	Homo sapiens	hg19	chr12	25398183	25398343	-	GACTGAATATAAACTTGTGGTAGTTGGAGC	0	GCAGGACCATTCTTTGATACAGATAAAGG	0	-	ILLUMINA	0.98	170	TRUE
KIT_Cds (122392548)_UserDefined (42782893)	42782893	KIT_Cds (122392548)_UserDefined (42782893)_111952676	Homo sapiens	hg19	chr4	55575565	55575730	+	GTCAATGCTGCCATAGCATTTAATGTT	0	CTTGACCTTCACAGAGACTTCGTGGTT	0	+	ILLUMINA	0.791	179	TRUE
KIT_Cds (122392548)_UserDefined (42782893)	42782893	KIT_Cds (122392548)_UserDefined (42782893)_111952677	Homo sapiens	hg19	chr4	55575565	55575730	-	GGAGCCCTTCATGTTACTTACTATTCACAT	0	TGTGGATAGCATGCCTTGGAAGG	0	-	ILLUMINA	0.791	190	TRUE
KIT_Cds (122392549)_UserDefined (42782894)	42782894	KIT_Cds (122392549)_UserDefined (42782894)_111952678	Homo sapiens	hg19	chr4	55589725	55589889	+	GCCCACAATAGATTGGTATTTTTGTCC	0	TTTCTAGCCATGTGGCTTTTTAGAAGGG	0	+	ILLUMINA	0.88	188	TRUE
KIT_Cds (122392549)_UserDefined (42782894)	42782894	KIT_Cds (122392549)_UserDefined (42782894)_111952679	Homo sapiens	hg19	chr4	55589725	55589889	-	TAATCATCTCACCTCTGCTCAGTTCC	0	AGAGTGCTGGAAAACCTCAGCAACAT	0	-	ILLUMINA	0.88	182	TRUE
KIT_Cds (122392550)_UserDefined (42782895)	42782895	KIT_Cds (122392550)_UserDefined (42782895)_111952680	Homo sapiens	hg19	chr4	55603316	55603471	+	TGTTCAGCTAATTGAGAAGCAGATTTCAG	0	AATCTTAGGTTGCAAATTGGGCTTCAG	0	+	ILLUMINA	0.88	177	TRUE
KIT_Cds (122392550)_UserDefined (42782895)	42782895	KIT_Cds (122392550)_UserDefined (42782895)_111952681	Homo sapiens	hg19	chr4	55603316	55603471	-	CAGGGTATACTCACATGATTGGTGCTC	0	TCCTCAATGCCCTCAGCTTGTTTTC	0	-	ILLUMINA	0.88	173	TRUE
KIT_Cds (122392551)_UserDefined (42782896)	42782896	KIT_Cds (122392551)_UserDefined (42782896)_111952682	Homo sapiens	hg19	chr4	55561653	55561972	+	TAATAGTCCGCGTGGGCGACGAGATTA	0	CACCAACAAACACGGCTTAAGCAATTC	0	+	ILLUMINA	0.903	181	TRUE
KIT_Cds (122392551)_UserDefined (42782896)	42782896	KIT_Cds (122392551)_UserDefined (42782896)_111952683	Homo sapiens	hg19	chr4	55561653	55561972	-	AAAGCCCGGATCAGTGCATAACAGC	0	TGATCTTCTTCCTTGGCGAAATAAAGC	0	-	ILLUMINA	0.903	179	TRUE
KIT_Cds (122392551)_UserDefined (42782896)	42782896	KIT_Cds (122392551)_UserDefined (42782896)_111952684	Homo sapiens	hg19	chr4	55561653	55561972	-	AGACCCAGCCAGAAATATTTTATCTATG	0	ACGTGTATTTGCCGGTGTTGGTG	0	-	ILLUMINA	0.903	184	TRUE
KIT_Cds (122392552)_UserDefined (42782897)	42782897	KIT_Cds (122392552)_UserDefined (42782897)_111952685	Homo sapiens	hg19	chr4	55604570	55604745	+	TTCTGTCGGCAGCACCGCTTCCT	0	GGCACCCCACTGCAATCCTGTCTTTCT	0	+	ILLUMINA	0.8	189	TRUE
KIT_Cds (122392552)_UserDefined (42782897)	42782897	KIT_Cds (122392552)_UserDefined (42782897)_111952686	Homo sapiens	hg19	chr4	55604570	55604745	-	GTGCACAAGCAGAGGCTGGGAG	0	AGCAGTCCCTACAACGAACATAGCA	0	-	ILLUMINA	0.8	170	TRUE
KIT_Cds (122392553)_UserDefined (42782898)	42782898	KIT_Cds (122392553)_UserDefined (42782898)_111952687	Homo sapiens	hg19	chr4	55573239	55573478	+	TGAATATGAAGCATTCCCCAAACCTGA	0	TCCAGTGGGCTTATCAGATCTTATTTC	0	+	ILLUMINA	0.96	183	TRUE
KIT_Cds (122392553)_UserDefined (42782898)	42782898	KIT_Cds (122392553)_UserDefined (42782898)_111952688	Homo sapiens	hg19	chr4	55573239	55573478	-	TCTGTTCATATAGATCCACTGCTGGTG	0	GAAACCATTATCTACAACTACTGGACA	0	-	ILLUMINA	0.96	187	TRUE
HRAS_Cds (122392327)_UserDefined (42782887)	42782887	HRAS_Cds (122392327)_UserDefined (42782887)_111952689	Homo sapiens	hg19	chr11	533741	533969	+	CGGTGCGCATGTACTGGTCCCGCAT	0	GTTCACACAGCCAGCCTCTCCCTGGTA	0	+	ILLUMINA	0.701	189	TRUE
HRAS_Cds (122392327)_UserDefined (42782887)	42782887	HRAS_Cds (122392327)_UserDefined (42782887)_111952690	Homo sapiens	hg19	chr11	533741	533969	-	ATACCGCCGGCCAGGAGGAGTACAGCGC	0	CACGCCGCACAGGTGGGGCCAG	0	-	ILLUMINA	0.701	172	TRUE
IDH1_Cds (122392087)_UserDefined (42782888)	42782888	IDH1_Cds (122392087)_UserDefined (42782888)_111952691	Homo sapiens	hg19	chr2	209113068	209113409	+	CAGATAATGGCTTCTCTGAAGACCGT	1	TCTGCAGCATCCTTGGTGACTTG	0	+	ILLUMINA	0.903	179	TRUE
IDH1_Cds (122392087)_UserDefined (42782888)	42782888	IDH1_Cds (122392087)_UserDefined (42782888)_111952692	Homo sapiens	hg19	chr2	209113068	209113409	-	TGGCACCATACGAAATATTCTGGGTG	0	TTTTCATGGCCCAGAAATTTCCA	0	-	ILLUMINA	0.903	190	TRUE
IDH1_Cds (122392087)_UserDefined (42782888)	42782888	IDH1_Cds (122392087)_UserDefined (42782888)_111952693	Homo sapiens	hg19	chr2	209113068	209113409	-	GCTCTATATGCCATCACTGCAGTTGTA	0	GCTATAAAGAAGCATAATGTTGGCGTC	0	-	ILLUMINA	0.903	173	TRUE
KIT_Cds (122392544)_UserDefined (42782889)	42782889	KIT_Cds (122392544)_UserDefined (42782889)_111952694	Homo sapiens	hg19	chr4	55524157	55524273	-	ACAGGCTTCGCCGAGTAGTCGCACGG	0	TCTGGTCCACGTTCCAGCTCTCGCC	0	-	ILLUMINA	0.602	170	TRUE
KIT_Cds (122392545)_UserDefined (42782890)	42782890	KIT_Cds (122392545)_UserDefined (42782890)_111952695	Homo sapiens	hg19	chr4	55595476	55595676	+	TGATTCATTTATTTGTTCAAAGCAGGAAG	0	TTGCAATCAAGGCTGATTCTTTAAAAA	0	+	ILLUMINA	0.965	171	TRUE
KIT_Cds (122392545)_UserDefined (42782890)	42782890	KIT_Cds (122392545)_UserDefined (42782890)_111952696	Homo sapiens	hg19	chr4	55595476	55595676	-	TTCTTATAAAGTGCAGCTTCTGCATGA	0	AGAAGGTGAGATATATAGATTAATTCTGCC	0	-	ILLUMINA	0.965	181	TRUE
KIT_Cds (122392546)_UserDefined (42782891)	42782891	KIT_Cds (122392546)_UserDefined (42782891)_111952697	Homo sapiens	hg19	chr4	55565771	55565957	+	TTCTTAGGGAAGGGGAAGAATTCACAG	0	TTTCAGAAGAGTCTGTCCTGAAACTGC	0	+	ILLUMINA	0.955	179	TRUE
KIT_Cds (122392546)_UserDefined (42782891)	42782891	KIT_Cds (122392546)_UserDefined (42782891)_111952698	Homo sapiens	hg19	chr4	55565771	55565957	-	CTAGACACATCTTTTATTGTGCACGTC	0	ATAGCATGAAATTTTGATTTACCATTTCTC	0	-	ILLUMINA	0.955	171	TRUE
KIT_Cds (122392547)_UserDefined (42782892)	42782892	KIT_Cds (122392547)_UserDefined (42782892)_111952699	Homo sapiens	hg19	chr4	55599211	55599383	+	ACCTAATAGTGTATTCACAGAGACTTGGC	0	TCTCTGCTTGACAGTCCTGCAAAGGAT	0	+	ILLUMINA	0.847	171	TRUE
KIT_Cds (122392547)_UserDefined (42782892)	42782892	KIT_Cds (122392547)_UserDefined (42782892)_111952700	Homo sapiens	hg19	chr4	55599211	55599383	-	GACCATGAGTAAGGAGGATATTTCTGGC	0	ACTTTTGTTTTAAAGTATTCAGTACACCAA	0	-	ILLUMINA	0.847	188	TRUE
KIT_Cds (122392547)_UserDefined (42782892)	42782892	KIT_Cds (122392547)_UserDefined (42782892)_111952701	Homo sapiens	hg19	chr4	55599211	55599383	-	CCATGCAAATTTTGCTGAAGTATACTT	0	TGGGTACTCACGTTTCCTTTAACCA	0	-	ILLUMINA	0.847	171	TRUE
FLT1_Cds (122392733)_UserDefined (42782881)	42782881	FLT1_Cds (122392733)_UserDefined (42782881)_111952702	Homo sapiens	hg19	chr13	28896374	28896521	+	CATAGTGATGGGCTCCTTGTAGAAACC	0	TATTTGAGTTTCAACATGAACACCAGAG	0	+	ILLUMINA	0.96	190	TRUE
FLT1_Cds (122392733)_UserDefined (42782881)	42782881	FLT1_Cds (122392733)_UserDefined (42782881)_111952703	Homo sapiens	hg19	chr13	28896374	28896521	-	ACGGTTCTAATGCTTTCCAGATTCTGA	0	TTCTCTGCCAGGGCTGGACACACACCT	0	-	ILLUMINA	0.96	171	TRUE
GNA11_Cds (122392249)_UserDefined (42782882)	42782882	GNA11_Cds (122392249)_UserDefined (42782882)_111952704	Homo sapiens	hg19	chr19	3118897	3119076	+	CATCCATCATGTTTCTCGTCGCCCTCA	0	CCAGCTGCCCCTTGGGCTGTGTGCAGT	0	+	ILLUMINA	0.8	175	TRUE
GNA11_Cds (122392249)_UserDefined (42782882)	42782882	GNA11_Cds (122392249)_UserDefined (42782882)_111952705	Homo sapiens	hg19	chr19	3118897	3119076	-	ACTCCACCAGGACTTGGTCGTATTCG	0	ACCTGGCGCCCCAAGGCCCAATCT	0	-	ILLUMINA	0.8	172	TRUE
GNAQ_Cds (122392366)_UserDefined (42782883)	42782883	GNAQ_Cds (122392366)_UserDefined (42782883)_111952706	Homo sapiens	hg19	chr9	80409354	80409533	+	GATAGAGGTGACATTTTCAAAGCAGTG	0	AGGGAAAATATTCTCTTGAATGACGATG	0	+	ILLUMINA	0.955	184	TRUE
GNAQ_Cds (122392366)_UserDefined (42782883)	42782883	GNAQ_Cds (122392366)_UserDefined (42782883)_111952707	Homo sapiens	hg19	chr9	80409354	80409533	-	GCCAAAGGTCAGAGAGAAGAAAATGGAT	0	TCTGATACAAGTAAATGATAGAAAGTAGGG	0	-	ILLUMINA	0.955	184	TRUE
GRM3_Cds (122392022)_UserDefined (42782884)	42782884	GRM3_Cds (122392022)_UserDefined (42782884)_111952708	Homo sapiens	hg19	chr7	86468130	86469246	+	CACACGTAAGACACCTAAACAAGTGTTC	0	AATTTCCAAAATGTAGGTGGAAAGTATTCC	0	+	ILLUMINA	0.882	170	TRUE
GRM3_Cds (122392022)_UserDefined (42782884)	42782884	GRM3_Cds (122392022)_UserDefined (42782884)_111952709	Homo sapiens	hg19	chr7	86468130	86469246	+	CCTTATCGCTAGATGTCAACTCTATCC	0	CTACGAATACCTGGCTGATGAGTTTACC	0	+	ILLUMINA	0.882	170	TRUE
GRM3_Cds (122392022)_UserDefined (42782884)	42782884	GRM3_Cds (122392022)_UserDefined (42782884)_111952710	Homo sapiens	hg19	chr7	86468130	86469246	+	CTATGACCTTCCTGAGGACTACATCAG	0	CATCGGGCCGAGAACTCTGCTACATCTTAT	0	+	ILLUMINA	0.882	170	TRUE
GRM3_Cds (122392022)_UserDefined (42782884)	42782884	GRM3_Cds (122392022)_UserDefined (42782884)_111952711	Homo sapiens	hg19	chr7	86468130	86469246	+	CAAGCCATCACCAGTCATCTGTGCATT	0	AGCCCCAGTTCTCAGGTTTTCATCT	0	+	ILLUMINA	0.882	173	TRUE
GRM3_Cds (122392022)_UserDefined (42782884)	42782884	GRM3_Cds (122392022)_UserDefined (42782884)_111952712	Homo sapiens	hg19	chr7	86468130	86469246	+	CCTTGCAGAGAAGCGGGAAACAGTCAT	0	CATAGGTTTTACCATGTACACCACGTG	0	+	ILLUMINA	0.882	183	TRUE
GRM3_Cds (122392022)_UserDefined (42782884)	42782884	GRM3_Cds (122392022)_UserDefined (42782884)_111952713	Homo sapiens	hg19	chr7	86468130	86469246	-	CTTTATTTGGGTTGAATGGAGCTGTGAT	0	TTTATCAGTTACCATTGAAAGTTACACTT	0	-	ILLUMINA	0.882	172	TRUE
GRM3_Cds (122392022)_UserDefined (42782884)	42782884	GRM3_Cds (122392022)_UserDefined (42782884)_111952714	Homo sapiens	hg19	chr7	86468130	86469246	-	AAGTGGGGACTGAGTTCCGGGACCAG	0	CCAAAAGTGTCAAACTTGACTATGCTATCT	0	-	ILLUMINA	0.882	170	TRUE
GRM3_Cds (122392022)_UserDefined (42782884)	42782884	GRM3_Cds (122392022)_UserDefined (42782884)_111952715	Homo sapiens	hg19	chr7	86468130	86469246	-	AATGGTGACTGGGCCAATGGCCCAGGCGTC	0	TTCACAGGGGATGCAAATCCAGCAGC	0	-	ILLUMINA	0.882	170	TRUE
GRM3_Cds (122392022)_UserDefined (42782884)	42782884	GRM3_Cds (122392022)_UserDefined (42782884)_111952716	Homo sapiens	hg19	chr7	86468130	86469246	-	ATAGCGAAGGAACTCCCCAGCCCGAGTC	0	CAAGGGTGTGTTGTTGTGCTTGATAAA	0	-	ILLUMINA	0.882	170	TRUE
GRM3_Cds (122392022)_UserDefined (42782884)	42782884	GRM3_Cds (122392022)_UserDefined (42782884)_111952717	Homo sapiens	hg19	chr7	86468130	86469246	-	GCTGGAATCTTTGACATTGCATTTTAG	0	ATGAATTTTGGCCTCTGAGCGCCATTC	0	-	ILLUMINA	0.882	187	TRUE
GRM3_Cds (122392022)_UserDefined (42782884)	42782884	GRM3_Cds (122392022)_UserDefined (42782884)_111952718	Homo sapiens	hg19	chr7	86468130	86469246	-	ACTACACAAGAAACACTGGAGGAGAAA	0	ACTTAGCTTCGTTGAAATTTTCTGGGC	0	-	ILLUMINA	0.882	171	TRUE
GRM3_Cds (122392026)_UserDefined (42782885)	42782885	GRM3_Cds (122392026)_UserDefined (42782885)_111952719	Homo sapiens	hg19	chr7	86394437	86394954	+	ACTCTCTTTAGGGGACCATAACTTTCT	0	CCTGGAAGCCATGTTGTTTGCTATTG	0	+	ILLUMINA	0.96	170	TRUE
GRM3_Cds (122392026)_UserDefined (42782885)	42782885	GRM3_Cds (122392026)_UserDefined (42782885)_111952720	Homo sapiens	hg19	chr7	86394437	86394954	+	GTTCAAGGGATACCTATGCATTGGAGC	0	GTGGCTCTTATAGCAGTGTTTCCATAC	0	+	ILLUMINA	0.96	171	TRUE
GRM3_Cds (122392026)_UserDefined (42782885)	42782885	GRM3_Cds (122392026)_UserDefined (42782885)_111952721	Homo sapiens	hg19	chr7	86394437	86394954	-	GGTCACCTTCTATTTTAATCTCTCTCCT	0	TATCAATGGTGGAGCCAATGTGTCATGC	0	-	ILLUMINA	0.96	170	TRUE
GRM3_Cds (122392026)_UserDefined (42782885)	42782885	GRM3_Cds (122392026)_UserDefined (42782885)_111952722	Homo sapiens	hg19	chr7	86394437	86394954	-	AAGATGCCCTGACAAACTCCAGTGAT	0	GTTGAATCCCTCGGTCTTCATTGATTC	0	-	ILLUMINA	0.96	174	TRUE
GRM3_Cds (122392026)_UserDefined (42782885)	42782885	GRM3_Cds (122392026)_UserDefined (42782885)_111952723	Homo sapiens	hg19	chr7	86394437	86394954	-	TTGCATTGTTGATATAATCCGTTGATG	0	AATGACCCCTGCAATGAGAAGTGGGAT	0	-	ILLUMINA	0.96	171	TRUE
HRAS_Cds (122392326)_UserDefined (42782886)	42782886	HRAS_Cds (122392326)_UserDefined (42782886)_111952724	Homo sapiens	hg19	chr11	534187	534347	+	CGGCGCCCACCACCACCAGCTTATATT	0	GCTGGCAGGGCCATCTGAAGGGCAAA	0	+	ILLUMINA	0.602	174	TRUE
HRAS_Cds (122392326)_UserDefined (42782886)	42782886	HRAS_Cds (122392326)_UserDefined (42782886)_111952725	Homo sapiens	hg19	chr11	534187	534347	-	AGGCCCCTGAGGAGCGATGACG	0	CAGCAGCTGCTGCGGGCGAGCC	0	-	ILLUMINA	0.602	176	TRUE
FLT1_Cds (122392727)_UserDefined (42782875)	42782875	FLT1_Cds (122392727)_UserDefined (42782875)_111952726	Homo sapiens	hg19	chr13	28880790	28880934	+	CAACAGAGTGCTGCTGTCGCCCTGGTA	0	TGAGACAAAGCATTTCTCTAAGTTGGC	0	+	ILLUMINA	0.88	185	TRUE
FLT1_Cds (122392727)_UserDefined (42782875)	42782875	FLT1_Cds (122392727)_UserDefined (42782875)_111952727	Homo sapiens	hg19	chr13	28880790	28880934	-	TATAACCTTTCTCCTTCTCCCCCTAGGA	0	AGTTGATGGAGGGGTACGAGGGGAGAT	0	-	ILLUMINA	0.88	176	TRUE
FLT1_Cds (122392728)_UserDefined (42782876)	42782876	FLT1_Cds (122392728)_UserDefined (42782876)_111952728	Homo sapiens	hg19	chr13	28913280	28913462	+	GAACTTCATCTGGGTCCATTATAATTG	0	GGGATCATTTGGTTGAAACTGTGTGG	0	+	ILLUMINA	0.88	170	TRUE
FLT1_Cds (122392728)_UserDefined (42782876)	42782876	FLT1_Cds (122392728)_UserDefined (42782876)_111952729	Homo sapiens	hg19	chr13	28913280	28913462	-	CTTCTTCTGAAATAAAGACTGACTACCTA	0	AACCTATACTGAGCACATATTACATGAA	0	-	ILLUMINA	0.88	187	TRUE
FLT1_Cds (122392729)_UserDefined (42782877)	42782877	FLT1_Cds (122392729)_UserDefined (42782877)_111952730	Homo sapiens	hg19	chr13	29005248	29005472	+	TCCTTTGTCTTTGTTCTGCATTTTGTC	0	TGAGTGTTCATGCTTAAAGTTATATAGGA	0	+	ILLUMINA	0.97	171	TRUE
FLT1_Cds (122392729)_UserDefined (42782877)	42782877	FLT1_Cds (122392729)_UserDefined (42782877)_111952731	Homo sapiens	hg19	chr13	29005248	29005472	-	GCCAACATATTCTACAGTGTTCTTACTAT	0	CATGCTATGCTTTCTAATCATTGTAGATG	0	-	ILLUMINA	0.97	179	TRUE
FLT1_Cds (122392730)_UserDefined (42782878)	42782878	FLT1_Cds (122392730)_UserDefined (42782878)_111952732	Homo sapiens	hg19	chr13	28973159	28973280	+	TGGAAGACAGGAGAGATCGTCAAATAC	0	TGAAGTTAGTTCTCAAGTGTTTATCCT	0	+	ILLUMINA	0.96	183	TRUE
FLT1_Cds (122392730)_UserDefined (42782878)	42782878	FLT1_Cds (122392730)_UserDefined (42782878)_111952733	Homo sapiens	hg19	chr13	28973159	28973280	-	CCTGAGACAATGTAAGGGAGTCAGAGT	0	ACAAGGAAATGGCTATTCAGAATTTTT	0	-	ILLUMINA	0.96	183	TRUE
FLT1_Cds (122392731)_UserDefined (42782879)	42782879	FLT1_Cds (122392731)_UserDefined (42782879)_111952734	Homo sapiens	hg19	chr13	28901574	28901712	+	CAGTATTCAACAATCACCATCAGAGGC	0	TGAGAGGCCCATGAATACGGTGACTTT	0	+	ILLUMINA	0.955	189	TRUE
FLT1_Cds (122392731)_UserDefined (42782879)	42782879	FLT1_Cds (122392731)_UserDefined (42782879)_111952735	Homo sapiens	hg19	chr13	28901574	28901712	-	ATGAGCATGTGCTGTTTTGGCTGCAG	0	AAAGATAGCAATGAGTTTTCATTTAGTCT	0	-	ILLUMINA	0.955	172	TRUE
FLT1_Cds (122392732)_UserDefined (42782880)	42782880	FLT1_Cds (122392732)_UserDefined (42782880)_111952736	Homo sapiens	hg19	chr13	28958997	28959193	+	TAGCATGACAGTCTAAAGTGGTGGAAC	0	ATACAGAGAAACAGCAAAACTCAACTA	0	+	ILLUMINA	0.781	189	TRUE
FLT1_Cds (122392732)_UserDefined (42782880)	42782880	FLT1_Cds (122392732)_UserDefined (42782880)_111952737	Homo sapiens	hg19	chr13	28958997	28959193	-	TCAGTGATCACACAGTGGCCATCAGC	0	ATTTCTCATCTTTCATCAGCCCCC	0	-	ILLUMINA	0.781	170	TRUE
FLT1_Cds (122392721)_UserDefined (42782869)	42782869	FLT1_Cds (122392721)_UserDefined (42782869)_111952738	Homo sapiens	hg19	chr13	28903727	28903890	+	CTCAGTCATCAGAGCTTTGTACTCGCT	0	CTAACTTCCCCACATTCTGCAGAAAGG	0	+	ILLUMINA	0.781	175	TRUE
FLT1_Cds (122392721)_UserDefined (42782869)	42782869	FLT1_Cds (122392721)_UserDefined (42782869)_111952739	Homo sapiens	hg19	chr13	28903727	28903890	-	TTGCTTCTCACACAGAGGGGGCCACGGC	0	GTCTCCCCCTGCACAGGCTGGG	0	-	ILLUMINA	0.781	178	TRUE
FLT1_Cds (122392722)_UserDefined (42782870)	42782870	FLT1_Cds (122392722)_UserDefined (42782870)_111952740	Homo sapiens	hg19	chr13	28971072	28971230	+	ATTCCAGAAATTCTAGAGTCAGCCACA	0	TCTGCAAAGAGAGTATTGCATAGGTGG	0	+	ILLUMINA	0.96	171	TRUE
FLT1_Cds (122392722)_UserDefined (42782870)	42782870	FLT1_Cds (122392722)_UserDefined (42782870)_111952741	Homo sapiens	hg19	chr13	28971072	28971230	-	TTCTTTTGCAGATGGCTAGCACCTTGG	0	ACAGCCTGGTGACTTCATTCTCTCTTC	0	-	ILLUMINA	0.96	173	TRUE
FLT1_Cds (122392723)_UserDefined (42782871)	42782871	FLT1_Cds (122392723)_UserDefined (42782871)_111952742	Homo sapiens	hg19	chr13	28891610	28891759	+	CATCCATTTGTACTCCTGGGTATGGAG	0	TTCCCAGGGATTACAACAGATCTCAAC	0	+	ILLUMINA	0.781	175	TRUE
FLT1_Cds (122392723)_UserDefined (42782871)	42782871	FLT1_Cds (122392723)_UserDefined (42782871)_111952743	Homo sapiens	hg19	chr13	28891610	28891759	-	TTTTCCACATTGTCTCCCGCAGGTGGG	0	CATCTGACAGCTCGCTTTTCACC	0	-	ILLUMINA	0.781	171	TRUE
FLT1_Cds (122392724)_UserDefined (42782872)	42782872	FLT1_Cds (122392724)_UserDefined (42782872)_111952744	Homo sapiens	hg19	chr13	29041633	29041779	+	GCAGTGTCTGGCCTGCTTGCATGATGT	0	GTTATCTTTCCATGAAGGTGAGTTTTTC	0	+	ILLUMINA	0.781	170	TRUE
FLT1_Cds (122392724)_UserDefined (42782872)	42782872	FLT1_Cds (122392724)_UserDefined (42782872)_111952745	Homo sapiens	hg19	chr13	29041633	29041779	-	CTGAACTGAGTTTAAAAGGCACCCAG	0	TAGGGACCTCAGTGATCTCCTGTGAT	0	-	ILLUMINA	0.781	170	TRUE
FLT1_Cds (122392725)_UserDefined (42782873)	42782873	FLT1_Cds (122392725)_UserDefined (42782873)_111952746	Homo sapiens	hg19	chr13	29001864	29002083	+	GTATAATTCCCTGCATCCTCTTCAGTT	0	TCACTTTGATAACACGGTCATTGAAGT	0	+	ILLUMINA	0.96	181	TRUE
FLT1_Cds (122392725)_UserDefined (42782873)	42782873	FLT1_Cds (122392725)_UserDefined (42782873)_111952747	Homo sapiens	hg19	chr13	29001864	29002083	-	GTGGCTACTCGTTAATTATCAAGGACG	0	TCTGGTAGGCAACAAATTAGTGAACAT	0	-	ILLUMINA	0.96	177	TRUE
FLT1_Cds (122392726)_UserDefined (42782874)	42782874	FLT1_Cds (122392726)_UserDefined (42782874)_111952748	Homo sapiens	hg19	chr13	28877282	28877530	+	TCGTAGGTGAACCTGCGCTTGCCTT	0	AGAAAACAAAGACACTAAAATCTACTCTTT	0	+	ILLUMINA	0.701	190	TRUE
FLT1_Cds (122392726)_UserDefined (42782874)	42782874	FLT1_Cds (122392726)_UserDefined (42782874)_111952749	Homo sapiens	hg19	chr13	28877282	28877530	-	ATTCCAGCTGTGGGCACGTCAGC	0	GAAGCACATGTGTATTTATACCCCCAG	0	-	ILLUMINA	0.701	189	TRUE
FLT1_Cds (122392714)_UserDefined (42782862)	42782862	FLT1_Cds (122392714)_UserDefined (42782862)_111952750	Homo sapiens	hg19	chr13	29012333	29012507	+	CCTTCAGTCATGTGTATAATTTCGGGG	0	GGTAGGCATTGCCACAGTCACGTCATT	0	+	ILLUMINA	0.875	171	TRUE
FLT1_Cds (122392714)_UserDefined (42782862)	42782862	FLT1_Cds (122392714)_UserDefined (42782862)_111952751	Homo sapiens	hg19	chr13	29012333	29012507	-	GACCTTTCGTAGAGATGTACAGTGAAA	0	ACTTTCACTGCAAATAAGCATAATGAAG	0	-	ILLUMINA	0.875	173	TRUE
FLT1_Cds (122392715)_UserDefined (42782863)	42782863	FLT1_Cds (122392715)_UserDefined (42782863)_111952752	Homo sapiens	hg19	chr13	28895575	28895747	+	TTGTTCTCAGATAAAAGAATGTTTCTCGC	0	AGCACCTCTCGGTGCACACAGAGTTA	0	+	ILLUMINA	0.97	190	TRUE
FLT1_Cds (122392715)_UserDefined (42782863)	42782863	FLT1_Cds (122392715)_UserDefined (42782863)_111952753	Homo sapiens	hg19	chr13	28895575	28895747	-	TATTATAGTGCATTCATCGGGACCTGGC	0	CATGTGTGTCCTATCACTTTTAAACCAC	0	-	ILLUMINA	0.97	186	TRUE
FLT1_Cds (122392716)_UserDefined (42782864)	42782864	FLT1_Cds (122392716)_UserDefined (42782864)_111952754	Homo sapiens	hg19	chr13	28886105	28886260	+	GACGTACATTCAAAGGCATTTTGATGT	0	GTGGGGAAAACAGCAACAGAAATAGTTG	0	+	ILLUMINA	0.847	182	TRUE
FLT1_Cds (122392716)_UserDefined (42782864)	42782864	FLT1_Cds (122392716)_UserDefined (42782864)_111952755	Homo sapiens	hg19	chr13	28886105	28886260	-	GCAAATGTACAACAGGTAAAACTAAATTTA	0	TGTGTGTATACAGAATTATCTTCTCAAAAC	0	-	ILLUMINA	0.847	170	TRUE
FLT1_Cds (122392716)_UserDefined (42782864)	42782864	FLT1_Cds (122392716)_UserDefined (42782864)_111952756	Homo sapiens	hg19	chr13	28886105	28886260	-	CCCAAACCTAAAAATGAAGCAGGGTC	0	AGCTATCAGATCATGCTGGACTGCT	0	-	ILLUMINA	0.847	170	TRUE
FLT1_Cds (122392717)_UserDefined (42782865)	42782865	FLT1_Cds (122392717)_UserDefined (42782865)_111952757	Homo sapiens	hg19	chr13	29004162	29004329	+	GCTACGGTTTCAAGCACCTGCTGTTTT	0	AAACAGAGCTGAATTATGATAGAGCCT	0	+	ILLUMINA	0.96	179	TRUE
FLT1_Cds (122392717)_UserDefined (42782865)	42782865	FLT1_Cds (122392717)_UserDefined (42782865)_111952758	Homo sapiens	hg19	chr13	29004162	29004329	-	GATAAAGCATTCATCACTGTGAAACATC	0	GTTTAAGACATACTTTGTAAGTGGGAAGC	0	-	ILLUMINA	0.96	174	TRUE
FLT1_Cds (122392718)_UserDefined (42782866)	42782866	FLT1_Cds (122392718)_UserDefined (42782866)_111952759	Homo sapiens	hg19	chr13	28882955	28883089	+	GAAAGCATTTACGTATCTAATGAAGAAAC	0	GTGACCCCTGGGAATCCTGACAGCATT	0	+	ILLUMINA	0.88	189	TRUE
FLT1_Cds (122392718)_UserDefined (42782866)	42782866	FLT1_Cds (122392718)_UserDefined (42782866)_111952760	Homo sapiens	hg19	chr13	28882955	28883089	-	GCCTTTTCCTGTCTTGATAATTCTTTC	0	CGATAGACCCCTTCTTCAGATCCCTT	0	-	ILLUMINA	0.88	185	TRUE
FLT1_Cds (122392720)_UserDefined (42782868)	42782868	FLT1_Cds (122392720)_UserDefined (42782868)_111952761	Homo sapiens	hg19	chr13	28979892	28980056	+	AGCATCCAGGATAAAGGACTCTTCA	0	AAAGTCACAAATTTTATGTGTGATCTTCT	0	+	ILLUMINA	0.791	171	TRUE
FLT1_Cds (122392720)_UserDefined (42782868)	42782868	FLT1_Cds (122392720)_UserDefined (42782868)_111952762	Homo sapiens	hg19	chr13	28979892	28980056	-	TTTTAATAGGTGTGACTTTTGTTCCAATA	0	TTTATTCCACAAATACACTCTCAGCTC	0	-	ILLUMINA	0.791	181	TRUE
FLT1_Cds (122392711)_UserDefined (42782859)	42782859	FLT1_Cds (122392711)_UserDefined (42782859)_111952763	Homo sapiens	hg19	chr13	28896902	28897108	+	GTGACGCTATCTAGTCTTGGTTTCTTG	0	AGTCCCTCAACTGGCAATCGCCTGAT	0	+	ILLUMINA	0.781	172	TRUE
FLT1_Cds (122392711)_UserDefined (42782859)	42782859	FLT1_Cds (122392711)_UserDefined (42782859)_111952764	Homo sapiens	hg19	chr13	28896902	28897108	-	AAAAATGGAGCCAGGCCTGGAACAAG	0	CGCGCTGAGATATTTTTACAACATACT	0	-	ILLUMINA	0.781	178	TRUE
FLT1_Cds (122392712)_UserDefined (42782860)	42782860	FLT1_Cds (122392712)_UserDefined (42782860)_111952765	Homo sapiens	hg19	chr13	29001271	29001480	+	CAAGTCAGGATTTGTCTGCTGCCCAGT	0	ACACATGAAGGACCACATTCTCACTG	0	+	ILLUMINA	0.88	174	TRUE
FLT1_Cds (122392712)_UserDefined (42782860)	42782860	FLT1_Cds (122392712)_UserDefined (42782860)_111952766	Homo sapiens	hg19	chr13	29001271	29001480	-	ATCGTTTCCAGACCCGGCTCTCTACC	0	CTTTCAAATACTTTTTGACACCTGGAA	0	-	ILLUMINA	0.88	182	TRUE
FLT1_Cds (122392713)_UserDefined (42782861)	42782861	FLT1_Cds (122392713)_UserDefined (42782861)_111952767	Homo sapiens	hg19	chr13	28942693	28942825	-	GCTGCCAATCTAAAGATATGATTATTTACT	0	CATCATCATCATAGCTACCATTTATTGAA	0	-	ILLUMINA	0.98	180	TRUE
MAP2K1_Cds (122392073)_UserDefined (42779470)	42779470	MAP2K1_Cds (122392073)_UserDefined (42779470)_111952768	Homo sapiens	hg19	chr15	66729000	66729230	+	TGGAGATCAAACCCGCAATCCGGAA	0	TCTGGAGCAATGGCCTTAAGAGTTG	0	+	ILLUMINA	0.88	183	TRUE
MAP2K1_Cds (122392073)_UserDefined (42779470)	42779470	MAP2K1_Cds (122392073)_UserDefined (42779470)_111952769	Homo sapiens	hg19	chr15	66729000	66729230	-	AGAACCTGCAGCTCCCTTATGATCTG	0	TTAAGGTAGAGGGAGGAGAAACAGGT	0	-	ILLUMINA	0.88	176	TRUE
MECOM + MECOM_UserDefined_UserDefined (42782905)	42782905	MECOM + MECOM_UserDefined_UserDefined (42782905)_111952770	Homo sapiens	hg19	chr3	168849192	168849344	+	CGCAATGTCTGCAACTACTCTATAGAA	0	TTTATCAAAAGAAGTGTGATTTCCTGTT	0	+	ILLUMINA	0.781	184	TRUE
MECOM + MECOM_UserDefined_UserDefined (42782905)	42782905	MECOM + MECOM_UserDefined_UserDefined (42782905)_111952771	Homo sapiens	hg19	chr3	168849192	168849344	-	CCATCCACCTTTATTTTGTCTTTAAAGAT	0	TCACCTTATCATCGCGACTATAAAGTA	0	-	ILLUMINA	0.781	185	TRUE
FLT1_Cds (122392719)_UserDefined (42782867)	42782867	FLT1_Cds (122392719)_UserDefined (42782867)_111952772	Homo sapiens	hg19	chr13	28885650	28885869	+	ACATCATCAGAGCTTCCTGAATTAAAC	0	AAAATACCAAAGGTAGAGCTCTCGTTGC	0	+	ILLUMINA	0.96	170	TRUE
NF1_Cds (122392648)_UserDefined (42782973)	42782973	NF1_Cds (122392648)_UserDefined (42782973)_111952774	Homo sapiens	hg19	chr17	29586025	29586172	+	ATTGTGTAGATACTTCAGAGTATTGCC	2	TTCGGTTTCACATAAATCCATGTACCTG	0	+	ILLUMINA	0.96	182	TRUE
NF1_Cds (122392648)_UserDefined (42782973)	42782973	NF1_Cds (122392648)_UserDefined (42782973)_111952775	Homo sapiens	hg19	chr17	29586025	29586172	-	GTTCTTCTTTTGTGAAGAGAACATGAT	0	TCTGCTAGTACTTAAAAATCAAACATTCC	0	-	ILLUMINA	0.96	177	TRUE
NF1_Cds (122392649)_UserDefined (42782974)	42782974	NF1_Cds (122392649)_UserDefined (42782974)_111952776	Homo sapiens	hg19	chr17	29545998	29546161	+	CGTCCAACTGGTCCCTCAGTCACACAT	0	CAGGTAGATGTCATTTCTGGAAATGGT	0	+	ILLUMINA	0.97	173	TRUE
NF1_Cds (122392649)_UserDefined (42782974)	42782974	NF1_Cds (122392649)_UserDefined (42782974)_111952777	Homo sapiens	hg19	chr17	29545998	29546161	-	TCCATTGCTTCCTGAGCAATCTCTGG	0	ATAAATCGAGAGAGATTAGAAGGAGGA	0	-	ILLUMINA	0.97	178	TRUE
NF1_Cds (122392642)_UserDefined (42782967)	42782967	NF1_Cds (122392642)_UserDefined (42782967)_111952778	Homo sapiens	hg19	chr17	29687480	29687746	+	TACCTGCCTGGAATTGATGAAGAAACC	0	CATTCCCCAGGTCAGTAAATGTGATCT	0	+	ILLUMINA	0.963	171	TRUE
NF1_Cds (122392642)_UserDefined (42782967)	42782967	NF1_Cds (122392642)_UserDefined (42782967)_111952779	Homo sapiens	hg19	chr17	29687480	29687746	-	ATGTGGGAGTCAGGAGGGATTCTTCAC	0	TTTTTAAGTAAATCCCCATCTGAAGCC	0	-	ILLUMINA	0.963	181	TRUE
NF1_Cds (122392642)_UserDefined (42782967)	42782967	NF1_Cds (122392642)_UserDefined (42782967)_111952780	Homo sapiens	hg19	chr17	29687480	29687746	-	GTCAGTTACAAGGTAAAGAAGAAATGTAAG	0	TGGGAAGTTGCAAGTGAGGTCATGG	0	-	ILLUMINA	0.963	180	TRUE
NF1_Cds (122392643)_UserDefined (42782968)	42782968	NF1_Cds (122392643)_UserDefined (42782968)_111952781	Homo sapiens	hg19	chr17	29685473	29685665	+	TTCTTTTAGGCATAATTTGTTGGACTC	0	AAGTAAATAAATGTATCTGGAGAAGGATGG	0	+	ILLUMINA	0.957	180	TRUE
NF1_Cds (122392643)_UserDefined (42782968)	42782968	NF1_Cds (122392643)_UserDefined (42782968)_111952782	Homo sapiens	hg19	chr17	29685473	29685665	-	GCACAATGATAACAGGGTGTTGATCTT	0	GAGATGAGTGCTTTTTACTTTCTGGGG	0	-	ILLUMINA	0.957	183	TRUE
NF1_Cds (122392643)_UserDefined (42782968)	42782968	NF1_Cds (122392643)_UserDefined (42782968)_111952783	Homo sapiens	hg19	chr17	29685473	29685665	-	CATTGGACATACAGTTGAGAGAGTAAA	0	GCAGGTAAGATGTTTGGTATTGTGGTG	0	-	ILLUMINA	0.957	187	TRUE
NF1_Cds (122392644)_UserDefined (42782969)	42782969	NF1_Cds (122392644)_UserDefined (42782969)_111952784	Homo sapiens	hg19	chr17	29533233	29533414	+	TGAAACACTTCATAAAGCAGTGCAAGG	0	GAATTGAATGGGTCCTTCATTTCCTCT	0	+	ILLUMINA	0.955	181	TRUE
NF1_Cds (122392644)_UserDefined (42782969)	42782969	NF1_Cds (122392644)_UserDefined (42782969)_111952785	Homo sapiens	hg19	chr17	29533233	29533414	-	ATTCGTATTGCTGGGTGTGCTCCACA	0	AGAAAAAGTACAAAATTACGTGAGTTGTA	0	-	ILLUMINA	0.955	180	TRUE
NF1_Cds (122392645)_UserDefined (42782970)	42782970	NF1_Cds (122392645)_UserDefined (42782970)_111952786	Homo sapiens	hg19	chr17	29557253	29557425	+	TTGAAGTAATGATGGCAAGGAGAGATG	3	AGAAAGGAGGACATGAAAAGAGAGCAA	0	+	ILLUMINA	0.96	173	TRUE
NF1_Cds (122392645)_UserDefined (42782970)	42782970	NF1_Cds (122392645)_UserDefined (42782970)_111952787	Homo sapiens	hg19	chr17	29557253	29557425	-	AATTTCATCTCTTGGCAAAATGAGAGG	6	TTATCAGATATAGACAAAAGAGAAGGCAT	0	-	ILLUMINA	0.96	177	TRUE
NF1_Cds (122392646)_UserDefined (42782971)	42782971	NF1_Cds (122392646)_UserDefined (42782971)_111952788	Homo sapiens	hg19	chr17	29482976	29483169	+	ACAAGGAATGTCTAATCAATATTTCCAAA	0	CAGCATATTTTGAAGTATGGAAAGTGA	0	+	ILLUMINA	0.98	183	TRUE
NF1_Cds (122392646)_UserDefined (42782971)	42782971	NF1_Cds (122392646)_UserDefined (42782971)_111952789	Homo sapiens	hg19	chr17	29482976	29483169	-	GAGGCCGCTTATAACCAAAGAAAACTT	0	ACAGCTTATCCTTAAAAACGACCATAA	0	-	ILLUMINA	0.98	171	TRUE
NF1_Cds (122392647)_UserDefined (42782972)	42782972	NF1_Cds (122392647)_UserDefined (42782972)_111952790	Homo sapiens	hg19	chr17	29588704	29588900	+	CTCCAGAGCACAAACCTGTGGCAGATA	2	GGCCACTTGTTAGATATGATAGAAGAC	0	+	ILLUMINA	0.88	173	TRUE
NF1_Cds (122392647)_UserDefined (42782972)	42782972	NF1_Cds (122392647)_UserDefined (42782972)_111952791	Homo sapiens	hg19	chr17	29588704	29588900	-	TGGTAAGGTTAAGGCTGGACCAGTGT	2	AATTAGCAGTTCACATTTAGCACTACA	0	-	ILLUMINA	0.88	174	TRUE
NF1_Cds (122392636)_UserDefined (42782961)	42782961	NF1_Cds (122392636)_UserDefined (42782961)_111952792	Homo sapiens	hg19	chr17	29654492	29654882	+	TAGGGCAATCAGTCTTTCTAAATGACA	0	TCCAGTCTATCATTCATATCCGGACCC	0	+	ILLUMINA	0.868	171	TRUE
NF1_Cds (122392636)_UserDefined (42782961)	42782961	NF1_Cds (122392636)_UserDefined (42782961)_111952793	Homo sapiens	hg19	chr17	29654492	29654882	+	CACTGCTCAATATCGCATTACTTAATT	0	TAATATTGTAAATTGGAAGGTATGCAGTG	0	+	ILLUMINA	0.868	171	TRUE
NF1_Cds (122392636)_UserDefined (42782961)	42782961	NF1_Cds (122392636)_UserDefined (42782961)_111952794	Homo sapiens	hg19	chr17	29654492	29654882	-	CAGATTTCTTCAATTTCCGAAGCATAATAA	0	ACTCTTTTACATAAAATTCTAAAAGGCTCC	0	-	ILLUMINA	0.868	178	TRUE
NF1_Cds (122392636)_UserDefined (42782961)	42782961	NF1_Cds (122392636)_UserDefined (42782961)_111952795	Homo sapiens	hg19	chr17	29654492	29654882	-	TACCGTAAACTCGGGTCAGAACTGCCT	0	AATGGCTTCACACTCCTGGTGCATGAA	0	-	ILLUMINA	0.868	179	TRUE
NF1_Cds (122392637)_UserDefined (42782962)	42782962	NF1_Cds (122392637)_UserDefined (42782962)_111952796	Homo sapiens	hg19	chr17	29486003	29486136	+	AAATGTCTTGCTGGGGTAAGTAAATTG	0	CCTGGTGACAGACAATTTTTCATGAGA	0	+	ILLUMINA	0.96	189	TRUE
NF1_Cds (122392637)_UserDefined (42782962)	42782962	NF1_Cds (122392637)_UserDefined (42782962)_111952797	Homo sapiens	hg19	chr17	29486003	29486136	-	CAAATTCACAAAGCCTGCCTACTTAAGA	0	AAAGTTAGTTTCACTTTCTGCTACCAA	0	-	ILLUMINA	0.96	178	TRUE
NF1_Cds (122392638)_UserDefined (42782963)	42782963	NF1_Cds (122392638)_UserDefined (42782963)_111952798	Homo sapiens	hg19	chr17	29579931	29580043	-	CAAACAGCAAAAGATTTTTGTTTTGCT	0	TCACAGCACCGACTACATACAGCAA	0	-	ILLUMINA	0.98	181	TRUE
NF1_Cds (122392639)_UserDefined (42782964)	42782964	NF1_Cds (122392639)_UserDefined (42782964)_111952799	Homo sapiens	hg19	chr17	29592222	29592382	+	ACTTCCAAAGCTGGGAATCCTATTTTT	6	ATTGAAGACAAGTTTACTTGGGAGCAT	0	+	ILLUMINA	0.96	171	TRUE
NF1_Cds (122392639)_UserDefined (42782964)	42782964	NF1_Cds (122392639)_UserDefined (42782964)_111952800	Homo sapiens	hg19	chr17	29592222	29592382	-	GTATTTCTTACCTCCGTGCAACATAAT	2	TGAGGCTTTATGTTGTCTACTGAGTAT	0	-	ILLUMINA	0.96	175	TRUE
NF1_Cds (122392640)_UserDefined (42782965)	42782965	NF1_Cds (122392640)_UserDefined (42782965)_111952801	Homo sapiens	hg19	chr17	29585337	29585545	+	TCCTCAGATTTATCAATCCTGCCATTG	2	TTTCAGCTTTTCTTACAGTACTTCCTC	0	+	ILLUMINA	0.955	181	TRUE
NF1_Cds (122392640)_UserDefined (42782965)	42782965	NF1_Cds (122392640)_UserDefined (42782965)_111952802	Homo sapiens	hg19	chr17	29585337	29585545	-	TCTAAAATCCCTGCTTCATACGGTGAG	0	ATAAAGACATGAAAACAAAGAGTTCAAAG	0	-	ILLUMINA	0.955	183	TRUE
NF1_Cds (122392641)_UserDefined (42782966)	42782966	NF1_Cds (122392641)_UserDefined (42782966)_111952803	Homo sapiens	hg19	chr17	29575977	29576162	+	TCCTTCAGATGACTGAAAAGTTCTTCC	0	TATCAAAGAAGGATCTAGCTGCTGATGG	0	+	ILLUMINA	0.955	182	TRUE
NF1_Cds (122392641)_UserDefined (42782966)	42782966	NF1_Cds (122392641)_UserDefined (42782966)_111952804	Homo sapiens	hg19	chr17	29575977	29576162	-	ATTCTGAGGAGGAACTGATGATGGCA	0	AATAACAAAAATCACTCCTTAAAAGAGACT	0	-	ILLUMINA	0.955	170	TRUE
NF1_Cds (122392650)_UserDefined (42782975)	42782975	NF1_Cds (122392650)_UserDefined (42782975)_111952805	Homo sapiens	hg19	chr17	29509501	29509708	+	CAGTTTGGCCACTACAAATCATTCTCC	0	ACTCAAGGTGTGTATTACTTTAGGCTT	0	+	ILLUMINA	0.96	175	TRUE
NF1_Cds (122392650)_UserDefined (42782975)	42782975	NF1_Cds (122392650)_UserDefined (42782975)_111952806	Homo sapiens	hg19	chr17	29509501	29509708	-	TCCTGGATTATTTCTGGACACAAGATA	0	AGATAGGAACAAAATCCCTGGCATTA	0	-	ILLUMINA	0.96	175	TRUE
NF1_Cds (122392651)_UserDefined (42782976)	42782976	NF1_Cds (122392651)_UserDefined (42782976)_111952807	Homo sapiens	hg19	chr17	29552088	29552293	+	GTCCATGGATCATGAAGAATTACTACG	0	TAGTGTAATAGTGAAAAACTGCTTAGAATC	0	+	ILLUMINA	0.602	190	TRUE
NF1_Cds (122392651)_UserDefined (42782976)	42782976	NF1_Cds (122392651)_UserDefined (42782976)_111952808	Homo sapiens	hg19	chr17	29552088	29552293	-	TTCCGGAGAGAGGCTCCAGGAGT	0	ACTGAAGCACTGACAACCAAGAGGAA	0	-	ILLUMINA	0.602	187	TRUE
NF1_Cds (122392652)_UserDefined (42782977)	42782977	NF1_Cds (122392652)_UserDefined (42782977)_111952809	Homo sapiens	hg19	chr17	29667498	29667688	+	CAGCAGGTACCGCACTTCTTGAACAAA	0	CACAAGAAGTCCATAACTTAAGTAGGA	0	+	ILLUMINA	0.88	177	TRUE
NF1_Cds (122392652)_UserDefined (42782977)	42782977	NF1_Cds (122392652)_UserDefined (42782977)_111952810	Homo sapiens	hg19	chr17	29667498	29667688	-	ACGGAGACTATCTAAAGTATGCAGG	0	AGTAAGATGAATCATGACATAGTCTCTTT	0	-	ILLUMINA	0.88	181	TRUE
NF1_Cds (122392653)_UserDefined (42782978)	42782978	NF1_Cds (122392653)_UserDefined (42782978)_111952811	Homo sapiens	hg19	chr17	29528404	29528528	+	AAATTCACTCCATCGAATCATCACCAA	2	TGAAATAGGAAAATTTCTCCATGGTGA	0	+	ILLUMINA	0.781	171	TRUE
NF1_Cds (122392653)_UserDefined (42782978)	42782978	NF1_Cds (122392653)_UserDefined (42782978)_111952812	Homo sapiens	hg19	chr17	29528404	29528528	-	AGTAATTTAGCAATACCTTTTGGACTTAC	2	GAGAAAAATACTCAGTAATACAAATGAAGC	0	-	ILLUMINA	0.781	171	TRUE
NF1_Cds (122392654)_UserDefined (42782979)	42782979	NF1_Cds (122392654)_UserDefined (42782979)_111952813	Homo sapiens	hg19	chr17	29422303	29422412	-	TCCTACCTCCCCTCACCTACTCTGTC	0	AGGGAAGGGTGGGCCGGCGCCCTG	0	-	ILLUMINA	0.602	184	TRUE
NF1_Cds (122392655)_UserDefined (42782980)	42782980	NF1_Cds (122392655)_UserDefined (42782980)_111952814	Homo sapiens	hg19	chr17	29670002	29670178	+	CATTTTGTTGGACTCAATTTCAACTCT	0	GAAGTAAGTTAGCCCTTATGTCTTACT	0	+	ILLUMINA	0.96	177	TRUE
NF1_Cds (122392655)_UserDefined (42782980)	42782980	NF1_Cds (122392655)_UserDefined (42782980)_111952815	Homo sapiens	hg19	chr17	29670002	29670178	-	GGTGTCCAACCAATGCAAAGTTAAAGT	0	GATGAGGTTCACACAGTAGCTTTCTTT	0	-	ILLUMINA	0.96	171	TRUE
SETD2_Cds (122392446)_UserDefined (42783083)	42783083	SETD2_Cds (122392446)_UserDefined (42783083)_111952816	Homo sapiens	hg19	chr3	47168113	47168178	-	CCTGTAGGTAGTAAGTATCCCAAGTTT	0	GATTATGAGATGGACCACTAAACACAT	0	-	ILLUMINA	0.96	187	TRUE
TP53_Cds (122392541)_UserDefined (42783085)	42783085	TP53_Cds (122392541)_UserDefined (42783085)_111952820	Homo sapiens	hg19	chr17	7572905	7573033	+	GACTTCAGGTGGCTGTAGGAGACAGAA	0	CCCCATGCAAATATGTTTACTGAGCAC	0	+	ILLUMINA	0.88	171	TRUE
TP53_Cds (122392541)_UserDefined (42783085)	42783085	TP53_Cds (122392541)_UserDefined (42783085)_111952821	Homo sapiens	hg19	chr17	7572905	7573033	-	TCATGTGATGTCATCTCTCCTCCCTG	0	TGACAGCCTCCCACCCCCATCTCTCC	0	-	ILLUMINA	0.88	174	TRUE
TP53_Cds (122392542)_UserDefined (42783086)	42783086	TP53_Cds (122392542)_UserDefined (42783086)_111952822	Homo sapiens	hg19	chr17	7573902	7574058	+	ATTCAGCTCTCGGAACATCTCGAAG	0	ACTGCACTTCAAGTACCTATACAGCTG	0	+	ILLUMINA	0.701	187	TRUE
TP53_Cds (122392542)_UserDefined (42783086)	42783086	TP53_Cds (122392542)_UserDefined (42783086)_111952823	Homo sapiens	hg19	chr17	7573902	7574058	-	TGTTGCTGCAGATCCGTGGGCGTGAGC	0	CCTGCCTTCCTAGGTTGGAAAGC	0	-	ILLUMINA	0.701	175	TRUE
SETD2_Cds (122392440)_UserDefined (42783077)	42783077	SETD2_Cds (122392440)_UserDefined (42783077)_111952824	Homo sapiens	hg19	chr3	47129578	47129762	+	GAGCACCTGGTTTTTATCAGAGAGACC	0	AAAACACAAATGAAGACCAAACTGGGA	0	+	ILLUMINA	0.955	189	TRUE
SETD2_Cds (122392440)_UserDefined (42783077)	42783077	SETD2_Cds (122392440)_UserDefined (42783077)_111952825	Homo sapiens	hg19	chr3	47129578	47129762	-	GCTAGAAGCTCTGATGGAAAATGGTGA	0	TTTCTGGTTTTGTGGTGGGAATG	0	-	ILLUMINA	0.955	173	TRUE
SETD2_Cds (122392441)_UserDefined (42783078)	42783078	SETD2_Cds (122392441)_UserDefined (42783078)_111952826	Homo sapiens	hg19	chr3	47059103	47059254	+	CAGGCACTGGACGATGAACTGGGACAT	0	GGTTAACTGGTTTGGACAGTGGAATAC	0	+	ILLUMINA	0.8	177	TRUE
SETD2_Cds (122392441)_UserDefined (42783078)	42783078	SETD2_Cds (122392441)_UserDefined (42783078)_111952827	Homo sapiens	hg19	chr3	47059103	47059254	-	AACGTGTTCTCTTTTCTCTGCCTGCA	0	AGGCAATGTTCTGGGCAAACTGT	0	-	ILLUMINA	0.8	180	TRUE
SETD2_Cds (122392442)_UserDefined (42783079)	42783079	SETD2_Cds (122392442)_UserDefined (42783079)_111952828	Homo sapiens	hg19	chr3	47098286	47099005	+	ACCAGATTTAACTAACATCCCATGAACAG	0	ATATGGTTGCTTGAGACTGTGCAGGA	0	+	ILLUMINA	0.9	170	TRUE
SETD2_Cds (122392442)_UserDefined (42783079)	42783079	SETD2_Cds (122392442)_UserDefined (42783079)_111952829	Homo sapiens	hg19	chr3	47098286	47099005	+	CTGCTGTACACTGACAGACTGTTGGTT	0	CTGGAAACTTCCACAGGAGCTGCCACAT	0	+	ILLUMINA	0.9	170	TRUE
SETD2_Cds (122392442)_UserDefined (42783079)	42783079	SETD2_Cds (122392442)_UserDefined (42783079)_111952830	Homo sapiens	hg19	chr3	47098286	47099005	+	TCTGTAGAATGTCCCACCAAGGGCTGA	0	CGGGGCATTATAACCAAGAGAGTCAT	0	+	ILLUMINA	0.9	190	TRUE
SETD2_Cds (122392442)_UserDefined (42783079)	42783079	SETD2_Cds (122392442)_UserDefined (42783079)_111952831	Homo sapiens	hg19	chr3	47098286	47099005	+	AGCCACCTCTTGCTCAAACAACTTC	0	GCACTAATAAGTATTATGTCACTCATGAC	0	+	ILLUMINA	0.9	183	TRUE
SETD2_Cds (122392442)_UserDefined (42783079)	42783079	SETD2_Cds (122392442)_UserDefined (42783079)_111952832	Homo sapiens	hg19	chr3	47098286	47099005	-	CAACTCCACCAATTGTACAGGTAACTAAT	0	GTATTGGTTATCTATTGTGTGAAATATTGC	0	-	ILLUMINA	0.9	171	TRUE
SETD2_Cds (122392442)_UserDefined (42783079)	42783079	SETD2_Cds (122392442)_UserDefined (42783079)_111952833	Homo sapiens	hg19	chr3	47098286	47099005	-	TTGCCAGTGCCGGCCCCCGGCCCAGTTC	0	CAGTCTATGGTGTGACATCACCTTATTC	0	-	ILLUMINA	0.9	170	TRUE
SETD2_Cds (122392442)_UserDefined (42783079)	42783079	SETD2_Cds (122392442)_UserDefined (42783079)_111952834	Homo sapiens	hg19	chr3	47098286	47099005	-	GTGTGTTCTCCTGCTCCTTATGATCATG	0	TGATGGTGTAGTACACCAAGACTCCAG	0	-	ILLUMINA	0.9	170	TRUE
SETD2_Cds (122392442)_UserDefined (42783079)	42783079	SETD2_Cds (122392442)_UserDefined (42783079)_111952835	Homo sapiens	hg19	chr3	47098286	47099005	-	GCAATAAACTTTCTACAGAGGAACGCC	0	ATCATCCCTTTGCTGGTTACCCACCAG	0	-	ILLUMINA	0.9	171	TRUE
SETD2_Cds (122392443)_UserDefined (42783080)	42783080	SETD2_Cds (122392443)_UserDefined (42783080)_111952836	Homo sapiens	hg19	chr3	47084026	47084215	+	ACAATGGTTTTTGGTTTGGGAGGAGAG	0	TGTAAAAATGTACATCTACCTCCTCTTAA	0	+	ILLUMINA	0.88	181	TRUE
SETD2_Cds (122392443)_UserDefined (42783080)	42783080	SETD2_Cds (122392443)_UserDefined (42783080)_111952837	Homo sapiens	hg19	chr3	47084026	47084215	-	AAATAATCTCTTGGATCTGCCGCCCC	0	GTCTGCTTTTACTTAATCAAAGAAGTTGC	0	-	ILLUMINA	0.88	180	TRUE
SETD2_Cds (122392444)_UserDefined (42783081)	42783081	SETD2_Cds (122392444)_UserDefined (42783081)_111952838	Homo sapiens	hg19	chr3	47205319	47205439	-	TCCCCTCCCCCGCGTCGCCCTGCT	0	TGCTGTCGGCCGCCTTATCCCC	0	-	ILLUMINA	0.602	184	TRUE
SETD2_Cds (122392445)_UserDefined (42783082)	42783082	SETD2_Cds (122392445)_UserDefined (42783082)_111952839	Homo sapiens	hg19	chr3	47087952	47088136	+	CCACTCCTTGTGGATGAGCTGTGAAAA	0	GCACAATCTTAAAGATATACCCATAACAT	0	+	ILLUMINA	0.96	171	TRUE
SETD2_Cds (122392445)_UserDefined (42783082)	42783082	SETD2_Cds (122392445)_UserDefined (42783082)_111952840	Homo sapiens	hg19	chr3	47087952	47088136	-	AGTCTTCAGTATATCCAGGGGCAACAG	0	CATTGGCTGTCTACTTTGTCTTTGGAAG	0	-	ILLUMINA	0.96	175	TRUE
SETD2_Cds (122392434)_UserDefined (42783071)	42783071	SETD2_Cds (122392434)_UserDefined (42783071)_111952841	Homo sapiens	hg19	chr3	47158088	47158269	+	CTTTAGAAAGAGGTGTACACTCACACTGC	0	CAAATCTCATTAGATTCTTTTGGGTTTTT	0	+	ILLUMINA	0.791	171	TRUE
SETD2_Cds (122392434)_UserDefined (42783071)	42783071	SETD2_Cds (122392434)_UserDefined (42783071)_111952842	Homo sapiens	hg19	chr3	47158088	47158269	-	GAATAAATCTCATCGAGATATTAAGCGAA	0	TGCTCAACACTTCTATTAAATGTCTCT	0	-	ILLUMINA	0.791	179	TRUE
SETD2_Cds (122392435)_UserDefined (42783072)	42783072	SETD2_Cds (122392435)_UserDefined (42783072)_111952843	Homo sapiens	hg19	chr3	47058561	47058769	+	ATGTACTCCTTGGTTTTGTGTTTCACA	0	AAATTATATGAGGGGGAGGACAGGGGT	0	+	ILLUMINA	0.96	171	TRUE
SETD2_Cds (122392435)_UserDefined (42783072)	42783072	SETD2_Cds (122392435)_UserDefined (42783072)_111952844	Homo sapiens	hg19	chr3	47058561	47058769	-	AATCCTGAGGACCTGGAGTGCAATGAGA	0	GTGGTCAGGTAAGACAGACTCTAGG	0	-	ILLUMINA	0.96	170	TRUE
SETD2_Cds (122392436)_UserDefined (42783073)	42783073	SETD2_Cds (122392436)_UserDefined (42783073)_111952845	Homo sapiens	hg19	chr3	47161647	47166063	+	TTTCTTCAATAAGATCAAAGTAACATGGC	0	CACTCTAACTTTCTTTCTGTCCTGAAGC	0	+	ILLUMINA	0.92	176	TRUE
SETD2_Cds (122392436)_UserDefined (42783073)	42783073	SETD2_Cds (122392436)_UserDefined (42783073)_111952846	Homo sapiens	hg19	chr3	47161647	47166063	+	AGGCCCTCTATCTTTGATATCATTTTT	0	GAAATTTATCGGACTGGTCTGAAAAATGGG	0	+	ILLUMINA	0.92	170	TRUE
SETD2_Cds (122392436)_UserDefined (42783073)	42783073	SETD2_Cds (122392436)_UserDefined (42783073)_111952847	Homo sapiens	hg19	chr3	47161647	47166063	+	ATCTGGTACTTGTCCTTGAGTTCGATC	0	ACAAGCTCCATAGCTACTGTCAGGTT	0	+	ILLUMINA	0.92	170	TRUE
SETD2_Cds (122392436)_UserDefined (42783073)	42783073	SETD2_Cds (122392436)_UserDefined (42783073)_111952848	Homo sapiens	hg19	chr3	47161647	47166063	+	AGAGAAGTCCCAACCTAAGTTTCTGAG	0	AAGACTTATTTGGGACATCTTCAAAATCAG	0	+	ILLUMINA	0.92	170	TRUE
SETD2_Cds (122392436)_UserDefined (42783073)	42783073	SETD2_Cds (122392436)_UserDefined (42783073)_111952849	Homo sapiens	hg19	chr3	47161647	47166063	+	TTTCCGGATTCTTCTCTGTTCCTTTATG	0	TATAACTTTGACTGCTCCGAGAAGAAC	0	+	ILLUMINA	0.92	171	TRUE
SETD2_Cds (122392436)_UserDefined (42783073)	42783073	SETD2_Cds (122392436)_UserDefined (42783073)_111952850	Homo sapiens	hg19	chr3	47161647	47166063	+	TTTAATGCATAAGTTACACCATCACTGTC	0	TTTCAGGCAATATGGAATTCCCTTCTTC	0	+	ILLUMINA	0.92	170	TRUE
SETD2_Cds (122392436)_UserDefined (42783073)	42783073	SETD2_Cds (122392436)_UserDefined (42783073)_111952851	Homo sapiens	hg19	chr3	47161647	47166063	+	GCCTCTTGCAAACATTTCCCAGATAAC	0	CTCTTTAGCACTGCATCCAGAACTGGA	0	+	ILLUMINA	0.92	171	TRUE
SETD2_Cds (122392436)_UserDefined (42783073)	42783073	SETD2_Cds (122392436)_UserDefined (42783073)_111952852	Homo sapiens	hg19	chr3	47161647	47166063	+	GTGTTCTCTCCGCATTTCAAGAGAGT	0	CGATGCTCTGCTTATATTCTTCACATGC	0	+	ILLUMINA	0.92	170	TRUE
SETD2_Cds (122392436)_UserDefined (42783073)	42783073	SETD2_Cds (122392436)_UserDefined (42783073)_111952853	Homo sapiens	hg19	chr3	47161647	47166063	+	TCTGAATCTTTGGTTTTGCAGCAAGAA	0	CTTTCTGACTTCTTATGCAGCATGCAG	0	+	ILLUMINA	0.92	171	TRUE
SETD2_Cds (122392436)_UserDefined (42783073)	42783073	SETD2_Cds (122392436)_UserDefined (42783073)_111952854	Homo sapiens	hg19	chr3	47161647	47166063	+	TCATCCAAGTCTTTTTCTTTGCACCTAC	0	AATGTTGCCAAATCAGATTCTGCCCC	0	+	ILLUMINA	0.92	170	TRUE
SETD2_Cds (122392436)_UserDefined (42783073)	42783073	SETD2_Cds (122392436)_UserDefined (42783073)_111952855	Homo sapiens	hg19	chr3	47161647	47166063	+	ACAAAAACTTCTTAATTGATCATTCTTCAC	0	ATTTGATGGAGCTGGAGACCCAGCCTTTT	0	+	ILLUMINA	0.92	173	TRUE
SETD2_Cds (122392436)_UserDefined (42783073)	42783073	SETD2_Cds (122392436)_UserDefined (42783073)_111952856	Homo sapiens	hg19	chr3	47161647	47166063	+	ATGATGACCCTCGTCGGAATCCCAGTT	0	TTTTACAGTCCCGATCAGATTTAGAATAGG	0	+	ILLUMINA	0.92	174	TRUE
SETD2_Cds (122392436)_UserDefined (42783073)	42783073	SETD2_Cds (122392436)_UserDefined (42783073)_111952857	Homo sapiens	hg19	chr3	47161647	47166063	+	TCCTCACTTTTTAAAGGTGCTGAGCTC	0	TTCAGATTGTGAGGATTTCTTCTTAGAACC	0	+	ILLUMINA	0.92	170	TRUE
SETD2_Cds (122392436)_UserDefined (42783073)	42783073	SETD2_Cds (122392436)_UserDefined (42783073)_111952858	Homo sapiens	hg19	chr3	47161647	47166063	+	ATTTCTTCATCCTTCCCAATATGGGAATC	0	TTATAATTGGTGGTTCTTTCAGAGATCT	0	+	ILLUMINA	0.92	170	TRUE
SETD2_Cds (122392436)_UserDefined (42783073)	42783073	SETD2_Cds (122392436)_UserDefined (42783073)_111952859	Homo sapiens	hg19	chr3	47161647	47166063	+	TGTGGCAAGGCCACTGGCTCTGTTACT	0	GTGGAGATGCTACTGCTGTGGTAGTA	0	+	ILLUMINA	0.92	174	TRUE
SETD2_Cds (122392436)_UserDefined (42783073)	42783073	SETD2_Cds (122392436)_UserDefined (42783073)_111952860	Homo sapiens	hg19	chr3	47161647	47166063	+	CCCTTGACTTTGGTGGGGAAGATTCTT	0	GCAAAGTTTTCTTTGTAAGGCTGAAGC	0	+	ILLUMINA	0.92	183	TRUE
SETD2_Cds (122392436)_UserDefined (42783073)	42783073	SETD2_Cds (122392436)_UserDefined (42783073)_111952861	Homo sapiens	hg19	chr3	47161647	47166063	+	AATCGACTAGAAGCAACACCTTTGAAC	0	TGTTTACTGGAGAAATGAAAAGCCCTT	0	+	ILLUMINA	0.92	173	TRUE
SETD2_Cds (122392436)_UserDefined (42783073)	42783073	SETD2_Cds (122392436)_UserDefined (42783073)_111952862	Homo sapiens	hg19	chr3	47161647	47166063	-	GAAGGAATGTGCCAAGCAAGGGAAAA	0	GAGATTAAACACATGAAAGAGTTGTGG	0	-	ILLUMINA	0.92	184	TRUE
SETD2_Cds (122392436)_UserDefined (42783073)	42783073	SETD2_Cds (122392436)_UserDefined (42783073)_111952863	Homo sapiens	hg19	chr3	47161647	47166063	-	GCTGTGAATGAAAAGAAAGATTTTTCAAAA	0	AGGTAGAGCAGGGAGAGACATCAGT	0	-	ILLUMINA	0.92	170	TRUE
SETD2_Cds (122392436)_UserDefined (42783073)	42783073	SETD2_Cds (122392436)_UserDefined (42783073)_111952864	Homo sapiens	hg19	chr3	47161647	47166063	-	ATCAGGTAGACCTCCTGGAACTGGGGT	0	TCTATCCCTTCAGAAAGACAAGGGGTC	0	-	ILLUMINA	0.92	171	TRUE
SETD2_Cds (122392436)_UserDefined (42783073)	42783073	SETD2_Cds (122392436)_UserDefined (42783073)_111952865	Homo sapiens	hg19	chr3	47161647	47166063	-	GAGTTTTTCTTCCTCTTGTGAGATACCAC	0	GACACAAGTATCAGCAAAATGCAGAACA	0	-	ILLUMINA	0.92	171	TRUE
SETD2_Cds (122392436)_UserDefined (42783073)	42783073	SETD2_Cds (122392436)_UserDefined (42783073)_111952866	Homo sapiens	hg19	chr3	47161647	47166063	-	GTACAAGTCATACAGATGTGAAATCTGAC	0	AACAGACCACTTTCCAAAACAGGCCAG	0	-	ILLUMINA	0.92	171	TRUE
SETD2_Cds (122392436)_UserDefined (42783073)	42783073	SETD2_Cds (122392436)_UserDefined (42783073)_111952867	Homo sapiens	hg19	chr3	47161647	47166063	-	TGATAGCAGTATTCCAAGAAACCGTCT	0	GATTGGAGTCAAGGAGACATTTGTATGA	0	-	ILLUMINA	0.92	171	TRUE
SETD2_Cds (122392436)_UserDefined (42783073)	42783073	SETD2_Cds (122392436)_UserDefined (42783073)_111952868	Homo sapiens	hg19	chr3	47161647	47166063	-	ACTTCTGATGACTCAGAAGTTGTATTTT	0	CTGGCTCTTCTGAAAGTTCAAATGATGA	0	-	ILLUMINA	0.92	170	TRUE
SETD2_Cds (122392436)_UserDefined (42783073)	42783073	SETD2_Cds (122392436)_UserDefined (42783073)_111952869	Homo sapiens	hg19	chr3	47161647	47166063	-	GACCTTCCTGATTCAGGAAAGGGATTT	0	AAAGAGGAGAAGGAGGACATGTGCAT	0	-	ILLUMINA	0.92	171	TRUE
SETD2_Cds (122392436)_UserDefined (42783073)	42783073	SETD2_Cds (122392436)_UserDefined (42783073)_111952870	Homo sapiens	hg19	chr3	47161647	47166063	-	CAGGTATTGCTTCATCTCTTCAGAGTCT	0	GCAGGGAAAGAAACAATAGTAGAAGTAGGT	0	-	ILLUMINA	0.92	170	TRUE
SETD2_Cds (122392436)_UserDefined (42783073)	42783073	SETD2_Cds (122392436)_UserDefined (42783073)_111952871	Homo sapiens	hg19	chr3	47161647	47166063	-	TCTTCAAATAGCTTTATGAATGTGCATT	0	TTTGATGATTTATATCAACCTATTGGGAG	0	-	ILLUMINA	0.92	170	TRUE
SETD2_Cds (122392436)_UserDefined (42783073)	42783073	SETD2_Cds (122392436)_UserDefined (42783073)_111952872	Homo sapiens	hg19	chr3	47161647	47166063	-	TATCCCCTTTGGTCAAAGCATGCATG	0	CACCACACCAAGATAAACTCATGTCTATG	0	-	ILLUMINA	0.92	170	TRUE
SETD2_Cds (122392436)_UserDefined (42783073)	42783073	SETD2_Cds (122392436)_UserDefined (42783073)_111952873	Homo sapiens	hg19	chr3	47161647	47166063	-	CCGAATTTATAACACATGATAGCCATGAT	0	TGCACTTCTAAAACTGATGCTGTTTTA	0	-	ILLUMINA	0.92	173	TRUE
SETD2_Cds (122392436)_UserDefined (42783073)	42783073	SETD2_Cds (122392436)_UserDefined (42783073)_111952874	Homo sapiens	hg19	chr3	47161647	47166063	-	GCAATTAAAAGATGTTGTTCTCCCCCTAAT	0	TCTGTTGTACAGAATTAAATGAAGAAATCA	0	-	ILLUMINA	0.92	172	TRUE
SETD2_Cds (122392436)_UserDefined (42783073)	42783073	SETD2_Cds (122392436)_UserDefined (42783073)_111952875	Homo sapiens	hg19	chr3	47161647	47166063	-	CTCAGAAGAAGAGTATAAGAAGACATACTC	0	GAGGCAAGTATTCTTCAAAACTAGAAAGAG	0	-	ILLUMINA	0.92	170	TRUE
SETD2_Cds (122392436)_UserDefined (42783073)	42783073	SETD2_Cds (122392436)_UserDefined (42783073)_111952876	Homo sapiens	hg19	chr3	47161647	47166063	-	AAAGAGAGCGACGGCGGAGCAGATCTCACT	0	CGCTATTCTCGGCCATACACAGATAAC	0	-	ILLUMINA	0.92	170	TRUE
SETD2_Cds (122392436)_UserDefined (42783073)	42783073	SETD2_Cds (122392436)_UserDefined (42783073)_111952877	Homo sapiens	hg19	chr3	47161647	47166063	-	CAAAGATCACATGATTTAAAATTTTCAGCA	0	CAAAACTTGAAAGAGATACTCGGTATGT	0	-	ILLUMINA	0.92	170	TRUE
SETD2_Cds (122392436)_UserDefined (42783073)	42783073	SETD2_Cds (122392436)_UserDefined (42783073)_111952878	Homo sapiens	hg19	chr3	47161647	47166063	-	GAATGAGCAAGCAGATATTTCCTCAAAAA	0	CTTGGTTCAGAATCTGATGAAGATTCTGT	0	-	ILLUMINA	0.92	171	TRUE
SETD2_Cds (122392436)_UserDefined (42783073)	42783073	SETD2_Cds (122392436)_UserDefined (42783073)_111952879	Homo sapiens	hg19	chr3	47161647	47166063	-	AAGCCACAACACTCTCATCACCAGCAC	0	TGTACCAGAATCTTTAGAAGCAGATACTA	0	-	ILLUMINA	0.92	171	TRUE
SETD2_Cds (122392436)_UserDefined (42783073)	42783073	SETD2_Cds (122392436)_UserDefined (42783073)_111952880	Homo sapiens	hg19	chr3	47161647	47166063	-	GGAAATTGGTGATACCTTATCTACTGCA	0	TACTCATGCAGCACCATTACCAGCAGT	0	-	ILLUMINA	0.92	174	TRUE
SETD2_Cds (122392436)_UserDefined (42783073)	42783073	SETD2_Cds (122392436)_UserDefined (42783073)_111952881	Homo sapiens	hg19	chr3	47161647	47166063	-	CAGAAAACAGGTTTCATCAAAGGACCAA	0	GAATAGGTTTCTCACTGCACTTGGCAA	0	-	ILLUMINA	0.92	176	TRUE
SETD2_Cds (122392437)_UserDefined (42783074)	42783074	SETD2_Cds (122392437)_UserDefined (42783074)_111952882	Homo sapiens	hg19	chr3	47061225	47061355	+	CTAAAAATGGAGGAGAAAACACAGTGG	0	CTGGAGTCAACTTGGCTATTATGTTTC	0	+	ILLUMINA	0.96	179	TRUE
SETD2_Cds (122392437)_UserDefined (42783074)	42783074	SETD2_Cds (122392437)_UserDefined (42783074)_111952883	Homo sapiens	hg19	chr3	47061225	47061355	-	TCACTAAACTGACTTCTCATGCCAGC	0	CTCCTCAGGCTTAAATCTGAACCCTTT	0	-	ILLUMINA	0.96	190	TRUE
SETD2_Cds (122392438)_UserDefined (42783075)	42783075	SETD2_Cds (122392438)_UserDefined (42783075)_111952884	Homo sapiens	hg19	chr3	47142923	47143070	+	CCCTCAGTTGTCCGTTCACAGTC	0	GAAGGTTTTCCCAAATAGCACATGGAG	0	+	ILLUMINA	0.791	189	TRUE
SETD2_Cds (122392438)_UserDefined (42783075)	42783075	SETD2_Cds (122392438)_UserDefined (42783075)_111952885	Homo sapiens	hg19	chr3	47142923	47143070	-	TCTTTTGTTTTCAAACATCATCTCAGT	0	TGCTTCTGATGGGGAAATAGGCTGT	0	-	ILLUMINA	0.791	175	TRUE
SETD2_Cds (122392439)_UserDefined (42783076)	42783076	SETD2_Cds (122392439)_UserDefined (42783076)_111952886	Homo sapiens	hg19	chr3	47108535	47108633	-	CATGTGAAAACAGTCAGTTTCAAAGCA	0	TGGCTTTACAAATATTCTTTTGTTATGTG	0	-	ILLUMINA	0.95	185	TRUE
SETD2_Cds (122392426)_UserDefined (42783064)	42783064	SETD2_Cds (122392426)_UserDefined (42783064)_111952887	Homo sapiens	hg19	chr3	47127660	47127829	+	CAGCCCATGACGTTCCAGAAAGGACTT	0	CATTATAGGGTTCACTTACATTCACAAAA	0	+	ILLUMINA	0.96	173	TRUE
SETD2_Cds (122392426)_UserDefined (42783064)	42783064	SETD2_Cds (122392426)_UserDefined (42783064)_111952888	Homo sapiens	hg19	chr3	47127660	47127829	-	AAAGAACACACACTCACAGTCCTGCCT	0	CTTAAAACTGTTATATTGATTGCCTCGG	0	-	ILLUMINA	0.96	179	TRUE
SETD2_Cds (122392429)_UserDefined (42783066)	42783066	SETD2_Cds (122392429)_UserDefined (42783066)_111952889	Homo sapiens	hg19	chr3	47103628	47103861	+	TTTCCTTTTCTCTTTATTTTGAGTTTGCT	0	AAGTTTATTTGGTGGACTTTTCTCCATC	0	+	ILLUMINA	0.8	186	TRUE
SETD2_Cds (122392429)_UserDefined (42783066)	42783066	SETD2_Cds (122392429)_UserDefined (42783066)_111952890	Homo sapiens	hg19	chr3	47103628	47103861	-	AATAGGTCAAGAGAGAGAGACCCAGAC	0	TTTGTTTTTGTTTTGAGCAAGTTAAAAAG	0	-	ILLUMINA	0.8	179	TRUE
SETD2_Cds (122392430)_UserDefined (42783067)	42783067	SETD2_Cds (122392430)_UserDefined (42783067)_111952891	Homo sapiens	hg19	chr3	47144811	47144938	+	CAATTTCCTTTTTGAGTGGCATCTATT	0	AACCTAACCAGTTAAGGTAGGGCAGT	0	+	ILLUMINA	0.97	170	TRUE
SETD2_Cds (122392430)_UserDefined (42783067)	42783067	SETD2_Cds (122392430)_UserDefined (42783067)_111952892	Homo sapiens	hg19	chr3	47144811	47144938	-	TTTAATTCTTAAATGATCCTCTTCTCCCA	0	TCACGATTGCTGTTCTGACCATTAATT	0	-	ILLUMINA	0.97	171	TRUE
SETD2_Cds (122392431)_UserDefined (42783068)	42783068	SETD2_Cds (122392431)_UserDefined (42783068)_111952893	Homo sapiens	hg19	chr3	47147462	47147635	+	CTCTTTATGATCGAGTACCTCTCCACA	0	GCAATGTGGATAAATTCAGTTATTACACA	0	+	ILLUMINA	0.96	173	TRUE
SETD2_Cds (122392431)_UserDefined (42783068)	42783068	SETD2_Cds (122392431)_UserDefined (42783068)_111952894	Homo sapiens	hg19	chr3	47147462	47147635	-	TTGCAGGAACACCTTTGTCCTAGAATA	0	GAAACAGATCTGTTAGGTTTGAAGGAG	0	-	ILLUMINA	0.96	183	TRUE
SETD2_Cds (122392432)_UserDefined (42783069)	42783069	SETD2_Cds (122392432)_UserDefined (42783069)_111952895	Homo sapiens	hg19	chr3	47139420	47139596	+	CCCAGGTAACCCCGGCAATTGGCTGAT	0	ACAAAAACCATAACTTGAAGAGATTCC	0	+	ILLUMINA	0.97	185	TRUE
SETD2_Cds (122392432)_UserDefined (42783069)	42783069	SETD2_Cds (122392432)_UserDefined (42783069)_111952896	Homo sapiens	hg19	chr3	47139420	47139596	-	GAAAAGAAGCCCAGAAATGTTTCTGCG	0	AAAAATTTAAAAAGCGAGGTGGCTTTT	0	-	ILLUMINA	0.97	189	TRUE
SETD2_Cds (122392433)_UserDefined (42783070)	42783070	SETD2_Cds (122392433)_UserDefined (42783070)_111952897	Homo sapiens	hg19	chr3	47079131	47079292	+	CTCCTGGGCTTTCCCAAGTAGGAGGAT	0	GTCAGCTCCATGAGTTAAAGACAAACT	0	+	ILLUMINA	0.88	181	TRUE
SETD2_Cds (122392433)_UserDefined (42783070)	42783070	SETD2_Cds (122392433)_UserDefined (42783070)_111952898	Homo sapiens	hg19	chr3	47079131	47079292	-	TTGTCTCTTTCTAGGCAGACTCAGTGG	0	TGATCATTTGGGAGTCCGTCCAAG	0	-	ILLUMINA	0.88	177	TRUE
RB1_Cds (122392575)_UserDefined (42783057)	42783057	RB1_Cds (122392575)_UserDefined (42783057)_111952899	Homo sapiens	hg19	chr13	48955358	48955604	+	AGCCTTTGATTTTTACAAAGTGATCGA	0	ATTCATTCATGTGCATATGGCTAACAA	0	+	ILLUMINA	0.97	175	TRUE
RB1_Cds (122392575)_UserDefined (42783057)	42783057	RB1_Cds (122392575)_UserDefined (42783057)_111952900	Homo sapiens	hg19	chr13	48955358	48955604	-	CAAGTTGCCTTCTGCTTTGATAAAACT	0	TTATGAAATATTAACCCTTGAGCTAGGT	0	-	ILLUMINA	0.97	183	TRUE
RB1_Cds (122392576)_UserDefined (42783058)	42783058	RB1_Cds (122392576)_UserDefined (42783058)_111952901	Homo sapiens	hg19	chr13	48936926	48937118	+	CCATTAATGGTTCACCTCGAACACC	0	GTTAAAGTAGATTTAGATGTAAGTTCTCCC	0	+	ILLUMINA	0.602	188	TRUE
RB1_Cds (122392576)_UserDefined (42783058)	42783058	RB1_Cds (122392576)_UserDefined (42783058)_111952902	Homo sapiens	hg19	chr13	48936926	48937118	-	CACTCCTGTTCTGACCTCGCCT	0	GGTCAAAAATAATCTTGGTAACATTCTACT	0	-	ILLUMINA	0.602	170	TRUE
RB1_Cds (122392577)_UserDefined (42783059)	42783059	RB1_Cds (122392577)_UserDefined (42783059)_111952903	Homo sapiens	hg19	chr13	48942638	48942765	+	GAAAAAGTAACCTTGATGAAGAGGTGA	0	ATATATATTGAAGGCCAGGTGTGGTGG	0	+	ILLUMINA	0.955	189	TRUE
RB1_Cds (122392577)_UserDefined (42783059)	42783059	RB1_Cds (122392577)_UserDefined (42783059)_111952904	Homo sapiens	hg19	chr13	48942638	48942765	-	CTAACTGGAGTGTGTGGAGGAATTACA	0	AAGCAGTATAATGCTTCTGTTGTCTCA	0	-	ILLUMINA	0.955	171	TRUE
RB1_Cds (122392579)_UserDefined (42783061)	42783061	RB1_Cds (122392579)_UserDefined (42783061)_111952905	Homo sapiens	hg19	chr13	48951029	48951195	+	AAAGAGAAATTTGCTAAAGCTGTGGGAC	0	TACTGTCAGATACTATATCCCTGCTGCC	0	+	ILLUMINA	0.955	190	TRUE
RB1_Cds (122392579)_UserDefined (42783061)	42783061	RB1_Cds (122392579)_UserDefined (42783061)_111952906	Homo sapiens	hg19	chr13	48951029	48951195	-	ACCTGTGATCCAATTTCGACACAACC	0	GTGTAATCAGAATTAATATTTTCTGCTCCA	0	-	ILLUMINA	0.955	188	TRUE
RB1_Cds (122392580)_UserDefined (42783062)	42783062	RB1_Cds (122392580)_UserDefined (42783062)_111952907	Homo sapiens	hg19	chr13	49037842	49037996	+	GACCTTAAATTCAAAATCATTGTAACAGC	0	TTCTGTCTGACCTTATTATGTAAATTCAC	0	+	ILLUMINA	0.965	189	TRUE
RB1_Cds (122392580)_UserDefined (42783062)	42783062	RB1_Cds (122392580)_UserDefined (42783062)_111952908	Homo sapiens	hg19	chr13	49037842	49037996	-	CTGAACAGCATGAGGAAGATCCTTGTA	0	AAAATACCATTTTCTTTCTTTTAGCCTCA	0	-	ILLUMINA	0.965	189	TRUE
RPS27_FiveUtrExon (122392_UserDefined (42783063)	42783063	RPS27_FiveUtrExon (122392_UserDefined (42783063)_111952909	Homo sapiens	hg19	chr1	153963214	153963303	-	AATGAGGACCCTCTACGATCCGAAATC	0	TAGAGCACACTACAGGAAATGACGCA	0	-	ILLUMINA	0.96	187	TRUE
RB1_Cds (122392569)_UserDefined (42783051)	42783051	RB1_Cds (122392569)_UserDefined (42783051)_111952910	Homo sapiens	hg19	chr13	49051466	49051565	-	CGAAAAGACTTCTTGCAGTGTAAACAA	0	AAATGGAAAACTCAAATTTCCAGTAACT	0	-	ILLUMINA	0.96	185	TRUE
RB1_Cds (122392570)_UserDefined (42783052)	42783052	RB1_Cds (122392570)_UserDefined (42783052)_111952911	Homo sapiens	hg19	chr13	49050812	49051004	+	AGGAAGCAACCCTCCTAAACCACTGAA	0	TGGCTTATACCAATTTCTTTCATGCCA	0	+	ILLUMINA	0.96	173	TRUE
RB1_Cds (122392570)_UserDefined (42783052)	42783052	RB1_Cds (122392570)_UserDefined (42783052)_111952912	Homo sapiens	hg19	chr13	49050812	49051004	-	CTGATCCTTCAATATCAAAGCGTAGTTT	0	AATCATTAAATGCCAGTGTTTCATAGTT	0	-	ILLUMINA	0.96	182	TRUE
RB1_Cds (122392571)_UserDefined (42783053)	42783053	RB1_Cds (122392571)_UserDefined (42783053)_111952913	Homo sapiens	hg19	chr13	49047471	49047551	-	CTGCATTTGGAAATTCAAATTATAGAAAGC	0	AAAACCATATACAATTTTGCAGAGATGA	0	-	ILLUMINA	0.602	184	TRUE
RB1_Cds (122392572)_UserDefined (42783054)	42783054	RB1_Cds (122392572)_UserDefined (42783054)_111952914	Homo sapiens	hg19	chr13	48923067	48923184	+	TCTGCATTGGTGCTAAAAGTTTCTTGG	0	CCCTCATTCTCTGCTTGGCTTATTAAC	0	+	ILLUMINA	0.781	179	TRUE
RB1_Cds (122392572)_UserDefined (42783054)	42783054	RB1_Cds (122392572)_UserDefined (42783054)_111952915	Homo sapiens	hg19	chr13	48923067	48923184	-	TGAACTTACCTTTAGCTAATAAAAATGTGA	0	GATATATCTTTTGGGTGTTTCTTTTTGTG	0	-	ILLUMINA	0.781	170	TRUE
RB1_Cds (122392573)_UserDefined (42783055)	42783055	RB1_Cds (122392573)_UserDefined (42783055)_111952916	Homo sapiens	hg19	chr13	49054109	49054229	-	CACATCTGTGAGAGACAATGAATCCAG	0	AGCATTGATGGTACTGGGTAAGTTGG	0	-	ILLUMINA	0.96	189	TRUE
RB1_Cds (122392574)_UserDefined (42783056)	42783056	RB1_Cds (122392574)_UserDefined (42783056)_111952917	Homo sapiens	hg19	chr13	49027104	49027272	+	TGATCACCTTGAATCTGCTTGTCCTC	0	AAAGAAACTGTAGGGAATAGAATTTTGAA	0	+	ILLUMINA	0.965	171	TRUE
RB1_Cds (122392574)_UserDefined (42783056)	42783056	RB1_Cds (122392574)_UserDefined (42783056)_111952918	Homo sapiens	hg19	chr13	49027104	49027272	-	GCAGTGTGATTATTCTGGAGAGGAAGATT	0	AGTAAGCATAATTTTCCCAGGTACATAT	0	-	ILLUMINA	0.965	171	TRUE
RB1_Cds (122392562)_UserDefined (42783044)	42783044	RB1_Cds (122392562)_UserDefined (42783044)_111952919	Homo sapiens	hg19	chr13	48921936	48922024	-	CCTAACTATCAAGATGTTTGAGATTATTCC	0	TTAGAAGTCATAGTAGTTTTCTCATGCT	0	-	ILLUMINA	0.98	190	TRUE
RB1_Cds (122392563)_UserDefined (42783045)	42783045	RB1_Cds (122392563)_UserDefined (42783045)_111952920	Homo sapiens	hg19	chr13	48934128	48934288	+	TGACTATTTTATTAAACTCTCACCTCCC	0	AAATCAGACATGGACTTTGCCCATAAG	0	+	ILLUMINA	0.98	183	TRUE
RB1_Cds (122392563)_UserDefined (42783045)	42783045	RB1_Cds (122392563)_UserDefined (42783045)_111952921	Homo sapiens	hg19	chr13	48934128	48934288	-	AATACTTACTATATGGTTCTTTGAGCAAC	0	AAGTTAGAGATTCAGATCTTTGTATGAGA	0	-	ILLUMINA	0.98	177	TRUE
RB1_Cds (122392564)_UserDefined (42783046)	42783046	RB1_Cds (122392564)_UserDefined (42783046)_111952922	Homo sapiens	hg19	chr13	49030315	49030510	+	ACACAAGCAACCTCAGCCTTCCAGA	0	TTCTAGGTACATTACTGGGCAAGTCAC	0	+	ILLUMINA	0.97	175	TRUE
RB1_Cds (122392564)_UserDefined (42783046)	42783046	RB1_Cds (122392564)_UserDefined (42783046)_111952923	Homo sapiens	hg19	chr13	49030315	49030510	-	AGAGAGGTAGATTTCAATGGCTTCTGG	0	CATTTCAAGTTGGCTAAGAATCACAGA	0	-	ILLUMINA	0.97	179	TRUE
RB1_Cds (122392565)_UserDefined (42783047)	42783047	RB1_Cds (122392565)_UserDefined (42783047)_111952924	Homo sapiens	hg19	chr13	48878024	48878210	+	ACCGCCGCCGCCGCCCCCTCCTGAGGAGGA	0	CTCGGCGGGGATCCGTCCTCGCCA	0	+	ILLUMINA	0.602	170	TRUE
RB1_Cds (122392565)_UserDefined (42783047)	42783047	RB1_Cds (122392565)_UserDefined (42783047)_111952925	Homo sapiens	hg19	chr13	48878024	48878210	-	TCCGGGCCGCTGTCCTGCTCTG	0	AGCTGTGGAGGAGCGCCGGGGAGGAC	0	-	ILLUMINA	0.602	172	TRUE
RB1_Cds (122392567)_UserDefined (42783049)	42783049	RB1_Cds (122392567)_UserDefined (42783049)_111952926	Homo sapiens	hg19	chr13	48916710	48916875	+	ATGAGATGTCGTTCACTTTTACTGAGC	0	AAAGAACTTGGACCAAATAGTGAACTGC	0	+	ILLUMINA	0.781	190	TRUE
RB1_Cds (122392567)_UserDefined (42783049)	42783049	RB1_Cds (122392567)_UserDefined (42783049)_111952927	Homo sapiens	hg19	chr13	48916710	48916875	-	AACTTTACCTGATTTCTATGTTTTTCTGT	0	TTTCATTAAATAATTCACACACTGGATACT	0	-	ILLUMINA	0.781	181	TRUE
RB1_Cds (122392568)_UserDefined (42783050)	42783050	RB1_Cds (122392568)_UserDefined (42783050)_111952928	Homo sapiens	hg19	chr13	48881391	48881567	+	TTATTTTCATTTGGTAGGCTTGAGTTTG	0	TGGTAAGGATTTTCTTAAAACGTTTTGA	0	+	ILLUMINA	0.973	170	TRUE
RB1_Cds (122392568)_UserDefined (42783050)	42783050	RB1_Cds (122392568)_UserDefined (42783050)_111952929	Homo sapiens	hg19	chr13	48881391	48881567	-	GGTATCTTTAATTTCTGACATAATGCAGTA	0	GCACATAACACTACTGTGAAAAAGAACA	0	-	ILLUMINA	0.973	170	TRUE
RB1_Cds (122392568)_UserDefined (42783050)	42783050	RB1_Cds (122392568)_UserDefined (42783050)_111952930	Homo sapiens	hg19	chr13	48881391	48881567	-	GTTAGCAGAGGTAAATTTCCTCTGGGT	0	ACTCCATCCACAGATGAAACTTTCTC	0	-	ILLUMINA	0.973	181	TRUE
PTEN_Cds (122392100)_UserDefined (42783036)	42783036	PTEN_Cds (122392100)_UserDefined (42783036)_111952931	Homo sapiens	hg19	chr10	89653757	89653891	+	AAAGACTTGAAGGCGTATACAGGAACA	0	TTGTGATGTAAACTATTATTGTAGTGCTC	0	+	ILLUMINA	0.781	171	TRUE
PTEN_Cds (122392100)_UserDefined (42783036)	42783036	PTEN_Cds (122392100)_UserDefined (42783036)_111952932	Homo sapiens	hg19	chr10	89653757	89653891	-	AATAGAAAATCAAAGCATTCTTACCTTACT	0	GAAATATGCAGCAATCAAACTAAAAGAATA	0	-	ILLUMINA	0.781	170	TRUE
RAC1_Cds (122392067)_UserDefined (42783037)	42783037	RAC1_Cds (122392067)_UserDefined (42783037)_111952933	Homo sapiens	hg19	chr7	6426818	6426939	+	CCTGGAGAATATATCCCTACTGTGTAAG	0	AAACATTCACTGAAACCTAATTATAAGGT	0	+	ILLUMINA	0.965	171	TRUE
RAC1_Cds (122392067)_UserDefined (42783037)	42783037	RAC1_Cds (122392067)_UserDefined (42783037)_111952934	Homo sapiens	hg19	chr7	6426818	6426939	-	CCGTAACACAAACAGGTTAATTCCCAATTT	0	GTCAACATGAATGTAATCTTAGCTTTCA	0	-	ILLUMINA	0.965	170	TRUE
RB1_Cds (122392558)_UserDefined (42783040)	42783040	RB1_Cds (122392558)_UserDefined (42783040)_111952935	Homo sapiens	hg19	chr13	48947516	48947653	+	TCCTATTTTTATCCCCTCTAGGACTGT	0	CTTGGCAAAGAAACTTGAAATTAAAAGT	0	+	ILLUMINA	0.97	172	TRUE
RB1_Cds (122392558)_UserDefined (42783040)	42783040	RB1_Cds (122392558)_UserDefined (42783040)_111952936	Homo sapiens	hg19	chr13	48947516	48947653	-	ATCATCATTAATTGTTGGATAGTGTTCAT	0	CCCACTTGTCTCTACATTCCCTCAAA	0	-	ILLUMINA	0.97	171	TRUE
RB1_Cds (122392559)_UserDefined (42783041)	42783041	RB1_Cds (122392559)_UserDefined (42783041)_111952937	Homo sapiens	hg19	chr13	48919191	48919360	+	CAAGACTGTTGAAGAAGTATGATGTATTG	0	ATTCTTAGACTTGTCCCTTTTAATGTTAGC	0	+	ILLUMINA	0.776	190	TRUE
RB1_Cds (122392559)_UserDefined (42783041)	42783041	RB1_Cds (122392559)_UserDefined (42783041)_111952938	Homo sapiens	hg19	chr13	48919191	48919360	-	CCTTTCCAATTTGCTGAAGAGTGCAA	0	TCAGTAACCTTAAAAATTTGTGTTATTTCG	0	-	ILLUMINA	0.776	180	TRUE
RB1_Cds (122392560)_UserDefined (42783042)	42783042	RB1_Cds (122392560)_UserDefined (42783042)_111952939	Homo sapiens	hg19	chr13	48939005	48939132	+	CTCTTGGACTTGTAACATCTAATGGAC	0	TCTAGCCAAGTAGAATTGTGGTGAAAC	0	+	ILLUMINA	0.781	181	TRUE
RB1_Cds (122392560)_UserDefined (42783042)	42783042	RB1_Cds (122392560)_UserDefined (42783042)_111952940	Homo sapiens	hg19	chr13	48939005	48939132	-	TTAAATTTCCTTTCAGATTACCTCTGGA	0	CAAAATCTAATCTCTTGACTCTTGAACAA	0	-	ILLUMINA	0.781	170	TRUE
PTEN_Cds (122392098)_UserDefined (42783034)	42783034	PTEN_Cds (122392098)_UserDefined (42783034)_111952941	Homo sapiens	hg19	chr10	89717585	89717801	+	GGACCCACACGACGGGAAGACAAGTT	0	AATATCCAAAATAAGGACAGATTAAAAGCT	0	+	ILLUMINA	0.781	170	TRUE
PTEN_Cds (122392098)_UserDefined (42783034)	42783034	PTEN_Cds (122392098)_UserDefined (42783034)_111952942	Homo sapiens	hg19	chr10	89717585	89717801	-	TAACGGCTGAGGGAACTCAAAGTACA	0	GGAAATGCCTTTAACTGTCAAACTGTCA	0	-	ILLUMINA	0.781	170	TRUE
PTEN_Cds (122392099)_UserDefined (42783035)	42783035	PTEN_Cds (122392099)_UserDefined (42783035)_111952943	Homo sapiens	hg19	chr10	89685245	89685339	-	AACTCTACCTCACTCTAACAAGCAGAT	0	GCCACCATTAACAAAAATGAGCTAACA	0	-	ILLUMINA	0.96	189	TRUE
PTEN_Cds (122392089)_UserDefined (42783028)	42783028	PTEN_Cds (122392089)_UserDefined (42783028)_111952944	Homo sapiens	hg19	chr10	89720626	89720900	+	TCTTCATACCAGGACCAGAGGAAACCT	1	AAGCCAACCGATACTTTTCTCCAAATT	0	+	ILLUMINA	0.721	189	TRUE
PTEN_Cds (122392089)_UserDefined (42783028)	42783028	PTEN_Cds (122392089)_UserDefined (42783028)_111952945	Homo sapiens	hg19	chr10	89720626	89720900	-	CACATAGACTTCCATTTTCTACTTTTTCT	0	AAAAGAAAATCTGTCACCTATGTTAAACA	0	-	ILLUMINA	0.721	189	TRUE
PTEN_Cds (122392089)_UserDefined (42783028)	42783028	PTEN_Cds (122392089)_UserDefined (42783028)_111952946	Homo sapiens	hg19	chr10	89720626	89720900	-	AAGTTAAAAACTTGTCAAGCAAGTTCT	0	GTCTTTATTTGCTTTGTCAAGATCATTTT	0	-	ILLUMINA	0.721	171	TRUE
PTEN_Cds (122392090)_UserDefined (42783029)	42783029	PTEN_Cds (122392090)_UserDefined (42783029)_111952947	Homo sapiens	hg19	chr10	89692745	89693033	+	ACCCACCACAGCTAGAACTTATCAAAC	1	AATTTTTAAAGGCACAAGAGGCCCTAG	0	+	ILLUMINA	0.962	177	TRUE
PTEN_Cds (122392090)_UserDefined (42783029)	42783029	PTEN_Cds (122392090)_UserDefined (42783029)_111952948	Homo sapiens	hg19	chr10	89692745	89693033	+	CTTTCCTCTTCCTGGATCTGAGAATTT	0	ACATTGTGAAATGATTACTACAGTCAAAC	0	+	ILLUMINA	0.962	173	TRUE
PTEN_Cds (122392090)_UserDefined (42783029)	42783029	PTEN_Cds (122392090)_UserDefined (42783029)_111952949	Homo sapiens	hg19	chr10	89692745	89693033	-	AGCCATTGGTCAAGATCTTCACAAAAG	1	AGAAATGTTGCATACAAACTTAACAGG	0	-	ILLUMINA	0.962	181	TRUE
PTEN_Cds (122392090)_UserDefined (42783029)	42783029	PTEN_Cds (122392090)_UserDefined (42783029)_111952950	Homo sapiens	hg19	chr10	89692745	89693033	-	AAAAGAAACCCAAAATCTGTTTTCCAA	0	GCCCCGATGTAATAAATATGCACATATCA	0	-	ILLUMINA	0.962	171	TRUE
PTEN_Cds (122392091)_UserDefined (42783030)	42783030	PTEN_Cds (122392091)_UserDefined (42783030)_111952951	Homo sapiens	hg19	chr10	89690778	89690871	-	GGATGACTCATTATTGTTATGACAGTAAGA	0	AAAGTTATCTTTTGCACTTAGGAAGAAAA	0	-	ILLUMINA	0.602	182	TRUE
PTEN_Cds (122392095)_UserDefined (42783031)	42783031	PTEN_Cds (122392095)_UserDefined (42783031)_111952952	Homo sapiens	hg19	chr10	89711850	89712041	+	TCCCAGTCAGAGGCGCTATGTGTATTA	0	TCTCATCCTTCCATGTATTGGAACAGT	0	+	ILLUMINA	0.973	173	TRUE
PTEN_Cds (122392095)_UserDefined (42783031)	42783031	PTEN_Cds (122392095)_UserDefined (42783031)_111952953	Homo sapiens	hg19	chr10	89711850	89712041	-	CCAGATGATTCTTTAACAGGTAGCTATA	1	ACTGGGTCGTAGCCATTTAAGAACATA	0	-	ILLUMINA	0.973	172	TRUE
PTEN_Cds (122392095)_UserDefined (42783031)	42783031	PTEN_Cds (122392095)_UserDefined (42783031)_111952954	Homo sapiens	hg19	chr10	89711850	89712041	-	GAGTTGAACAACAAAGCTAATTAATTTGT	0	TTTCAAGCACTTACTGCAAGTTCCGCC	0	-	ILLUMINA	0.973	179	TRUE
PTEN_Cds (122392096)_UserDefined (42783032)	42783032	PTEN_Cds (122392096)_UserDefined (42783032)_111952955	Homo sapiens	hg19	chr10	89725019	89725251	+	TGTTAGTGACAATGAACCTGATCATTA	2	AACTTGAATAAACTGAAAATGGACCTTT	0	+	ILLUMINA	0.96	176	TRUE
PTEN_Cds (122392096)_UserDefined (42783032)	42783032	PTEN_Cds (122392096)_UserDefined (42783032)_111952956	Homo sapiens	hg19	chr10	89725019	89725251	-	GATCAGAGTCAGTGGTGTCAGAATATCT	1	ACCCACAAATATGACTCATCTTAAACT	0	-	ILLUMINA	0.96	186	TRUE
PTEN_Cds (122392097)_UserDefined (42783033)	42783033	PTEN_Cds (122392097)_UserDefined (42783033)_111952957	Homo sapiens	hg19	chr10	89624202	89624330	-	CACGTTCTAAGAGAGTGACAGAAAGGT	0	AGGAGAGAGATGGCAGAAGCTGCT	0	-	ILLUMINA	0.8	187	TRUE
PIK3CA_Cds (122392635)_UserDefined (42783020)	42783020	PIK3CA_Cds (122392635)_UserDefined (42783020)_111952958	Homo sapiens	hg19	chr3	178942463	178942634	+	ATCATGTCAGAGTTACTGTTTCAGAAC	0	AAGCCATTTAAGGAATATACACATGTGA	0	+	ILLUMINA	0.955	170	TRUE
PIK3CA_Cds (122392635)_UserDefined (42783020)	42783020	PIK3CA_Cds (122392635)_UserDefined (42783020)_111952959	Homo sapiens	hg19	chr3	178942463	178942634	-	CCATCCCCATTTTTAAAGATGATCTCAT	0	ACCTTTGCTTTATTATTATTTTACCCTGAA	0	-	ILLUMINA	0.955	182	TRUE
PPP6C_Cds (122392739)_UserDefined (42783023)	42783023	PPP6C_Cds (122392739)_UserDefined (42783023)_111952960	Homo sapiens	hg19	chr9	127951173	127951251	-	CCCGTTTCTGAGTATGTTGTTGAGCTT	0	GTAAGAGTAAATGTATGTATGGGTAAAGG	0	-	ILLUMINA	0.96	183	TRUE
PPP6C_Cds (122392740)_UserDefined (42783024)	42783024	PPP6C_Cds (122392740)_UserDefined (42783024)_111952961	Homo sapiens	hg19	chr9	127911930	127912225	+	GTTCTCTTGTATTTACATCTTTGAAGACC	0	AGATGAGTTTTAAGTTGTTGATATGAACA	0	+	ILLUMINA	0.847	173	TRUE
PPP6C_Cds (122392740)_UserDefined (42783024)	42783024	PPP6C_Cds (122392740)_UserDefined (42783024)_111952962	Homo sapiens	hg19	chr9	127911930	127912225	-	ATCGTTGTGGAAATATTGCTTCGATCA	0	CATTTTTCTGCCCTCTTCTTACCCCAA	0	-	ILLUMINA	0.847	181	TRUE
PPP6C_Cds (122392740)_UserDefined (42783024)	42783024	PPP6C_Cds (122392740)_UserDefined (42783024)_111952963	Homo sapiens	hg19	chr9	127911930	127912225	-	GCGTTCTATAATCTTGATGCCTTTAGTAGT	0	CAGAGCACATCAACTAGTGCACGAA	0	-	ILLUMINA	0.847	174	TRUE
PPP6C_Cds (122392741)_UserDefined (42783025)	42783025	PPP6C_Cds (122392741)_UserDefined (42783025)_111952964	Homo sapiens	hg19	chr9	127923095	127923210	-	GTTTTGTTGCTTTGCTTCTTAACAGGA	0	GCTTGTTTAAAATGGAAAGGATCTGACTT	0	-	ILLUMINA	0.96	183	TRUE
PPP6C_Cds (122392742)_UserDefined (42783026)	42783026	PPP6C_Cds (122392742)_UserDefined (42783026)_111952965	Homo sapiens	hg19	chr9	127933339	127933484	+	TAAGAGGAGGTCACAAACGTAGTCAC	0	TGTGATAATTCGGGGGTTGGATTTCTG	0	+	ILLUMINA	0.97	189	TRUE
PPP6C_Cds (122392742)_UserDefined (42783026)	42783026	PPP6C_Cds (122392742)_UserDefined (42783026)_111952966	Homo sapiens	hg19	chr9	127933339	127933484	-	CCTTTTATTTTCTCTTTTTATAGCGGCT	0	GTTTTGTACTGTCCATGATCCATGTGT	0	-	ILLUMINA	0.97	172	TRUE
PPP6C_Cds (122392743)_UserDefined (42783027)	42783027	PPP6C_Cds (122392743)_UserDefined (42783027)_111952967	Homo sapiens	hg19	chr9	127920495	127920686	+	TTGTGTAGCTTTGTTTTCCAAAGAGGA	0	CATTTAGCCTTTAATGCAAGAAGGTAAGTG	0	+	ILLUMINA	0.97	170	TRUE
PPP6C_Cds (122392743)_UserDefined (42783027)	42783027	PPP6C_Cds (122392743)_UserDefined (42783027)_111952968	Homo sapiens	hg19	chr9	127920495	127920686	-	GGTCTATGGATTTTATGGTAAGAATTCCTA	0	CCCAAACAATTGAAAATCTTATGCTCGA	0	-	ILLUMINA	0.97	170	TRUE
PPP6C_Cds (122392743)_UserDefined (42783027)	42783027	PPP6C_Cds (122392743)_UserDefined (42783027)_111952969	Homo sapiens	hg19	chr9	127920495	127920686	-	TGAAAAGAATATTGTGGCTATTGTATTGT	0	CTTTTGCGAGGAAATCATGAGAGTAGAC	0	-	ILLUMINA	0.97	171	TRUE
PIK3CA_Cds (122392629)_UserDefined (42783014)	42783014	PIK3CA_Cds (122392629)_UserDefined (42783014)_111952970	Homo sapiens	hg19	chr3	178936959	178937090	-	AGTGACATACCAATTTGTACAACAGTT	0	AAACATTCTTGCATGCTGTTCAAAAGG	0	-	ILLUMINA	0.96	189	TRUE
PIK3CA_Cds (122392630)_UserDefined (42783015)	42783015	PIK3CA_Cds (122392630)_UserDefined (42783015)_111952971	Homo sapiens	hg19	chr3	178951857	178952174	+	TCTTTTCTCAATGATGCTTGGCTCTGG	0	GGACAACAAAAATGGATTGGATCTTCC	0	+	ILLUMINA	0.96	179	TRUE
PIK3CA_Cds (122392630)_UserDefined (42783015)	42783015	PIK3CA_Cds (122392630)_UserDefined (42783015)_111952972	Homo sapiens	hg19	chr3	178951857	178952174	-	GTCATCAAAAGATTGTAGTTCTGGCAT	0	TGGAGCAAATGATGTTAATACCTTCAG	0	-	ILLUMINA	0.96	175	TRUE
PIK3CA_Cds (122392630)_UserDefined (42783015)	42783015	PIK3CA_Cds (122392630)_UserDefined (42783015)_111952973	Homo sapiens	hg19	chr3	178951857	178952174	-	CAATTCCTATGCAATCGGTCTTTGCCT	0	GCCACCATGATGTGCATCATTCATTTG	0	-	ILLUMINA	0.96	175	TRUE
PIK3CA_Cds (122392631)_UserDefined (42783016)	42783016	PIK3CA_Cds (122392631)_UserDefined (42783016)_111952974	Homo sapiens	hg19	chr3	178943725	178943853	+	TCAAGGTCTTGATCTTCGGTAGGTAAC	0	ACATATCCTCCTCTTACTTAGAATAGCT	0	+	ILLUMINA	0.96	190	TRUE
PIK3CA_Cds (122392631)_UserDefined (42783016)	42783016	PIK3CA_Cds (122392631)_UserDefined (42783016)_111952975	Homo sapiens	hg19	chr3	178943725	178943853	-	AACTTTCAACATACAGGTTGCCTTACT	0	ATGCCACAGATGCAAATTTGGGGATC	0	-	ILLUMINA	0.96	173	TRUE
PIK3CA_Cds (122392632)_UserDefined (42783017)	42783017	PIK3CA_Cds (122392632)_UserDefined (42783017)_111952976	Homo sapiens	hg19	chr3	178938749	178938970	+	AAACAGTTAGCCAGAGGTTTGGCCT	1	ACACAAAAGGTGTGTGACTCTAGTTTG	0	+	ILLUMINA	0.903	173	TRUE
PIK3CA_Cds (122392632)_UserDefined (42783017)	42783017	PIK3CA_Cds (122392632)_UserDefined (42783017)_111952977	Homo sapiens	hg19	chr3	178938749	178938970	-	CATGCACGACAATAGGACTCCAAAAG	1	ACAATTTAAACACTCATTTTTGAAATCCAA	0	-	ILLUMINA	0.903	170	TRUE
PIK3CA_Cds (122392632)_UserDefined (42783017)	42783017	PIK3CA_Cds (122392632)_UserDefined (42783017)_111952978	Homo sapiens	hg19	chr3	178938749	178938970	-	AGAGGCAGTGGAACTTGGTTCCAAAT	1	TCATCCTTCTTCTCCTGTTTGAGAATG	0	-	ILLUMINA	0.903	172	TRUE
PIK3CA_Cds (122392633)_UserDefined (42783018)	42783018	PIK3CA_Cds (122392633)_UserDefined (42783018)_111952979	Homo sapiens	hg19	chr3	178916589	178916990	+	ATCCTAGTAGAATGTTTACTACCAAATGG	0	TACATTTTCGTAAGTGTTACTCAAGAAGC	0	+	ILLUMINA	0.93	173	TRUE
PIK3CA_Cds (122392633)_UserDefined (42783018)	42783018	PIK3CA_Cds (122392633)_UserDefined (42783018)_111952980	Homo sapiens	hg19	chr3	178916589	178916990	+	CCTTTTTAAAAGTAATTGAACCAGTAGGC	0	AACCAATACCTTCGTAATCTTAAATAGCT	0	+	ILLUMINA	0.93	171	TRUE
PIK3CA_Cds (122392633)_UserDefined (42783018)	42783018	PIK3CA_Cds (122392633)_UserDefined (42783018)_111952981	Homo sapiens	hg19	chr3	178916589	178916990	-	CACGGAGGCATTCTAAAGTCACTATCAT	0	AACTACTTTAAGGAATTAGATGTATGGTTG	0	-	ILLUMINA	0.93	176	TRUE
PIK3CA_Cds (122392633)_UserDefined (42783018)	42783018	PIK3CA_Cds (122392633)_UserDefined (42783018)_111952982	Homo sapiens	hg19	chr3	178916589	178916990	-	CTCGATTGAGGATCTTTTCTTCACGGT	0	GAAGATTCATCTTGAAGAAGTTGATGG	0	-	ILLUMINA	0.93	173	TRUE
PIK3CA_Cds (122392634)_UserDefined (42783019)	42783019	PIK3CA_Cds (122392634)_UserDefined (42783019)_111952983	Homo sapiens	hg19	chr3	178922266	178922401	+	CAATGTGAACACTCAAAGAGTACCTTG	0	GACCCCATTTCTACAAAAAGTTTTTCT	0	+	ILLUMINA	0.965	171	TRUE
PIK3CA_Cds (122392634)_UserDefined (42783019)	42783019	PIK3CA_Cds (122392634)_UserDefined (42783019)_111952984	Homo sapiens	hg19	chr3	178922266	178922401	-	CTATATACTTCCTTACCTGGGATTGGA	0	CATACACATATGCACACACTCGATAGAC	0	-	ILLUMINA	0.965	171	TRUE
PIK3CA_Cds (122392623)_UserDefined (42783008)	42783008	PIK3CA_Cds (122392623)_UserDefined (42783008)_111952985	Homo sapiens	hg19	chr3	178927358	178927513	+	TGAAGACTTTTCTTGATGTATTATTTTTGC	0	GTATTTCAGAAGGAACAATTATGTTTACCT	0	+	ILLUMINA	0.728	188	TRUE
PIK3CA_Cds (122392623)_UserDefined (42783008)	42783008	PIK3CA_Cds (122392623)_UserDefined (42783008)_111952986	Homo sapiens	hg19	chr3	178927358	178927513	-	CAGCCATTCATTCCACCTATGTAAAATTT	0	AAAGGCACTTTATAAGGTCATATTCAAATA	0	-	ILLUMINA	0.728	171	TRUE
PIK3CA_Cds (122392623)_UserDefined (42783008)	42783008	PIK3CA_Cds (122392623)_UserDefined (42783008)_111952987	Homo sapiens	hg19	chr3	178927358	178927513	-	CCCAAGGTATTCTTCCATGATACATTTAT	0	TTACCTCTTTAGCACCCTTTCGGCCTT	0	-	ILLUMINA	0.728	185	TRUE
PIK3CA_Cds (122392624)_UserDefined (42783009)	42783009	PIK3CA_Cds (122392624)_UserDefined (42783009)_111952988	Homo sapiens	hg19	chr3	178935973	178936147	+	TTTCTACACGAGATCCTCTCTCTGAAA	1	TTACCATACCTATTGGAATAAATAAAGCAG	0	+	ILLUMINA	0.95	176	TRUE
PIK3CA_Cds (122392624)_UserDefined (42783009)	42783009	PIK3CA_Cds (122392624)_UserDefined (42783009)_111952989	Homo sapiens	hg19	chr3	178935973	178936147	-	CCATAGAAAATCTTTCTCCTGCTCAGTG	1	AGCTTTCTTTGTCATATTTTTCCCCTC	0	-	ILLUMINA	0.95	170	TRUE
PIK3CA_Cds (122392625)_UserDefined (42783010)	42783010	PIK3CA_Cds (122392625)_UserDefined (42783010)_111952990	Homo sapiens	hg19	chr3	178947035	178947255	+	CTTATTGAGGTGGTGCGAAATTCTCAC	0	TCTAAGTTTTTGTTAGATGAGTCTGTCGG	0	+	ILLUMINA	0.955	189	TRUE
PIK3CA_Cds (122392625)_UserDefined (42783010)	42783010	PIK3CA_Cds (122392625)_UserDefined (42783010)_111952991	Homo sapiens	hg19	chr3	178947035	178947255	-	CGCCTTTGCACTGAATTTGCATAATAG	0	AAATAGCAAATGTTTTAACAGGCTAAAAC	0	-	ILLUMINA	0.955	171	TRUE
PIK3CA_Cds (122392626)_UserDefined (42783011)	42783011	PIK3CA_Cds (122392626)_UserDefined (42783011)_111952992	Homo sapiens	hg19	chr3	178941844	178942000	+	TACAGGGCTTTCTGTCTCCTCTAAACC	0	TCTCTCTCTCATTCTCCTACCCTCAAA	0	+	ILLUMINA	0.955	189	TRUE
PIK3CA_Cds (122392626)_UserDefined (42783011)	42783011	PIK3CA_Cds (122392626)_UserDefined (42783011)_111952993	Homo sapiens	hg19	chr3	178941844	178942000	-	ACCTGAGGTTTCCTAGTTGATGAGCA	0	AGATAAAACTAACTGCTAATCTCTTTCTCA	0	-	ILLUMINA	0.955	186	TRUE
PIK3CA_Cds (122392627)_UserDefined (42783012)	42783012	PIK3CA_Cds (122392627)_UserDefined (42783012)_111952994	Homo sapiens	hg19	chr3	178917453	178917712	+	GAACGTTTGTAAAGAAGCTGTGGATCT	0	ACTATAGTGCAGTCTTCTACCTGTGTC	0	+	ILLUMINA	0.96	189	TRUE
PIK3CA_Cds (122392627)_UserDefined (42783012)	42783012	PIK3CA_Cds (122392627)_UserDefined (42783012)_111952995	Homo sapiens	hg19	chr3	178917453	178917712	-	CTCTACTATGAGGTGAATTGAGGTCCCT	0	ACATTCTATTACATACACAGCATGAACA	0	-	ILLUMINA	0.96	190	TRUE
PIK3CA_Cds (122392628)_UserDefined (42783013)	42783013	PIK3CA_Cds (122392628)_UserDefined (42783013)_111952996	Homo sapiens	hg19	chr3	178921307	178921602	+	GCCAATGGACTGTTTTACAATGCCATC	0	TGATAAGGTAAAGTCAAATGCTGATGC	0	+	ILLUMINA	0.957	189	TRUE
PIK3CA_Cds (122392628)_UserDefined (42783013)	42783013	PIK3CA_Cds (122392628)_UserDefined (42783013)_111952997	Homo sapiens	hg19	chr3	178921307	178921602	-	GTAGCTGTGGAAATGCGTCTGGAATA	0	CCTGTAAGGTTTTTCATTTTAAAAGTAACA	0	-	ILLUMINA	0.957	190	TRUE
PIK3CA_Cds (122392628)_UserDefined (42783013)	42783013	PIK3CA_Cds (122392628)_UserDefined (42783013)_111952998	Homo sapiens	hg19	chr3	178921307	178921602	-	TTTTACATTCGGAGATTTGGATGTTCT	0	TGTCTCGAATATTTACATTCACGTAGG	0	-	ILLUMINA	0.957	171	TRUE
NF1_Cds (122392674)_UserDefined (42782999)	42782999	NF1_Cds (122392674)_UserDefined (42782999)_111952999	Homo sapiens	hg19	chr17	29528030	29528202	+	TCTTGCTTTCGTATAAGCCCTCACAAC	2	TGTATTGATGTTCGTTTCAAGACCTTA	0	+	ILLUMINA	0.96	179	TRUE
NF1_Cds (122392674)_UserDefined (42782999)	42782999	NF1_Cds (122392674)_UserDefined (42782999)_111953000	Homo sapiens	hg19	chr17	29528030	29528202	-	CCAATGCTCTCACCTTAAAGTGTTGGT	1	AGCCTTTAAATACCCATGCAGTATTTC	0	-	ILLUMINA	0.96	189	TRUE
NF1_Cds (122392675)_UserDefined (42783000)	42783000	NF1_Cds (122392675)_UserDefined (42783000)_111953001	Homo sapiens	hg19	chr17	29657289	29657541	+	TTAATTTAAAAATCGAGGGCCAGTTAC	0	TTCTGGATTTAGCAAATCTAGTAAGTAATG	0	+	ILLUMINA	0.96	172	TRUE
NF1_Cds (122392675)_UserDefined (42783000)	42783000	NF1_Cds (122392675)_UserDefined (42783000)_111953002	Homo sapiens	hg19	chr17	29657289	29657541	-	GCAGGGATACATAAACCTGATGTCTCT	0	TCATAACATACAATTTGTGATTCTGTTACA	0	-	ILLUMINA	0.96	189	TRUE
NF1_Cds (122392675)_UserDefined (42783000)	42783000	NF1_Cds (122392675)_UserDefined (42783000)_111953003	Homo sapiens	hg19	chr17	29657289	29657541	-	ACCACAGATATAAAATCAGAAGAGGAAAA	0	TACACTCTTCCAAAAATTCTAACGTGA	0	-	ILLUMINA	0.96	187	TRUE
NF1_Cds (122392676)_UserDefined (42783001)	42783001	NF1_Cds (122392676)_UserDefined (42783001)_111953004	Homo sapiens	hg19	chr17	29541444	29541628	+	ATAAGTATCTTCTCTTGTCCATGGTGA	4	AGCTCAAGAGCACTTACTGATCCTTTC	0	+	ILLUMINA	0.96	177	TRUE
NF1_Cds (122392676)_UserDefined (42783001)	42783001	NF1_Cds (122392676)_UserDefined (42783001)_111953005	Homo sapiens	hg19	chr17	29541444	29541628	-	CAAGAGCTTTGGATCTGCATGAATTAGT	4	AGACTCAGGATAATAGCTATCCAACCT	0	-	ILLUMINA	0.96	190	TRUE
NF1_Cds (122392677)_UserDefined (42783002)	42783002	NF1_Cds (122392677)_UserDefined (42783002)_111953006	Homo sapiens	hg19	chr17	29679250	29679457	+	CAGACCAGTCCCCGAGCCAGGAAAT	0	AGGATTATCAAAATTTTCCATGTCAGTG	0	+	ILLUMINA	0.89	190	TRUE
NF1_Cds (122392677)_UserDefined (42783002)	42783002	NF1_Cds (122392677)_UserDefined (42783002)_111953007	Homo sapiens	hg19	chr17	29679250	29679457	-	AAGGTTGCCCCATGTCCAGGCTCATG	0	TAATATGGTGACAAATACAACCATCGT	0	-	ILLUMINA	0.89	190	TRUE
NRAS_Cds (122391995)_UserDefined (42783003)	42783003	NRAS_Cds (122391995)_UserDefined (42783003)_111953008	Homo sapiens	hg19	chr1	115258646	115258806	+	CTGCTCCAACCACCACCAGTTTGTACT	0	TGGTTCTTAAAGTGACTAGAGAACGCA	0	+	ILLUMINA	0.96	181	TRUE
NRAS_Cds (122391995)_UserDefined (42783003)	42783003	NRAS_Cds (122391995)_UserDefined (42783003)_111953009	Homo sapiens	hg19	chr1	115258646	115258806	-	CAGGTTCTTGCTGGTGTGAAATGACT	0	TGATCCTGTCTCTCACTTGTCGGATC	0	-	ILLUMINA	0.96	184	TRUE
NRAS_Cds (122391996)_UserDefined (42783004)	42783004	NRAS_Cds (122391996)_UserDefined (42783004)_111953010	Homo sapiens	hg19	chr1	115256396	115256624	+	CTGTCCTCATGTATTGGTCTCTCATGG	0	ATTTTTATTAAAAACCACAGGGAATGCA	0	+	ILLUMINA	0.96	184	TRUE
NRAS_Cds (122391996)_UserDefined (42783004)	42783004	NRAS_Cds (122391996)_UserDefined (42783004)_111953011	Homo sapiens	hg19	chr1	115256396	115256624	-	GATACAGCTGGACAAGAAGAGTACAGT	0	AGGATGATCTTTGTGTTCTGAATCTTT	0	-	ILLUMINA	0.96	175	TRUE
NF1_Cds (122392668)_UserDefined (42782993)	42782993	NF1_Cds (122392668)_UserDefined (42782993)_111953012	Homo sapiens	hg19	chr17	29661831	29662074	+	TAATGATGATGCCAAACGACAAAGAGT	0	GCACATATTTATCTGGTGCCACATTGG	0	+	ILLUMINA	0.955	189	TRUE
NF1_Cds (122392668)_UserDefined (42782993)	42782993	NF1_Cds (122392668)_UserDefined (42782993)_111953013	Homo sapiens	hg19	chr17	29661831	29662074	-	TGTTATCAGCTTGTCAAGAATAGCAGT	0	GATGGTCAATGAAAATCACATCAACAATTA	0	-	ILLUMINA	0.955	185	TRUE
NF1_Cds (122392669)_UserDefined (42782994)	42782994	NF1_Cds (122392669)_UserDefined (42782994)_111953014	Homo sapiens	hg19	chr17	29550437	29550610	+	GAAATTCTCAAGTGGTTGCGGGAAA	4	AGGTTCTATTTCAGCTTCTCCTTCCTC	0	+	ILLUMINA	0.98	175	TRUE
NF1_Cds (122392669)_UserDefined (42782994)	42782994	NF1_Cds (122392669)_UserDefined (42782994)_111953015	Homo sapiens	hg19	chr17	29550437	29550610	-	TAAGAAGAAATTTATTCCTGCAGATCAAT	1	CTAGCATCATCAATAACCTAATGCAGATA	0	-	ILLUMINA	0.98	171	TRUE
NF1_Cds (122392670)_UserDefined (42782995)	42782995	NF1_Cds (122392670)_UserDefined (42782995)_111953016	Homo sapiens	hg19	chr17	29556828	29557017	+	ATACTGAAGGCAGCTCTGAACATCTAG	6	CCATTCTTTACTGCACACAAACTAGGG	0	+	ILLUMINA	0.96	187	TRUE
NF1_Cds (122392670)_UserDefined (42782995)	42782995	NF1_Cds (122392670)_UserDefined (42782995)_111953017	Homo sapiens	hg19	chr17	29556828	29557017	-	AACATCATTGTTTCAATGCTAGCTTGC	7	ATTTGCCATCAATGCCCAGAAGACAGACC	0	-	ILLUMINA	0.96	183	TRUE
NF1_Cds (122392671)_UserDefined (42782996)	42782996	NF1_Cds (122392671)_UserDefined (42782996)_111953018	Homo sapiens	hg19	chr17	29652813	29653295	+	ATATTATGCAAAGCCATATGAAATTGTAGT	0	TACACCAAGTATCATGAGCGGCT	0	+	ILLUMINA	0.876	189	TRUE
NF1_Cds (122392671)_UserDefined (42782996)	42782996	NF1_Cds (122392671)_UserDefined (42782996)_111953019	Homo sapiens	hg19	chr17	29652813	29653295	+	AGCATGAACAACAGAAACTACCTGCTG	0	CTAACTAGACTATATCCTGGCCTCCCT	0	+	ILLUMINA	0.876	183	TRUE
NF1_Cds (122392671)_UserDefined (42782996)	42782996	NF1_Cds (122392671)_UserDefined (42782996)_111953020	Homo sapiens	hg19	chr17	29652813	29653295	-	ATTGCTAGGCCCGGTATGGGTAAGGT	0	GCAGTGTTTAAAATAAATATACAGATGCC	0	-	ILLUMINA	0.876	184	TRUE
NF1_Cds (122392671)_UserDefined (42782996)	42782996	NF1_Cds (122392671)_UserDefined (42782996)_111953021	Homo sapiens	hg19	chr17	29652813	29653295	-	TTCAGGTCCTCTTCTAAAGCCAAGGTG	0	TCCCTGACCCAGGAGTTACAGTTATAG	0	-	ILLUMINA	0.876	177	TRUE
NF1_Cds (122392672)_UserDefined (42782997)	42782997	NF1_Cds (122392672)_UserDefined (42782997)_111953022	Homo sapiens	hg19	chr17	29677176	29677361	+	TCAATGGAAAATGTTCCTATGGATACA	0	TAACATGGGAGAAATCTAGAGATGGCC	0	+	ILLUMINA	0.781	177	TRUE
NF1_Cds (122392672)_UserDefined (42782997)	42782997	NF1_Cds (122392672)_UserDefined (42782997)_111953023	Homo sapiens	hg19	chr17	29677176	29677361	-	GAAGGGTCACCATGATGAATGGGAT	0	AAATTTAACAAATCACAAGTGTGACTTAAA	0	-	ILLUMINA	0.781	187	TRUE
NF1_Cds (122392673)_UserDefined (42782998)	42782998	NF1_Cds (122392673)_UserDefined (42782998)_111953024	Homo sapiens	hg19	chr17	29527415	29527638	+	AGTCTACGAAAAGCTCTTGCTGGCCAT	2	GGTTGATCTTAAGGTAACATGCTTATTC	0	+	ILLUMINA	0.96	174	TRUE
NF1_Cds (122392673)_UserDefined (42782998)	42782998	NF1_Cds (122392673)_UserDefined (42782998)_111953025	Homo sapiens	hg19	chr17	29527415	29527638	-	ACTTTCTGTCAGCTGCCTACTTCCTC	2	GCCTCTAAAACTCATACTATAAAGAATGC	0	-	ILLUMINA	0.96	180	TRUE
NF1_Cds (122392673)_UserDefined (42782998)	42782998	NF1_Cds (122392673)_UserDefined (42782998)_111953026	Homo sapiens	hg19	chr17	29527415	29527638	-	ACACAGTAACAACAAAAGCAAGTCCTA	2	CCATGGACTGAACAAGTAGGAAAATGA	0	-	ILLUMINA	0.96	189	TRUE
NF1_Cds (122392662)_UserDefined (42782987)	42782987	NF1_Cds (122392662)_UserDefined (42782987)_111953027	Homo sapiens	hg19	chr17	29683453	29683625	+	AATCAGGGATCACAACACCCCC	0	TAGAGTGAAATATAGAAACGTTTGCCA	0	+	ILLUMINA	0.965	179	TRUE
NF1_Cds (122392662)_UserDefined (42782987)	42782987	NF1_Cds (122392662)_UserDefined (42782987)_111953028	Homo sapiens	hg19	chr17	29683453	29683625	-	AATCAGTTTCTGCTACTCTCCTCATTT	0	GTTCATTAACTACAGTGTCTATAAATGGGA	0	-	ILLUMINA	0.965	171	TRUE
NF1_Cds (122392663)_UserDefined (42782988)	42782988	NF1_Cds (122392663)_UserDefined (42782988)_111953029	Homo sapiens	hg19	chr17	29685962	29686058	-	GCAGGCATACTAATTTGAACAGAAACC	0	ACAAGCAAGGTATCTTTTAATTGTAACAG	0	-	ILLUMINA	0.96	171	TRUE
NF1_Cds (122392664)_UserDefined (42782989)	42782989	NF1_Cds (122392664)_UserDefined (42782989)_111953030	Homo sapiens	hg19	chr17	29587362	29587558	+	TTGCTTTACATCGTCTACTCTGGAACA	2	TTTACTTTGCATCTTCTTGGACTAAGA	0	+	ILLUMINA	0.955	173	TRUE
NF1_Cds (122392664)_UserDefined (42782989)	42782989	NF1_Cds (122392664)_UserDefined (42782989)_111953031	Homo sapiens	hg19	chr17	29587362	29587558	-	GGAAAGATACTGCCCAATTTTCTCCTGA	0	TTTCAACACCAGATACACCCAGACT	0	-	ILLUMINA	0.955	190	TRUE
NF1_Cds (122392665)_UserDefined (42782990)	42782990	NF1_Cds (122392665)_UserDefined (42782990)_111953032	Homo sapiens	hg19	chr17	29559066	29559232	+	AAGAAGGAGATGGTGTGGAATTGATGG	2	GGATAGGAAAATAACTGTGTTTTGTGA	0	+	ILLUMINA	0.791	173	TRUE
NF1_Cds (122392665)_UserDefined (42782990)	42782990	NF1_Cds (122392665)_UserDefined (42782990)_111953033	Homo sapiens	hg19	chr17	29559066	29559232	-	TTTACTTAAGAAATAACTGTGATTTGGCT	0	AAATTTAGAGACCATGAATCTTTCAAGTT	0	-	ILLUMINA	0.791	177	TRUE
NF1_Cds (122392666)_UserDefined (42782991)	42782991	NF1_Cds (122392666)_UserDefined (42782991)_111953034	Homo sapiens	hg19	chr17	29556018	29556508	+	TCCATAGATTTGTCTGACACAGACTCC	5	TTTCAGTGATGTCTTCAGAGGGAAACG	0	+	ILLUMINA	0.888	187	TRUE
NF1_Cds (122392666)_UserDefined (42782991)	42782991	NF1_Cds (122392666)_UserDefined (42782991)_111953035	Homo sapiens	hg19	chr17	29556018	29556508	+	AAGTGGGACTTCAAATACGGACCAATG	5	TCACCTTTCTCTATGAATAGAGTGACTTG	0	+	ILLUMINA	0.888	177	TRUE
NF1_Cds (122392666)_UserDefined (42782991)	42782991	NF1_Cds (122392666)_UserDefined (42782991)_111953036	Homo sapiens	hg19	chr17	29556018	29556508	-	GCCAGTCATGTTGATCCATTCCTGTA	7	AATTAAACCTTAATTAGTTGAGACTTGACA	0	-	ILLUMINA	0.888	176	TRUE
NF1_Cds (122392666)_UserDefined (42782991)	42782991	NF1_Cds (122392666)_UserDefined (42782991)_111953037	Homo sapiens	hg19	chr17	29556018	29556508	-	CTCAATTCTAGACCCACCAGATCCTTA	6	CATAGAACCCTTACGTTCACTGACTGG	0	-	ILLUMINA	0.888	173	TRUE
NF1_Cds (122392666)_UserDefined (42782991)	42782991	NF1_Cds (122392666)_UserDefined (42782991)_111953038	Homo sapiens	hg19	chr17	29556018	29556508	-	TAAGAGGCAAGCTGACCCCTACATTG	3	AAATAAGAGAACACTTTACCTGTCCTT	0	-	ILLUMINA	0.888	174	TRUE
NF1_Cds (122392667)_UserDefined (42782992)	42782992	NF1_Cds (122392667)_UserDefined (42782992)_111953039	Homo sapiens	hg19	chr17	29490179	29490419	+	AACCAAAGGACACAATGAGATTAGATG	0	ATGCAGTCTTTAGTCGCATTTCTACCAG	0	+	ILLUMINA	0.967	190	TRUE
NF1_Cds (122392667)_UserDefined (42782992)	42782992	NF1_Cds (122392667)_UserDefined (42782992)_111953040	Homo sapiens	hg19	chr17	29490179	29490419	-	AGCAACTGTTTGACCAGCATCGTT	0	GAACACCTTACATACACACCACCTAGA	0	-	ILLUMINA	0.967	178	TRUE
NF1_Cds (122392667)_UserDefined (42782992)	42782992	NF1_Cds (122392667)_UserDefined (42782992)_111953041	Homo sapiens	hg19	chr17	29490179	29490419	-	GTGAGGGGCAAAAGAACTTGTCTCAA	0	GAAGTTGTTGCAGCTGAGAGAAAATAA	0	-	ILLUMINA	0.967	190	TRUE
NF1_Cds (122392656)_UserDefined (42782981)	42782981	NF1_Cds (122392656)_UserDefined (42782981)_111953042	Homo sapiens	hg19	chr17	29701006	29701195	+	GATCCGCAAGCCAAGTGCAGAAGCAAA	0	GTAATGCTGCACTTCCTGTTTTATAATG	0	+	ILLUMINA	0.96	190	TRUE
NF1_Cds (122392656)_UserDefined (42782981)	42782981	NF1_Cds (122392656)_UserDefined (42782981)_111953043	Homo sapiens	hg19	chr17	29701006	29701195	-	CTATTACGTTTGAAACTGCCAGCGCTT	0	CTTCTTCTTTTCCTTCCAGGACTGAAT	0	-	ILLUMINA	0.96	177	TRUE
NF1_Cds (122392657)_UserDefined (42782982)	42782982	NF1_Cds (122392657)_UserDefined (42782982)_111953044	Homo sapiens	hg19	chr17	29676113	29676294	+	CTAACTCTGGTTAACAAACACAGAAATTG	0	CGGTTGCGTGGCAGAGCAGAAAGTTCA	0	+	ILLUMINA	0.97	187	TRUE
NF1_Cds (122392657)_UserDefined (42782982)	42782982	NF1_Cds (122392657)_UserDefined (42782982)_111953045	Homo sapiens	hg19	chr17	29676113	29676294	-	CGCTCTGTGTATTCACTTCAAATTTGTC	0	TTTTGAACAAGCATCTGCTGAGGTC	0	-	ILLUMINA	0.97	188	TRUE
NF1_Cds (122392658)_UserDefined (42782983)	42782983	NF1_Cds (122392658)_UserDefined (42782983)_111953046	Homo sapiens	hg19	chr17	29665697	29665848	+	CTGTTTTCCTAAAAGGCACTTGAGAGT	0	GTGTTGAATGTTACTTTCTTTCAAAGAGT	0	+	ILLUMINA	0.96	189	TRUE
NF1_Cds (122392658)_UserDefined (42782983)	42782983	NF1_Cds (122392658)_UserDefined (42782983)_111953047	Homo sapiens	hg19	chr17	29665697	29665848	-	CTGTTGTAAGTGTCAGGTCCTTTTAAGC	0	CTCATGCTATGGTGATCTTGGTAGCTA	0	-	ILLUMINA	0.96	186	TRUE
NF1_Cds (122392659)_UserDefined (42782984)	42782984	NF1_Cds (122392659)_UserDefined (42782984)_111953048	Homo sapiens	hg19	chr17	29496884	29497040	+	GTATATCAATGTGGATTGTGCAAAATTAA	0	TGACATTTCCTTGTGAAATAACCAGTA	0	+	ILLUMINA	0.97	185	TRUE
NF1_Cds (122392659)_UserDefined (42782984)	42782984	NF1_Cds (122392659)_UserDefined (42782984)_111953049	Homo sapiens	hg19	chr17	29496884	29497040	-	CATTTAAACTTACCCTTCAGGAGTCGT	0	TCAAATTAAGTATTAGGGGACAGGTGT	0	-	ILLUMINA	0.97	175	TRUE
NF1_Cds (122392660)_UserDefined (42782985)	42782985	NF1_Cds (122392660)_UserDefined (42782985)_111953050	Homo sapiens	hg19	chr17	29557835	29557968	+	ATGATGATGTAAAATGTCTTACAAGGTAAA	2	TGTGTTTGAAATATGTAAAGATGCTAATCT	0	+	ILLUMINA	0.781	172	TRUE
NF1_Cds (122392660)_UserDefined (42782985)	42782985	NF1_Cds (122392660)_UserDefined (42782985)_111953051	Homo sapiens	hg19	chr17	29557835	29557968	-	ACCCACTAATACTTGAAGGTCATTCTT	2	CAGCAAACAATGTTTTTGAAGCCACAC	0	-	ILLUMINA	0.781	171	TRUE
NF1_Cds (122392661)_UserDefined (42782986)	42782986	NF1_Cds (122392661)_UserDefined (42782986)_111953052	Homo sapiens	hg19	chr17	29553428	29553727	+	CCAGACCAAACTAGAAGTGGCCCTGTA	3	CAACTATAACACATTCATGGAGTTTGCC	0	+	ILLUMINA	0.96	178	TRUE
NF1_Cds (122392661)_UserDefined (42782986)	42782986	NF1_Cds (122392661)_UserDefined (42782986)_111953053	Homo sapiens	hg19	chr17	29553428	29553727	-	TCAGTGTCAGGGTTCCACAGAAACAT	5	CAATGCAATAAACTGTGTGTGTGTGTG	0	-	ILLUMINA	0.96	190	TRUE
NF1_Cds (122392661)_UserDefined (42782986)	42782986	NF1_Cds (122392661)_UserDefined (42782986)_111953054	Homo sapiens	hg19	chr17	29553428	29553727	-	CCCCTGTAAACTTACAAAGTAGTGACC	3	GCAAGAGGTTATGCACTGACACTTCAT	0	-	ILLUMINA	0.96	183	TRUE
		[Targets]
Species	Build ID	TargetA	TargetB	Target Number	Chromosome	Start Position	End Position	Probe Strand	Sequence
Homo sapiens	hg19	AKT1 + AKT1 + AKT1_UserDe_UserDefined (42782795)_111952106	AKT1 + AKT1 + AKT1_UserDe_UserDefined (42782795)_111952106	1	chr14	105239158	105239328	-	CATGGAGGAGATCCGCTTCCCGCGCACGCTTGGTCCCGAGGCCAAGTCCTTGCTTTCAGGGCTGCTCAAGAAGGACCCCAAGCAGAGGTGAGGGCCGCCCATCCCAGCTACAGGCTACACC
Homo sapiens	hg19	AKT1 + AKT1 + AKT1_UserDe_UserDefined (42782795)_111952107	AKT1 + AKT1 + AKT1_UserDe_UserDefined (42782795)_111952107	1	chr14	105239360	105239529	-	ACGTCACACCTCCCCCGGCAGTGTCCCGGACACCCCTTGATGCCGAGTCCTGCCCATCTGCCACCCGTGCAGGTGCTGGAGGACAATGACTACGGCCGTGCAGTGGACTGGTGGGGGC
Homo sapiens	hg19	AKT1 + AKT1 + AKT1_UserDe_UserDefined (42782795)_111952108	AKT1 + AKT1 + AKT1_UserDe_UserDefined (42782795)_111952108	1	chr14	105239562	105239736	-	GAACCTCATGCTGGACAAGGACGGGCACATTAAGATCACAGACTTCGGGCTGTGCAAGGAGGGGATCAAGGACGGTGCCACCATGAAGACCTTTTGCGGCACACCTGAGTACCTGGCCCCCGAGG
Homo sapiens	hg19	AKT1 + AKT1 + AKT1_UserDe_UserDefined (42782795)_111952109	AKT1 + AKT1 + AKT1_UserDe_UserDefined (42782795)_111952109	1	chr14	105239814	105239993	-	GGGGGCAGAGGCCCGAGCCACGGCTGTGCCTCAGGTTGCGCCTCCCGCAGCTGTTCTTCCACCTGTCCCGGGAGCGTGTGTTCTCCGAGGACCGGGCCCGCTTCTATGGCGCTGAGATTGTGTCAGCCC
Homo sapiens	hg19	AKT1 + AKT1 + AKT1_UserDe_UserDefined (42782795)_111952110	AKT1 + AKT1 + AKT1_UserDe_UserDefined (42782795)_111952110	1	chr14	105239066	105239236	+	GGACATCAAGCTTTGGCTATCAGTGTAGTCTGGGAGGTGCCAGGACCGCCTGGCGCAGGGGCAGGTGCAGCCTGGGGATGAGGGGATGGAGGTGTAGCCTGTAGCTGGGATGGGCGGCC
Homo sapiens	hg19	AKT1 + AKT1 + AKT1_UserDe_UserDefined (42782795)_111952111	AKT1 + AKT1 + AKT1_UserDe_UserDefined (42782795)_111952111	1	chr14	105239246	105239417	+	GCGTGCGCGGGAAGCGGATCTCCTCCATGAGGATGAGCTCAAAAAGCTTCTCATGGTCCTGGTTGTAGAAGGGCAGGCGACCGCACATCATCTCGTACATGACCACGCCCAGCCC
Homo sapiens	hg19	AKT1 + AKT1 + AKT1_UserDe_UserDefined (42782795)_111952112	AKT1 + AKT1 + AKT1_UserDe_UserDefined (42782795)_111952112	1	chr14	105239448	105239620	+	CCGGGACACTGCCGGGGGAGGTGTGACGTGCTTGGGGCACAGAGAGGACACAGCATTGCGTGTGCTCAGGACGTGGGGACGCAGCAACGCGTATGCACGCAGGTGGGGCGCACACCTCG
Homo sapiens	hg19	AKT1 + AKT1 + AKT1_UserDe_UserDefined (42782795)_111952113	AKT1 + AKT1 + AKT1_UserDe_UserDefined (42782795)_111952113	1	chr14	105239684	105239866	+	CTCCAGCTAGGGGAAAGGTGGCCTCAGGTCAGTGCCGCCAGGCCCCCAGGGCCCTGCCCCCCTGCCTGCCCGCCAGCGCACCTTGAGGTCCCGGTACACCACGTTCTTCTCCGAGTGCAGGTAGTCCAG
Homo sapiens	hg19	AKT1 + AKT1_UserDefined (_UserDefined (42779364)_111952114	AKT1 + AKT1_UserDefined (_UserDefined (42779364)_111952114	1	chr14	105241346	105241532	-	CACTTTCGGCAAGGTGATCCTGGTGAAGGAGAAGGCCACAGGCCGCTACTACGCCATGAAGATCCTCAAGAAGGAAGTCATCGTGGCCAAGGTGGGGCCGGGGCGGTGGGGCAGGGTGGAGATGAGGGTGCGGGG
Homo sapiens	hg19	AKT1 + AKT1_UserDefined (_UserDefined (42779364)_111952115	AKT1 + AKT1_UserDefined (_UserDefined (42779364)_111952115	1	chr14	105241220	105241391	+	GCCCTTCAGCCCCATCTGGGCTCCCACTCACTGTGAGGAAGGGGTGCCTGGAGTTCTGCAGGACGCGGTTCTCGGTGAGTGTGTGGGCCACCTCGTCCTGTAAAGCAGGGCTGGGTGAGCTGCCAC
Homo sapiens	hg19	AKT1 + AKT1_UserDefined (_UserDefined (42779364)_111952116	AKT1 + AKT1_UserDefined (_UserDefined (42779364)_111952116	1	chr14	105241476	105241665	+	GCCCTTGCCCAGCAGCTTCAGGTACTCAAACTCGTTCATGGTCTATGGGCAGGCACCAGGGTCAGCAAGCGGCGCTGCCAACAGTGCCCAGCTGGTCGGCATGCGTGGGGTGGCATGAGGGGCCCCAGAGTCGGAGG
Homo sapiens	hg19	AKT1_Cds (122392614)_UserDefined (42782796)_111952117	AKT1_Cds (122392614)_UserDefined (42782796)_111952117	1	chr14	105246492	105246664	-	TGGCACACCCAGTTCCTGCCTGGCTGCCTGGCGAGGGTCTGACGGGTAGAGTGTGCGTGGCTCTCACCACCCGCACGTCTGTAGGGGAGTACATCAAGACCTGGCGGCCACGCTACTTC
Homo sapiens	hg19	AKT1_Cds (122392614)_UserDefined (42782796)_111952118	AKT1_Cds (122392614)_UserDefined (42782796)_111952118	1	chr14	105246366	105246545	+	CCAAATCTGAATCCCGAGAGGCCAAGGGGATACTTACGCGCCACAGAGAAGTTGTTGAGGGGAGCCTCACGTTGGTCCACATCCTGCGGCCGCTCCTTGTAGCCAATGAAGGTGCCATCATTCTTGAGGAGG
Homo sapiens	hg19	AKT1_Cds (122392615)_UserDefined (42782797)_111952119	AKT1_Cds (122392615)_UserDefined (42782797)_111952119	1	chr14	105237167	105237355	-	GGGGGCTGGTGGCTTGCTGCTCTCTGACATCAGTCCTGCCTGGAGACCCCTTGGAGATCCAGGTGCTTTGAAGGTCTTGAGCACACTTGAGGGTGTGCTGGGAGTGGGGAGCGAAGCTCATGACTGTCCCGTCTGCCCACC
Homo sapiens	hg19	AKT1_Cds (122392615)_UserDefined (42782797)_111952120	AKT1_Cds (122392615)_UserDefined (42782797)_111952120	1	chr14	105237031	105237219	+	GGCGGGGGCAGGCAGTGGCCCCTCACCTTGGTCAGGTGGTGTGATGGTGATCATCTGGGCCGTGAACTCCTCATCAAAATACCTGGTGTCAGTCTCCGACGTGACCTGGGGCTTGAAGGGTGGGCTGAGCTGCAGAG
Homo sapiens	hg19	AKT1_Cds (122392616)_UserDefined (42782798)_111952121	AKT1_Cds (122392616)_UserDefined (42782798)_111952121	1	chr14	105238777	105238950	-	GCTGCACCACCGGCTCCCCTCCCTGGCCCCGGAACGTCCTGTCTGGCGGGCCCTACATCACAGGAGGAAGGGGCCTGAACCCAGGGCCTGGGCAGGTGGCGGTACCGACACTGTGGCCTTG
Homo sapiens	hg19	AKT1_Cds (122392616)_UserDefined (42782798)_111952122	AKT1_Cds (122392616)_UserDefined (42782798)_111952122	1	chr14	105238647	105238826	+	CGTGCGCGTGAATATGCGGGGAGCAGCCGCACCTTCTTCTCGTACACGTGCTGCCACACGATACCGGCAAAGAAGCGATGCTGCATGATCTCCTTGGCGTCCTCGGAGCCCCCGCCAAGCCTGCAGGCAGGAAAC
Homo sapiens	hg19	AKT1_Cds (122392617)_UserDefined (42782799)_111952123	AKT1_Cds (122392617)_UserDefined (42782799)_111952123	1	chr14	105243079	105243257	-	TGGGGCTTCCCAGGACCTGGTGGGTGGTATGCAAGGGGAGCTGGCTGGTGCAGCGGGGGCTGTGGTGAGGGCCCTGGGAGGGGCAGGGGGATGCACGCAGACAGAGGCTCTGCCTGCCCGCAGAGTGCC
Homo sapiens	hg19	AKT1_Cds (122392617)_UserDefined (42782799)_111952124	AKT1_Cds (122392617)_UserDefined (42782799)_111952124	1	chr14	105242939	105243128	+	GTGCCTGGCCTGGCCGCCACAGCCCACGTACCGCTCCTCAGGAGTCTCCACATGGAAGGTGCGTTCGATGACAGTGGTCCACTGCAGGCAGCGGATGATGAAGGTGTTGGGCCGGGGCCGCTCCGTCTTCATCAGCTG
Homo sapiens	hg19	NF1 + NF1_UserDefined (12_UserDefined (42779531)_111952125	NF1 + NF1_UserDefined (12_UserDefined (42779531)_111952125	1	chr17	29684053	29684222	-	TCATGTTTTTAATATTTAAGGGCCTCCTAAAAGTAGACTGGAATAAAAATTTGAGGGTGGGGGACTCAAAAAGGGGAAATCCTTACTAGAACAGTAAGAAGCAGCGCCTGGATCT
Homo sapiens	hg19	NF1 + NF1_UserDefined (12_UserDefined (42779531)_111952126	NF1 + NF1_UserDefined (12_UserDefined (42779531)_111952126	1	chr17	29684281	29684461	-	TTAAAGACAGGCACGAAGGTGAATTAAAATCAAAAGGAGATACTTACACAACAGGAAAGACTTTGGGAAACACAACACTGGCCTCTGCTAAGTATTCATAAAGAATTCGTTGATCAAACTCATCTGT
Homo sapiens	hg19	NF1 + NF1_UserDefined (12_UserDefined (42779531)_111952127	NF1 + NF1_UserDefined (12_UserDefined (42779531)_111952127	1	chr17	29683923	29684108	+	ATCACGTTAATTCCCTATCTTGCTGCAGAAACTCAGAGGATTTCCTCATCACAACAGCACCCACATTTACGTAAAGTTTCAGTGTCTGAATCAAATGTTCTCTTGGATGAAGAAGTACTTACTGATCCGAA
Homo sapiens	hg19	NF1 + NF1_UserDefined (12_UserDefined (42779531)_111952128	NF1 + NF1_UserDefined (12_UserDefined (42779531)_111952128	1	chr17	29684165	29684335	+	AATAGGATACAGTCTTCTACTTCTCACCCAAACAGATAACAATTCAGCCACAAAGTAAAAATGTTGTGTGTTTACTTTTTTGCATCTTGGCAGGCTACACTGGTAAAATATACCA
Homo sapiens	hg19	NF1 + NF1_UserDefined (12_UserDefined (42779525)_111952129	NF1 + NF1_UserDefined (12_UserDefined (42779525)_111952129	1	chr17	29508445	29508615	-	TAACTTTTTGATTCAGGATGCTAACAACAGCAAATTTTACATCAAAAACAAAATTTTAATACCAGAGAGGTTGTAACTTACCTTTTCCAGGCTATTTATAACTGCTAACTGCGCA
Homo sapiens	hg19	NF1 + NF1_UserDefined (12_UserDefined (42779525)_111952130	NF1 + NF1_UserDefined (12_UserDefined (42779525)_111952130	1	chr17	29508693	29508869	-	AAAAGACAAAAAAAAAAAAAAAATCAATCGTATCCTTACCAGCCATATCAGTCTGTGGGATCTGGTACAGTTTTGTAAATTCATCTGGATAATTTTCTACCCAGTTCCAAAATGCCTATAAAT
Homo sapiens	hg19	NF1 + NF1_UserDefined (12_UserDefined (42779525)_111952131	NF1 + NF1_UserDefined (12_UserDefined (42779525)_111952131	1	chr17	29508321	29508501	+	AAGTAATACGTAAATGGAAAGTTATTTTGCTCTGAGTTGTATTTGTGTTAACTTATTCTAGAGTTAATTTTTAAAAATTGTGTTTTTTCCAGAAACAGCATTTAAATTTAAAGCCCTAAAGAAGGTT
Homo sapiens	hg19	NF1 + NF1_UserDefined (12_UserDefined (42779525)_111952132	NF1 + NF1_UserDefined (12_UserDefined (42779525)_111952132	1	chr17	29508561	29508747	+	ATGACTTGAGTGATAGTTTCACATTCATTTTCAGGAAGAATACATTGTAATATTATTATGAAGGAAGTTAGAAGTTTGTGACATTTTATTTACTGTATTACAAAAAATCACTGTAAAGACATGTGGTTCTTTA
Homo sapiens	hg19	NF1 + NF1_UserDefined (12_UserDefined (42779527)_111952133	NF1 + NF1_UserDefined (12_UserDefined (42779527)_111952133	1	chr17	29554317	29554505	-	CAGCCAAGTTTCAAACTTGATGTATATTAAATACTCAGATATTATACTTGTAATATGCACGTATCTTGGATTTACTTCAAAAGCTATTCCTGATCACACATATGTAACAAGAGGCTTCCAAATTGAGGGTGGGCGCC
Homo sapiens	hg19	NF1 + NF1_UserDefined (12_UserDefined (42779527)_111952134	NF1 + NF1_UserDefined (12_UserDefined (42779527)_111952134	1	chr17	29554581	29554755	-	AGCTATATGTTTACTTTACTGAGCGACTCTTGAAAGATTATCAAAGTGAAGTACATATATTTAGCAGATCAGTTAACAGACAAAAGTCAACTTTACAGACTTACCTGGCCATCTTCCATTT
Homo sapiens	hg19	NF1 + NF1_UserDefined (12_UserDefined (42779527)_111952135	NF1 + NF1_UserDefined (12_UserDefined (42779527)_111952135	1	chr17	29554183	29554364	+	CTTGATTTGCTGTTGTATTTGCTTAGGAAGAGCAGCACTTCAGAAAAGAGTGATGGCACTGCTGAGGCGCATTGAGCATCCCACTGCAGGAAACACTGAGGTATGCCCTTAGCAACAGAAACACCCCTCCCAG
Homo sapiens	hg19	NF1 + NF1_UserDefined (12_UserDefined (42779527)_111952136	NF1 + NF1_UserDefined (12_UserDefined (42779527)_111952136	1	chr17	29554447	29554634	+	TGTAGCTGATTGATGTTTAGCTCTAGACTAAGTTGCTTTCAAGTGATAATTGCCTTCATTTTAGGCTTGGGAAGATACACATGCAAAATGGGAACAAGCAACAAAGCTAATCCTTAACTATCCAAAAGCCAA
Homo sapiens	hg19	NF1 + NF1_UserDefined (12_UserDefined (42779529)_111952137	NF1 + NF1_UserDefined (12_UserDefined (42779529)_111952137	1	chr17	29562688	29562868	-	TTACTTGACATACCTCAGCACACACATACACACAAAATGAATGATACAAACCTTGAAACAGAATGTCATTATTTTACTGGCCAAGCTGTTGCCTCGGAAGAGAGTCTGCATGGAGTCTGCCAATTCT
Homo sapiens	hg19	NF1 + NF1_UserDefined (12_UserDefined (42779529)_111952138	NF1 + NF1_UserDefined (12_UserDefined (42779529)_111952138	1	chr17	29562948	29563124	-	CAAACAAACAAAAAAAAAAAAACAAAAAACAGCGGTTCTATGTGAAAAGATGACAAACCTGGTAGGATCCACTTCAAAGCTAACATGTTGCCAATCAGAGGATGTGATCACAATTCGTAATAA
Homo sapiens	hg19	NF1 + NF1_UserDefined (12_UserDefined (42779529)_111952139	NF1 + NF1_UserDefined (12_UserDefined (42779529)_111952139	1	chr17	29562572	29562741	+	ACTAACCTGATTTTGTTTTGTTCTCAGGATGAACTAGCTCGAGTTCTGGTTACTCTGTTTGATTCTCGGCATTTACTCTACCAACTGCTCTGGAACATGTTTTCTAAAGAAGTA
Homo sapiens	hg19	NF1 + NF1_UserDefined (12_UserDefined (42779529)_111952140	NF1 + NF1_UserDefined (12_UserDefined (42779529)_111952140	1	chr17	29562814	29563002	+	AATGATTATGTACAGAATGTGCAGGGCTGATTGTCTTCTTTTAAGGTAAAATATATGGAGCAGGTATAATAAACTCCTATTCGTGCATTTCTGTAGGTATATGGTGCTACCTATCTACAAAAACTCCTGGATCCTT
Homo sapiens	hg19	MLL + MLL_UserDefined (12_UserDefined (42779482)_111952141	MLL + MLL_UserDefined (12_UserDefined (42779482)_111952141	1	chr11	118361990	118362179	-	AATAAATTTAGAGATTTCAAATAACAACACAACCATAATTTTAGGTTTAAAGTGCTCTAGAGGCTAATAAATGTAGTAGTACCTAGAAAGAAGAAAACTGAAATAAAAAGACTCCAACCTTCTGTACCTGAAAGA
Homo sapiens	hg19	MLL + MLL_UserDefined (12_UserDefined (42779482)_111952142	MLL + MLL_UserDefined (12_UserDefined (42779482)_111952142	1	chr11	118361858	118362043	+	CTGCTGTAAACTTTGCTTTGCTTTCAGGAAACTTCTGCCCTCTCTGTGACAAATGTTATGATGATGATGACTATGAGAGTAAGATGATGCAATGTGGAAAGTGTGATCGCTGGGTCCATTCCAAATGTGAGAAT
Homo sapiens	hg19	FLT1_Cds (122392708)_UserDefined (42782856)_111952143	FLT1_Cds (122392708)_UserDefined (42782856)_111952143	1	chr13	28931752	28931940	-	GCATAATGATAGGAAGAAGGCTGTGTTACAGAAGTAGCTGTTTTTTGTTTGTCATCCAGGCCCACTAATCTAAACATCTCTCACCCCTCAGGAATTATTTTAGGACCAGGAAGCAGCACGCTGTTTATTGAAAGA
Homo sapiens	hg19	FLT1_Cds (122392708)_UserDefined (42782856)_111952144	FLT1_Cds (122392708)_UserDefined (42782856)_111952144	1	chr13	28931636	28931805	+	TTGTTGCTTTCTTAAGCAGCTGTTTACCTTGAACAGTGAGGTATGCTGAACTTTCCACAGAGCCCTTCTGGTTGGTGGCTTTGCAGTGATAGACACCTTCATCCTCTTCTGTGACT
Homo sapiens	hg19	FLT1_Cds (122392709)_UserDefined (42782857)_111952145	FLT1_Cds (122392709)_UserDefined (42782857)_111952145	1	chr13	28893637	28893817	-	CTGCTCTCGGAAATGATTTATAGGCCGTATGTTATCTGGGAGGTGACCCCATGGACACTCGGGTTGAATGTGCTTTGTTTTCATGCCCTTCTGCTCAAGGCCCCCTTGCCCTCTTCTAGACTCGACT
Homo sapiens	hg19	FLT1_Cds (122392709)_UserDefined (42782857)_111952146	FLT1_Cds (122392709)_UserDefined (42782857)_111952146	1	chr13	28893505	28893687	+	TTTGATTTCTTCCTTCTCCCAAATTTACCTAAGGAGAAGATTTCCCACAGCAATACTCCGTAAGACCACACGTCGCTCTTGGTGCTGTAGATTTTGTCAAAGATAGATTCAGGAGCCATCCATTTCAGAGGAA
Homo sapiens	hg19	FLT1_Cds (122392710)_UserDefined (42782858)_111952147	FLT1_Cds (122392710)_UserDefined (42782858)_111952147	1	chr13	28908231	28908413	-	AGTTCACTGGAGATTCCATGCCTCACATGCACACATAGGAAAAGGCATTTCCTTCCTGAAAAAGACTTAAACTCACCCTATTGCCTCGGCAAACAAACCAGTGTCTTCTCTTCATTACAGGCAAATCAC
Homo sapiens	hg19	FLT1_Cds (122392710)_UserDefined (42782858)_111952440	FLT1_Cds (122392710)_UserDefined (42782858)_111952440	1	chr13	28908109	28908286	+	TTGAAAGCCAAACTACAGCATACATACCTTTCAGCATTTTCACAGCCACAGTCCGGCACGTAGGTGATTTCTTAATGCCAAATGCTGATGCTTGAACCACTTTTCCAAAAGCCCCTCTTCCAAG
Homo sapiens	hg19	KIT + KIT_UserDefined (12_UserDefined (42779457)_111952148	KIT + KIT_UserDefined (12_UserDefined (42779457)_111952148	1	chr4	55594066	55594254	-	GGACTTTGAGTTCAGACATGAGGGCTTCCCGTTCTGTCAAATGGGCACTCGCTAAAATTGGAAACATGCATTTTAGCAAAAAGCACAACTGGCAAACTGATGTCAAGCGCATGCAGTACCATACAGGAACTTACG
Homo sapiens	hg19	KIT + KIT_UserDefined (12_UserDefined (42779457)_111952149	KIT + KIT_UserDefined (12_UserDefined (42779457)_111952149	1	chr4	55593934	55594120	+	CCACTTACCTTGTTGTCTTCCTTCCTACAGGGAAAACCCTGGGTGCTGGAGCTTTCGGGAAGGTTGTTGAGGCAACTGCTTATGGCTTAATTAAGTCAGATGCGGCCATGACTGTCGCTGTAAAGATGCTCAAGC
Homo sapiens	hg19	KIT + KIT_UserDefined (12_UserDefined (42779457)_111952150	KIT + KIT_UserDefined (12_UserDefined (42779457)_111952150	1	chr4	55594202	55594384	+	CTGAGTTACCTTGGTAATCACATGAATATTGTGAATCTACTTGGAGCCTGCACCATTGGAGGTAAAGCCGTGTCCAAGCTGCCTTTTATTGTCTGTCAGGTTATCAAAACATGACATTTTAATATGATTTT
Homo sapiens	hg19	MECOM + MECOM_UserDefined_UserDefined (42779471)_111952151	MECOM + MECOM_UserDefined_UserDefined (42779471)_111952151	1	chr3	168838927	168839112	-	AAAAATTTCTTCTTGAGTCATCCCGGGTCTTCTTTATTGTGCCCTTGAGTTAAGTTTCTTGATTAATCAGTACTCATTTCCTAGCAGGTTTTCACGGACCCTAGCAACCTTCAGCGGCACATTCGCTCTCAGC
Homo sapiens	hg19	MECOM + MECOM_UserDefined_UserDefined (42779471)_111952152	MECOM + MECOM_UserDefined_UserDefined (42779471)_111952152	1	chr3	168838791	168838979	+	GGAGGGCTGGAGTGTTGAAAACTTACAGATAAAGGGCTTCACACTGCTGTGGATGTGCTTGTGTTGTTTGAGGCCCGACGAAGTGGCAAACGTTTTGCCACACTCCGGGCATGCATGGGCCCGGGCACCGACATG
Homo sapiens	hg19	FLT1_Cds (122392706)_UserDefined (42782854)_111952153	FLT1_Cds (122392706)_UserDefined (42782854)_111952153	1	chr13	29068862	29069034	+	GGCCCCGGCCCCCAGCCGCGCCTCACCTGTGAGAAGCAGACAGCTGAGCAGCGCGCACAGCAGGACCCCGGTGTCCCAGTAGCTGACCATGGTGAGCGCGACGCGGCCTGCTCGCCCGG
Homo sapiens	hg19	FLT1_Cds (122392707)_UserDefined (42782855)_111952154	FLT1_Cds (122392707)_UserDefined (42782855)_111952154	1	chr13	28919649	28919829	-	GGGTTCGCTATGATAAACCATTTAGGGAAACTGAGCCTCTTTTATAAAACCACAAAGATTCTGAGTTTGGGAATTTCTTTGTTGCACCACTATTGTGATTTTTTTTCTCTCCAGGAACCTCGGACAA
Homo sapiens	hg19	FLT1_Cds (122392707)_UserDefined (42782855)_111952155	FLT1_Cds (122392707)_UserDefined (42782855)_111952155	1	chr13	28919525	28919701	+	AGCATAGAACATCACCTATGTTCTTACCCTTTTCATTTTTCGGATAAAGAGGGTTAATAGGAGCCAGAAGAGAGTCGCAGCCACACAGGTGCATGTTAGAGTGATCAGCTCCAGATTAGACT
Homo sapiens	hg19	EZH2_Cds (122392413)_UserDefined (42782850)_111952156	EZH2_Cds (122392413)_UserDefined (42782850)_111952156	1	chr7	148508712	148508882	-	TCACCCTCCTTTTTTGATGATGTGATTGTGTTTTATTCTCTAGCATCTATTGCTGGCACCATCTGACGTGGCAGGCTGGGGGATTTTTATCAAAGATCCTGTGCAGAAAAATGAATT
Homo sapiens	hg19	EZH2_Cds (122392413)_UserDefined (42782850)_111952157	EZH2_Cds (122392413)_UserDefined (42782850)_111952157	1	chr7	148508582	148508766	+	GCAATTCATTTCCAATCAAACCCACAGACTTACCTAATAAAATCAATCTAAAATAAAGTAAAGTTAGTATATACAATGCCACCTGAATACAGGTTATCAGTGCCTTACCTCTCCACAGTATTCTGAGATGA
Homo sapiens	hg19	FLT1_Cds (122392705)_UserDefined (42782853)_111952158	FLT1_Cds (122392705)_UserDefined (42782853)_111952158	1	chr13	29041099	29041288	-	GAAGCAGCCCATAAATGGTCTTTGCCTGAAATGGTGAGTAAGGAAAGCGAAAGGCTGAGCATAACTAAATCTGCCTGTGGAAGAAATGGCAAACAATTCTGCAGTACTTTAACCTTGAACACAGCTCAAGCAAACCA
Homo sapiens	hg19	FLT1_Cds (122392705)_UserDefined (42782853)_111952159	FLT1_Cds (122392705)_UserDefined (42782853)_111952159	1	chr13	29040979	29041152	+	AAAGCAAACAGAATGTAGAAAATGGAAGTCTTACCACTAATAAATATATAGATTGCAGATTCTGTTTCCTTCTTCTTTGAAGTAGGTACAGCTAGATATTTGCAGCTGTAGAAGCCAGTGT
Homo sapiens	hg19	FLT1_Cds (122392705)_UserDefined (42782853)_111952160	FLT1_Cds (122392705)_UserDefined (42782853)_111952160	1	chr13	29041235	29041411	+	CCCCCCTGCAATCACAGATAAGAAAACAAAACATATTTATGGCTGGGCCCTAGGCTCAGCACCAGTTCCTCAGCATTCATTTTATTAGGAAGCGGAGGTCCTCTCTTAAGTGTAGTCATCTTC
Homo sapiens	hg19	KIT + KIT_UserDefined (12_UserDefined (42779456)_111952161	KIT + KIT_UserDefined (12_UserDefined (42779456)_111952161	1	chr4	55593463	55593639	-	ACCTTCCACTGTACTTCATACATGGGTTTCTGTGGGGAGAAAGGGAAAAATAGATCACCTTTTAATAATTATTGTCTCAGTCATTAGAGCACTCTGGAGAGAGAACAAATAAATGGTTA
Homo sapiens	hg19	KIT + KIT_UserDefined (12_UserDefined (42779456)_111952162	KIT + KIT_UserDefined (12_UserDefined (42779456)_111952162	1	chr4	55593717	55593903	-	ACATTTTCCTACGATGTTCTCTATGGCAAACCTATCAAAAGGGGCGCAATTTCACAGAAAACTCATTGTTTCAGGTGGAACAAAACAAAGGAAGCCACTGGAGTTCCTTAAAGTCACTGTTATGTGTACCCAA
Homo sapiens	hg19	KIT + KIT_UserDefined (12_UserDefined (42779456)_111952163	KIT + KIT_UserDefined (12_UserDefined (42779456)_111952163	1	chr4	55593333	55593522	+	GATTCCACATTTCTCTTCCATTGTAGAGCAAATCCATCCCCACACCCTGTTCACTCCTTTGCTGATTGGTTTCGTAATCGTAGCTGGCATGATGTGCATTATTGTGATGATTCTGACCTACAAATATTTACAGGT
Homo sapiens	hg19	KIT + KIT_UserDefined (12_UserDefined (42779456)_111952164	KIT + KIT_UserDefined (12_UserDefined (42779456)_111952164	1	chr4	55593583	55593771	+	TTGTTGAGGAGATAAATGGAAACAATTATGTTTACATAGACCCAACACAACTTCCTTATGATCACAAATGGGAGTTTCCCAGAAACAGGCTGAGTTTTGGTCAGTATGAAACAGGGGCTTTCCATGTCACCTTTT
Homo sapiens	hg19	KIT + KIT_UserDefined (12_UserDefined (42779455)_111952165	KIT + KIT_UserDefined (12_UserDefined (42779455)_111952165	1	chr4	55592068	55592252	-	AATATACCTTTGTTGTTACCTTTAAATGCAAAGTTAAAATAGGCAGAAGTCTTGCCCACATCGTTGTAAGCCTTACATTCAACCGTGCCATTGTGCTTGAATGCACTAGAATCTATAGAACTCTGAACC
Homo sapiens	hg19	KIT + KIT_UserDefined (12_UserDefined (42779455)_111952166	KIT + KIT_UserDefined (12_UserDefined (42779455)_111952166	1	chr4	55591950	55592122	+	TTATTTTCCTAGAGTAAGCCAGGGCTTTTGTTTTCTTCCCTTTAGATGCTCTGCTTCTGTACTGCCAGTGGATGTGCAGACACTAAACTCATCTGGGCCACCGTTTGGAAAGCTAGTG
Homo sapiens	hg19	KIT + KIT_UserDefined (12_UserDefined (42779455)_111952167	KIT + KIT_UserDefined (12_UserDefined (42779455)_111952167	1	chr4	55592194	55592364	+	TTCTTTTTAATCCAATTTAAGGGGATGTTTAGGCTCTGTCTACCATATCAGTCATGATTTTAAGTTCATTCCAACATTGACCATGTCATTTCTGGTAATACATGCATCACACCAT
Homo sapiens	hg19	KIT + KIT_UserDefined (12_UserDefined (42779458)_111952168	KIT + KIT_UserDefined (12_UserDefined (42779458)_111952168	1	chr4	55602723	55602900	-	GCAAAGCAGTGTTAATCACAAGGAAGCAGGACACCAATGAAACTTCAAGAAGATGCTCTGAGTCTAATGAAGTTGTCTTTGGCAAGGATCATTTTACCTAAAGAGAACAGCTCCCAAAGAAAA
Homo sapiens	hg19	KIT + KIT_UserDefined (12_UserDefined (42779458)_111952169	KIT + KIT_UserDefined (12_UserDefined (42779458)_111952169	1	chr4	55602971	55603142	-	TGTGTCATAAAGAATCCAAGTGACATTTCAAACTGTGTTATGAAAACCCTCAACATCTGGGTTTCTGTCTCTAAAAAGAAAAATAAAAGGGAAAACGTGACCTAAAGGAAAAATTTT
Homo sapiens	hg19	KIT + KIT_UserDefined (12_UserDefined (42779458)_111952170	KIT + KIT_UserDefined (12_UserDefined (42779458)_111952170	1	chr4	55602607	55602777	+	TTATTGACTCTGTTGTGCTTCTATTACAGGCTCGACTACCTGTGAAGTGGATGGCACCTGAAAGCATTTTCAACTGTGTATACACGTTTGAAAGTGACGTCTGGTCCTATGGGATT
Homo sapiens	hg19	KIT + KIT_UserDefined (12_UserDefined (42779458)_111952171	KIT + KIT_UserDefined (12_UserDefined (42779458)_111952171	1	chr4	55602845	55603026	+	CAAACTGTGTCTCAGGAAGCAGCCCCTATCCTGGAATGCCGGTCGATTCTAAGTTCTACAAGATGATCAAGGAAGGCTTCCGGATGCTCAGCCCTGAACACGCACCTGCTGAAATGTAAGAGCCAAA
Homo sapiens	hg19	CTNNB1_Cds (122392221)_UserDefined (42782839)_111952172	CTNNB1_Cds (122392221)_UserDefined (42782839)_111952172	1	chr3	41266062	41266241	-	AAATCCCTGTTCCCACTCATACAGGACTTGGGAGGTATCCACATCCTCTTCCTCAGGATTGCCTTTACCACTCAGAGAAGGAGCTGTGGTAGTGGCACCAGAATGGATTCCAGAGTCCAGGTAAG
Homo sapiens	hg19	CTNNB1_Cds (122392221)_UserDefined (42782839)_111952173	CTNNB1_Cds (122392221)_UserDefined (42782839)_111952173	1	chr3	41265930	41266116	+	TTTTTTAAATTAAAGTAACATTTCCAATCTACTAATGCTAATACTGTTTCGTATTTATAGCTGATTTGATGGAGTTGGACATGGCCATGGAACCAGACAGAAAAGCGGCTGTTAGTCACTGGCAGCAACAGTC
Homo sapiens	hg19	CTNNB1_Cds (122392221)_UserDefined (42782839)_111952174	CTNNB1_Cds (122392221)_UserDefined (42782839)_111952174	1	chr3	41266186	41266375	+	TTCTCAGTCCTTCACTCAAGAACAAGTAGCTGGTAAGAGTATTATTTTTCATTGCCTTACTGAAAGTCAGAATGCAGTTTTGAGAACTAAAAAGTTAGTGTATAATAGTTTAAATAAAATGTTGTGGTGAAGAAA
Homo sapiens	hg19	DDX3X_Cds (122392734)_UserDefined (42782845)_111952175	DDX3X_Cds (122392734)_UserDefined (42782845)_111952175	1	chrX	41198298	41198484	-	CAGAAGCATAGAAAAACAACACCATGTTTAGACCTCCCCCAAATGCCTGGTTTTCCTTAGGCTTTACTAACTTCTAAAGGAGGCAAAAAATAGACCTACGAAGTTACTTGTGAGGACCTACCTTTAGTAGCTT
Homo sapiens	hg19	DDX3X_Cds (122392734)_UserDefined (42782845)_111952176	DDX3X_Cds (122392734)_UserDefined (42782845)_111952176	1	chrX	41198164	41198352	+	AGATTTTAATTTCCCAGAACCATTTTTTAGTAACAGAAATTTAAATGGGAAGGTTTTTTGGCATTTAATTAATTTTATATATATATATATTTTTTTAGAAGGGCGCTATATTCCTCCTCATTTAAGGAACCGAGA
Homo sapiens	hg19	DDX3X_Cds (122392735)_UserDefined (42782846)_111952177	DDX3X_Cds (122392735)_UserDefined (42782846)_111952177	1	chrX	41193457	41193630	+	CTCCGAGTTCTCGGTACTCTTCAGGGATGAGTCATGTGGCAGTGGAAAATGCGCTCGGGCTGGACCAGCAGGTGAGCCGCAAGAACCCCACCGGGCTGGCTGCTGCGTGAATTCCTCCCCTGACC
Homo sapiens	hg19	DDX3X_Cds (122392736)_UserDefined (42782847)_111952178	DDX3X_Cds (122392736)_UserDefined (42782847)_111952178	1	chrX	41200792	41200971	-	AAACAGGTGGTCAGGATAACGACTTATTAAACTGTTATTATACATACACGTAAGGTGATTAAGAAATCACTTACCTTCCCCTTGATCCACTTCCACGATCACTGAAGAAGCTAGACTTCCCTCTT
Homo sapiens	hg19	DDX3X_Cds (122392736)_UserDefined (42782847)_111952179	DDX3X_Cds (122392736)_UserDefined (42782847)_111952179	1	chrX	41200668	41200845	+	AATTAATAATAAAATGTATTTGTGCTTTTTTAATCAAAGGTTTCTACGATAAAGACAGTTCAGGGTGGAGTTCTAGCAAAGATAAGGATGCGTATAGCAGTTTTGGATCTCGTAGTGATTCA
Homo sapiens	hg19	DDX3X_Cds (122392737)_UserDefined (42782848)_111952180	DDX3X_Cds (122392737)_UserDefined (42782848)_111952180	1	chrX	41202478	41202660	-	TGTTTTACTCTTATGAGTTGAGCTTACCTGTTTGGGCACAAGCCATCAAGTCTCTTTTCTCTTTGATAATAGGAATAGCATGCTTTTGCACTGGAGTTGGGCGAGTATAACGAGTAAGCTCAATGTT
Homo sapiens	hg19	DDX3X_Cds (122392737)_UserDefined (42782848)_111952181	DDX3X_Cds (122392737)_UserDefined (42782848)_111952181	1	chrX	41202362	41202532	+	TTGGTTGGTTGTTTCCATTATTAGTATAAAACAGAAATAGCTCTAGATAGCATTCCTAACCCCATTGAATTTCTTAACAGTTCAGTGATGTTGAGATGGGAGAAATTATCATGGGAA
Homo sapiens	hg19	DDX3X_Cds (122392737)_UserDefined (42782848)_111952182	DDX3X_Cds (122392737)_UserDefined (42782848)_111952182	1	chrX	41202604	41202782	+	ATCATATTTCTTCTGTAAAGGACTAGACAATAAAATATTTTATTTTTTATGGGTCATGCAGTTTTGCAGCTGCTCTGCGCTGCTATTGGACTGTGAAAGAAGCCATAGATGATACATAAATTATT
Homo sapiens	hg19	DDX3X_Cds (122392738)_UserDefined (42782849)_111952183	DDX3X_Cds (122392738)_UserDefined (42782849)_111952183	1	chrX	41196604	41196782	+	GGTGCTAACCATCTCACTCTCTTCTAGTTTGCTGGCCTAGACCTGAACTCTTCAGATAATCAGAGTGGAGGAAGTACAGCCAGCAGTAAGTACAACATCTTGTGGGTTTATTGAATATTAGA
Homo sapiens	hg19	ARID2_Cds (122392684)_UserDefined (42782833)_111952184	ARID2_Cds (122392684)_UserDefined (42782833)_111952184	1	chr12	46205174	46205349	-	TGTTGCTGGTAATTGTAGGAAGATGGAATTGCACCAATAGGAAGCTGTGGCTTTGGATTGCCTGGTGGTACCTCATCATCATCCTCCCCAAAATGATGAACTTTCTCGTACTTTTCTAGGTAA
Homo sapiens	hg19	ARID2_Cds (122392684)_UserDefined (42782833)_111952185	ARID2_Cds (122392684)_UserDefined (42782833)_111952185	1	chr12	46205048	46205229	+	TTATGGTATTTTTATTAATTTTTTTAGATTATTGTTTAGAAAAGGAAAACAAATATGTGGTGAGAGTTAAAAATAAGATATAAATCTATTTTTAAATGTTTGCTGTGCTGTTTTTCTGTTTCAGT
Homo sapiens	hg19	ARID2_Cds (122392684)_UserDefined (42782833)_111952186	ARID2_Cds (122392684)_UserDefined (42782833)_111952186	1	chr12	46205296	46205468	+	ACAGTGTGTCGGGTAAATATCACTGCAAATTAACAGGATATATGTCCGCAGTTTTGAATTAGGAAAATAGACATCATCCAATGAGTTAGTCCCTTCCTTTGCACATGAGAACACTTAAG
Homo sapiens	hg19	ARID2_Cds (122392685)_UserDefined (42782834)_111952187	ARID2_Cds (122392685)_UserDefined (42782834)_111952187	1	chr12	46233165	46233337	-	ACACTGAAAAAGAATATGTGAAAACACTAACCTGGGGCAGATGCTACATGAGTCTGGGTTTGGACTTGCTCTATAGCTTGTGGCCTAATTTCAGATAACATTTGATGACTGGAACTTGG
Homo sapiens	hg19	ARID2_Cds (122392685)_UserDefined (42782834)_111952188	ARID2_Cds (122392685)_UserDefined (42782834)_111952188	1	chr12	46233049	46233219	+	TGACTAATAACTATTGCTTTTTATTTATTTTAGACATGTTAGTGTGTCTGGTTTCTATGGATATTCAGATGTTTGGCCCTGATGCACTAGCTGCGGTAAAACTCATTGAACACC
Homo sapiens	hg19	ARID2_Cds (122392686)_UserDefined (42782835)_111952189	ARID2_Cds (122392686)_UserDefined (42782835)_111952189	1	chr12	46215220	46215408	-	AAAGATAAAAGTATAGGTAGTATTATGTATATTAAATAAGCAACCACTGATCTATTGTTGGCTTAGCTGCATGTAACTCAATGAATCAACATTTTAATTAAAATGATTTACCTTAACGAAGTCTCTATCAGTCTT
Homo sapiens	hg19	ARID2_Cds (122392686)_UserDefined (42782835)_111952190	ARID2_Cds (122392686)_UserDefined (42782835)_111952190	1	chr12	46215102	46215272	+	TATTATTAAATAATTAATTGAAAGAATTTATTGCATTTTATTGAATGTACTATTTATTTATTTGTTTTTTAGCTTTAGGATCCTTTTCCACTGTATTTGGAGAAGAATGGAAAGAGA
Homo sapiens	hg19	ARID2_Cds (122392687)_UserDefined (42782836)_111952191	ARID2_Cds (122392687)_UserDefined (42782836)_111952191	1	chr12	46211522	46211692	-	CAAACACCCCGGCATTAGCAAGTAGTAAAGTGATGATTTTAGGATCTTTTTCAAGTTGCATGACGTGCTTGCTTTCATTTGATAGGAGAGTGCATACGTTAATAGCAAAGTCCACTT
Homo sapiens	hg19	ARID2_Cds (122392687)_UserDefined (42782836)_111952192	ARID2_Cds (122392687)_UserDefined (42782836)_111952192	1	chr12	46211396	46211576	+	TATACTTAAGGTATTTTTTTTCTTTGTTAGATTATCTGCGTCAAAGTTATGGGCTGTCCATGGACTTTAATTCGCCAAATGATTATAATAAATTGGTGCTTTCACTGTTATCTGGACTCCCAAATGA
Homo sapiens	hg19	ARID2_Cds (122392687)_UserDefined (42782836)_111952193	ARID2_Cds (122392687)_UserDefined (42782836)_111952193	1	chr12	46211640	46211825	+	GACGACAGTAAGTTTTAAGCTGAATGTATTATATAATTCTTCTGTAAAAGTTTTTTTTTTAAGGTTTTTAAGGAGAAAGTACTTTTTGTTTGTCAACATAATAGCATTCTTTATTTTCTGTTTTTATATTA
Homo sapiens	hg19	ARID2_Cds (122392688)_UserDefined (42782837)_111952194	ARID2_Cds (122392688)_UserDefined (42782837)_111952194	1	chr12	46298784	46298956	-	TTTCTTCAGTAACAGTATGTGAAATGTGGCTGACTTTGAGTCCCCCACTGTGTAAGTGGAATTATTTTTCACTGCAGCATTTCTGAGTCTTTTTCTTGTTCCTTACTCTGAACTGTAAA
Homo sapiens	hg19	ARID2_Cds (122392688)_UserDefined (42782837)_111952195	ARID2_Cds (122392688)_UserDefined (42782837)_111952195	1	chr12	46298664	46298838	+	GACAATCTTCTATATGTTTTTTTGCAGATTGTTAAAGAGACATGAAAATAACTTATCAGTGCTAGCCATTAGTAACATGGAAGCTTCCTCCACCCTTGCCAAATGCCTTTATGAACTTAATT
Homo sapiens	hg19	BRAF_Cds (122391980)_UserDefined (42782838)_111952196	BRAF_Cds (122391980)_UserDefined (42782838)_111952196	1	chr7	140453146	140453333	-	ATATTATATTACAGAATTATAGAAATTAGATCTCTTACCTAAACTCTTCATAATGCTTGCTCTGATAGGAAAATGAGATCTACTGTTTTCCTTTACTTACTACACCTCAGATATATTTCTTCATGAAGA
Homo sapiens	hg19	BRAF_Cds (122391980)_UserDefined (42782838)_111952197	BRAF_Cds (122391980)_UserDefined (42782838)_111952197	1	chr7	140453022	140453205	+	AGTGGAAAAATAGCCTCAATTCTTACCATCCACAAAATGGATCCAGACAACTGTTCAAACTGATGGGACCCACTCCATCGAGATTTCACTGTAGCTAGACCAAAATCACCTATTTTTACTGTGAGGT
Homo sapiens	hg19	FLT1 + FLT1_UserDefined (_UserDefined (42782851)_111952198	FLT1 + FLT1_UserDefined (_UserDefined (42782851)_111952198	1	chr13	28963902	28964071	-	TAATCTTACCATCATGAATGTTTCCCTGCAAGATTCAGGCACCTATGCCTGCAGAGCCAGGAATGTATACACAGGGGAAGAAATCCTCCAGAAGAAAGAAATTACAATCAGAGGTGA
Homo sapiens	hg19	FLT1 + FLT1_UserDefined (_UserDefined (42782851)_111952199	FLT1 + FLT1_UserDefined (_UserDefined (42782851)_111952199	1	chr13	28964138	28964327	-	TCATTAAAAGACACTGATTTTTCTGTGAACTGAAGTTCTTTATTCTTATTTTATAGATGTGCCAAATGGGTTTCATGTTAACTTGGAAAAAATGCCGACGGAAGGAGAGGACCTGAAACTGTCTTGCACAGTT
Homo sapiens	hg19	FLT1 + FLT1_UserDefined (_UserDefined (42782851)_111952200	FLT1 + FLT1_UserDefined (_UserDefined (42782851)_111952200	1	chr13	28963786	28963958	+	ACTGTTACTTTTTAATGAGTCCTTTAATGTTTTACATTACTTTGTGTGGTACAATCATTCCTTGTGCTTTTAAATTTGGAGATCCGAGAGAAAACAGCCTTTTTGTTGCAGTGCT
Homo sapiens	hg19	FLT1 + FLT1_UserDefined (_UserDefined (42782851)_111952201	FLT1 + FLT1_UserDefined (_UserDefined (42782851)_111952201	1	chr13	28964018	28964190	+	AAGAGTGATGGAGTGCTCCTTAGTGATGGCCATTTTTTGCTTGCTAATACTGTAGTGCATTGTTCTGTTATTAACTGTCCGCAGTAAAATCCAAGTAACGTCTCTGTATAAGAACTTGTTA
Homo sapiens	hg19	ARID2_Cds (122392678)_UserDefined (42782827)_111952202	ARID2_Cds (122392678)_UserDefined (42782827)_111952202	1	chr12	46240710	46240882	-	TGTGTAAATGATATTCTACTCTAACTAAAAAGGAATACAGAACAAAACATTCTGGATGTCTGTAGAATACATTTCCTTTTTTTCTTTGCTTTACTCCTCCCAAGGATAAATCCTTAATA
Homo sapiens	hg19	ARID2_Cds (122392678)_UserDefined (42782827)_111952203	ARID2_Cds (122392678)_UserDefined (42782827)_111952203	1	chr12	46240582	46240763	+	ATGTAGCTAATGTATTTTTTTCTTTAGCTTCCAGAGCAGTTGTAGCGCAGCATGTTGCTCCACCTCCAGGAATAGTGGAAATAGATAGTGAGAAGTTTGCTTGTCAGTGGTAAGTGGTTTATTTCT
Homo sapiens	hg19	ARID2_Cds (122392679)_UserDefined (42782828)_111952204	ARID2_Cds (122392679)_UserDefined (42782828)_111952204	1	chr12	46243888	46244058	-	TTGGAGCTTTACTTTGAATGACAGTCACTGGAGCATTTTGTTGCTGGTGGGTATGAGGTGAAGGATTTTGTGGAATTCTTGAAACAGTTTGTGCCACAGTATGAACACCTTGTACA
Homo sapiens	hg19	ARID2_Cds (122392679)_UserDefined (42782828)_111952205	ARID2_Cds (122392679)_UserDefined (42782828)_111952205	1	chr12	46244064	46244234	-	AGATGGATGGTGAAGCAATGTCTGAGAATTCACAACTGTAACAGGTTGTGGCCCTGTACTATGATTCTGAACAACAGAACTCTGTGGAGGTCCTCCTCCAACAGCAATACTAACAGG
Homo sapiens	hg19	ARID2_Cds (122392679)_UserDefined (42782828)_111952206	ARID2_Cds (122392679)_UserDefined (42782828)_111952206	1	chr12	46244242	46244411	-	GGGGTGATGTGGTGATTAACTGTTGACCCTGTGAAACTGTAGAAGTACATGCTGGTATGTTCTGTACTCTGCCAAACATATGACTCTGTGGGACAGCTTGTTGAATTACTGTAACAGG
Homo sapiens	hg19	ARID2_Cds (122392679)_UserDefined (42782828)_111952207	ARID2_Cds (122392679)_UserDefined (42782828)_111952207	1	chr12	46244416	46244585	-	GGGACACCAGCAATAGTAACCATTTGTCCTGTAGCTACCTGAAAATTCTGTACTGAAGTTGCTGAGACAATATTGGATGCAGAAGTTGTTACATACTGTGGGGGTGCTATGATAAC
Homo sapiens	hg19	ARID2_Cds (122392679)_UserDefined (42782828)_111952208	ARID2_Cds (122392679)_UserDefined (42782828)_111952208	1	chr12	46244588	46244757	-	TGGTGCATAAGTTTGACCTTGTTGAGCTGGCTGGCTTACAATCACTACGCTTTGTTGGGTTGGCTGCTGTGGTTGTTGAATAGGCTGCTGTACCACTGTAGATGAAACTTGCTGAG
Homo sapiens	hg19	ARID2_Cds (122392679)_UserDefined (42782828)_111952209	ARID2_Cds (122392679)_UserDefined (42782828)_111952209	1	chr12	46244782	46244951	-	ACATTTGACTGACAGTAGGAGGTGGTCCCTGTGATTGAGGGGTAGAGGACGACGACATGGCAGTAGGGACTTGGTTATTAGTAGCTGGGACAGGTGATGGTGAAGAAGATGGAGTTAT
Homo sapiens	hg19	ARID2_Cds (122392679)_UserDefined (42782828)_111952210	ARID2_Cds (122392679)_UserDefined (42782828)_111952210	1	chr12	46244958	46245128	-	GGAAGCAGAAGCTGTTTAATCAGACTCGACTCACCAGAGGCAGGCTGACCAACTCCTGCATTCGACTGTTGAGGTTGAACTTGCATCTGTACTTGTTGGGGCTGCTGAACTTGTACTTG
Homo sapiens	hg19	ARID2_Cds (122392679)_UserDefined (42782828)_111952211	ARID2_Cds (122392679)_UserDefined (42782828)_111952211	1	chr12	46245136	46245305	-	TTGCTGCCCAACCAATAGCTGCTGAGCTGGAGTTTGCCCCTGCACTCCAAAACCTGCGGCTTGGTTACTGGCCACCTGATAGACCACCTGAGGGCTAGGAGCTCTTGCATTATTAGGGGG
Homo sapiens	hg19	ARID2_Cds (122392679)_UserDefined (42782828)_111952212	ARID2_Cds (122392679)_UserDefined (42782828)_111952212	1	chr12	46245314	46245483	-	GGTGCAAAACTCGTATTTGGCACAACTGTTATGGTTACCTGGTTGCCAGAAGTCCCTTGGAAAATGGTTGCTGGGCTATTTGAGATCAGTGGACCTGGCAATATTTGTAAGTTCG
Homo sapiens	hg19	ARID2_Cds (122392679)_UserDefined (42782828)_111952213	ARID2_Cds (122392679)_UserDefined (42782828)_111952213	1	chr12	46245510	46245679	-	TTCCTCCTCCTTTTGGCAAATTATTTTATCACCTTTGAATGGGGGAGTAGCAGTAGTACATGATGATTGTCCAGCAGGAGATGCTTGAGTGGCTGGAAGCGTTTGTACTGGAAGTCC
Homo sapiens	hg19	ARID2_Cds (122392679)_UserDefined (42782828)_111952214	ARID2_Cds (122392679)_UserDefined (42782828)_111952214	1	chr12	46245684	46245853	-	GGAGGTAGACTTGAGTCACTGTACTTTCTCCCATTTAAAAGACTTCCCACATGCATTTCATTTTCCTTTGTATCCCCATTGCTGGTGTTTGTGGCTCCTCGTCGGCAGGAC
Homo sapiens	hg19	ARID2_Cds (122392679)_UserDefined (42782828)_111952215	ARID2_Cds (122392679)_UserDefined (42782828)_111952215	1	chr12	46245862	46246031	-	TTATCAAAATCACAGATTCCATTAACTAGCGGTTTTCTCAAATCACTTTTGATATCTTGCATGTCTATTTGTTCTGAGTTCTGTTTCCCAGATGCTCCATTCTCACCTAATTCCAA
Homo sapiens	hg19	ARID2_Cds (122392679)_UserDefined (42782828)_111952216	ARID2_Cds (122392679)_UserDefined (42782828)_111952216	1	chr12	46246052	46246221	-	CTGCTCACAGATGAACCACCCAAAGTTAATACAGGTCCATTAGAAATTCTTTCTAGTTGATCACCTTTGGCAGTATCTTGCTGAGTGATATCTAAAGTCCCTTGTGGTTCCATT
Homo sapiens	hg19	ARID2_Cds (122392679)_UserDefined (42782828)_111952217	ARID2_Cds (122392679)_UserDefined (42782828)_111952217	1	chr12	46246284	46246454	-	ATTTGTAGACCGAACGTCAGATGATAGGGCAGGAGAATGGGATACTTTTGATCCTGAGTCGGGAACTGCTATGATTTGATGTCCCTGTATAACAGAGGTTGTAGAATGTGGTGAGAC
Homo sapiens	hg19	ARID2_Cds (122392679)_UserDefined (42782828)_111952218	ARID2_Cds (122392679)_UserDefined (42782828)_111952218	1	chr12	46246516	46246696	-	ACATTCTGTACATATGTTGGTGGATGCTGTTGCTTTTGCTGAACAGCACTTTCTATTGCTACTTTAGCTACAGTGCTTGGATCTGCTCCTGCTGGCACAGCAACCATTGTTGCGCTGCAGCCAGCAT
Homo sapiens	hg19	ARID2_Cds (122392679)_UserDefined (42782828)_111952219	ARID2_Cds (122392679)_UserDefined (42782828)_111952219	1	chr12	46243806	46243975	+	ACAAACCATAGGAAACCATTTTCAGAGGACTCCTGTTGCCAACCAATCTTCAAATCTGACTGCAACACAAATGTCTTTTCCTGTACAAGGTGTTCATACTGTGGCACAAAC
Homo sapiens	hg19	ARID2_Cds (122392679)_UserDefined (42782828)_111952220	ARID2_Cds (122392679)_UserDefined (42782828)_111952220	1	chr12	46243976	46244146	+	CAGTGACTGTCATTCAAAGTAAAGCTCCAATTCCTTGTGAAGTTGTTAAGGCTACAGTTATCCAGAATTCCATACCCCAGACAGGAGTTCCTGTTAGTATTGCTGTTGGAGGAGGACC
Homo sapiens	hg19	ARID2_Cds (122392679)_UserDefined (42782828)_111952221	ARID2_Cds (122392679)_UserDefined (42782828)_111952221	1	chr12	46244154	46244324	+	TCTCAGACATTGCTTCACCATCCATCTGTAATTCCACAGCAGTCTCCATTACACACAGTGGTACCAGGACAGATCCCTTCAGGCACTCCTGTTACAGTAATTCAACAAGCTGTCCCA
Homo sapiens	hg19	ARID2_Cds (122392679)_UserDefined (42782828)_111952222	ARID2_Cds (122392679)_UserDefined (42782828)_111952222	1	chr12	46244328	46244497	+	AGGGTCAACAGTTAATCACCACATCACCCCAACCTGTGCAAACTTCATCTCAACAGACATCAGCTGGTAGCCAGTCACAAGATACTGTTATCATAGCACCCCCACAGTATGTAA
Homo sapiens	hg19	ARID2_Cds (122392679)_UserDefined (42782828)_111952223	ARID2_Cds (122392679)_UserDefined (42782828)_111952223	1	chr12	46244500	46244670	+	GACAAATGGTTACTATTGCTGGTGTCCCAAGTCCACAAGCCTCAAGGGTAGGGTTTCAGAACATTGCACCAAAACCTCTCCCTTCTCAGCAAGTTTCATCTACAGTGGTACAGC
Homo sapiens	hg19	ARID2_Cds (122392679)_UserDefined (42782828)_111952224	ARID2_Cds (122392679)_UserDefined (42782828)_111952224	1	chr12	46244694	46244865	+	GCACCAGCCATTCACCAAATTGTTCTTGCTAATCCAGCAGCTCTTCCAGCTGGTCAGACAGTTCAGCTAACTGGACAACCTAACATAACTCCATCTTCTTCACCATCACCTGTC
Homo sapiens	hg19	ARID2_Cds (122392679)_UserDefined (42782828)_111952225	ARID2_Cds (122392679)_UserDefined (42782828)_111952225	1	chr12	46244870	46245040	+	GGGACCACCTCCTACTGTCAGTCAAATGTTATCTGTGAAAAGGCAGCAACAGCAGCAACATTCACCAGCACCCCCACCACAGCAGGTACAAGTACAAGTTCAGCAGCCCCAACAAGT
Homo sapiens	hg19	ARID2_Cds (122392679)_UserDefined (42782828)_111952226	ARID2_Cds (122392679)_UserDefined (42782828)_111952226	1	chr12	46245048	46245217	+	GTCGAGTCTGATTAAACAGCTTCTGCTTCCGAAACGTGGTCCTTCAACACCAGGTGGTAAGCTTATTCTCCCAGCTCCACAGATTCCTCCCCCTAATAATGCAAGAGCTCCTAGCC
Homo sapiens	hg19	ARID2_Cds (122392679)_UserDefined (42782828)_111952227	ARID2_Cds (122392679)_UserDefined (42782828)_111952227	1	chr12	46245226	46245398	+	CCAGCTCAGCAGCTATTGGTTGGGCAGCAAAATGTTCAGTTGGTCCCAAGTGCAATGCCACCCTCAGGGGGAGTACAAACTGTGCCCATTTCGAACTTACAAATATTGCCAGGTCCACTG
Homo sapiens	hg19	ARID2_Cds (122392679)_UserDefined (42782828)_111952228	ARID2_Cds (122392679)_UserDefined (42782828)_111952228	1	chr12	46245422	46245591	+	TTTTGCACCTGCAACTGTGAGTCAGGGAAATGCAACTCAGCTCATTGCTCCAGCAGGAATTACCATGAGCGGAACGCAGACAGGAGTTGGACTTCCAGTACAAACGCTTCCAGCCAC
Homo sapiens	hg19	ARID2_Cds (122392679)_UserDefined (42782828)_111952229	ARID2_Cds (122392679)_UserDefined (42782828)_111952229	1	chr12	46245600	46245770	+	AAATAATTTGCCAAAAGGAGGAGGAAGCAAAGGAAGCAACAGGTTTACATGTTCATGAACGTAAAATTGAAGTCATGGAGAACCCGTCCTGCCGACGAGGAGCCACAAACACCA
Homo sapiens	hg19	ARID2_Cds (122392679)_UserDefined (42782828)_111952230	ARID2_Cds (122392679)_UserDefined (42782828)_111952230	1	chr12	46245772	46245941	+	TACAGTGACTCAAGTCTACCTCCTTCAAACTCAGGGAAAATTCAAAGTGAGACTAATCAGTGCTCACTAATCAGTAATGGGCCATCATTGGAATTAGGTGAGAATGGAGCATC
Homo sapiens	hg19	ARID2_Cds (122392679)_UserDefined (42782828)_111952231	ARID2_Cds (122392679)_UserDefined (42782828)_111952231	1	chr12	46245944	46246113	+	GCTAGTTAATGGAATCTGTGATTTTGATAAAGGAGATGGTTCTCATTTAAGCAAAAACATTCCAAATCATAAAACTTCCAATCATGTAGGAAATGGTGAGATATCTCCAATG
Homo sapiens	hg19	ARID2_Cds (122392679)_UserDefined (42782828)_111952232	ARID2_Cds (122392679)_UserDefined (42782828)_111952232	1	chr12	46246166	46246336	+	AGTATACAGGAGGCTTCAAATGCGGCAACACAGCAATTTAGTGGTACTGATTTGCTTAATGGACCTCTAGCTTCAAGTTTGAATTCAGATGTGCCTCAGCAACGCCCAAGTGTAGTTG
Homo sapiens	hg19	ARID2_Cds (122392679)_UserDefined (42782828)_111952233	ARID2_Cds (122392679)_UserDefined (42782828)_111952233	1	chr12	46246398	46246568	+	TGGCACAGCAGAATGCAAAACTGTAAAGAGGCCAGCAGAGGATACTGATAGGGAAACAGTCGCAGGAATTCCAAATAAAGTAGGAGTTAGAATTGTTACAATCAGTGACCCCAACAA
Homo sapiens	hg19	ARID2_Cds (122392679)_UserDefined (42782828)_111952234	ARID2_Cds (122392679)_UserDefined (42782828)_111952234	1	chr12	46246642	46246828	+	TGGTCCCGCAGGTAAGTTATTCCATGATCACATTTCTCTTATGAAATTTCTGATCTGTAAATACAATTTTAGAGGGAAATGCACTGTTTTCCATGTCTCATCTTGAAAAGTTACTGTATCAGCTCACTTGTAT
Homo sapiens	hg19	ARID2_Cds (122392680)_UserDefined (42782829)_111952235	ARID2_Cds (122392680)_UserDefined (42782829)_111952235	1	chr12	46125065	46125235	-	AAGAGCTTAAGAACTGTTTGGTGTGCAAGGTTTGCTTTTGTTTTTGCTAAAAACAAATCTCTCCATAAGTCCCTTATTTCCAAATACTATGGAAAAGTCACTACTACTCACCGCAA
Homo sapiens	hg19	ARID2_Cds (122392680)_UserDefined (42782829)_111952236	ARID2_Cds (122392680)_UserDefined (42782829)_111952236	1	chr12	46124945	46125120	+	AGACAACTGTGCCTGTGTTTTACCAGGTTTCTGAGAAGAATCAGTGGGGAGAAATTGTTGAAGAGTTCAACTTTCCCAGAAGTTGTTCTAACGCTGCCTTTGCTTTAAAACAGTATTACTT
Homo sapiens	hg19	ARID2_Cds (122392681)_UserDefined (42782830)_111952237	ARID2_Cds (122392681)_UserDefined (42782830)_111952237	1	chr12	46243410	46243579	-	GAAGGAGCAGGAGATACATCAGGAACAGAATCAACACGAACAACAGAAGTAGAAACTGGTTGCTGCTGATAGTACATCTGAATGGGAAGTGGTATAGCCCTCCGTTTTACTCCTACC
Homo sapiens	hg19	ARID2_Cds (122392681)_UserDefined (42782830)_111952238	ARID2_Cds (122392681)_UserDefined (42782830)_111952238	1	chr12	46243298	46243467	+	TATCAAAACTTACTGATTATGTATGTACTTTACAGAACGGTCTTTCCAAATCATACAGTGAAGAGAGTGGAGGATTCCAGTAGCAATGGGCAGGCACATATTCATGTGGTAGGA
Homo sapiens	hg19	ARID2_Cds (122392681)_UserDefined (42782830)_111952239	ARID2_Cds (122392681)_UserDefined (42782830)_111952239	1	chr12	46243520	46243692	+	CTTCACCTGCAGGTGTTAATTTTTATTGTATTTTTAAAGTATTACTGATTTAATAATAAAACTGAATGAAAAATATATATTCTATGCATTTTAAATGTATAACTTTTGTGTCTCCAGT
Homo sapiens	hg19	ARID2_Cds (122392683)_UserDefined (42782832)_111952240	ARID2_Cds (122392683)_UserDefined (42782832)_111952240	1	chr12	46242658	46242827	-	TGTAAGTGACGTAAATGGACTTTATTTAAAGAACTATGGATCCTACCTAAGACATTTATAAAATCCAGTTGATGTTAGGATTCCACCACGAGCTAATTTACTGCAAGTCGAGA
Homo sapiens	hg19	ARID2_Cds (122392683)_UserDefined (42782832)_111952241	ARID2_Cds (122392683)_UserDefined (42782832)_111952241	1	chr12	46242542	46242713	+	GTTTCCTAGAGTATATTGTATAATGCTTAATTTTTCTCCTCTTTTAGGCTAAATGCTCATTTTGAAGTAAATCCAGATTGTTCTGTTTCTCGAGCAGAAATGTATTCTGAATACCT
Homo sapiens	hg19	DDX3X + DDX3X + DDX3X_Use_UserDefined (42782840)_111952242	DDX3X + DDX3X + DDX3X_Use_UserDefined (42782840)_111952242	1	chrX	41203063	41203232	-	TTATAGATTACAGATTACACTTGAAAACTGGTTTTCATTCTACTTAAGTCTTAGCATCATTTAGAAAGCCCTCTCAATGGCCACCTACAAAGTTCTACAATTTCCCATTTTATA
Homo sapiens	hg19	DDX3X + DDX3X + DDX3X_Use_UserDefined (42782840)_111952243	DDX3X + DDX3X + DDX3X_Use_UserDefined (42782840)_111952243	1	chrX	41203295	41203466	-	AAACATTTAATTAGAATCAATGAAAAAGCTAATAATCACTGGAACTCATACTTACTTTTCTGGCTTCCTCGTAGATCTGTACTGCCAACTCTCTCGTTGGTGCTAATACCAAGGAG
Homo sapiens	hg19	DDX3X + DDX3X + DDX3X_Use_UserDefined (42782840)_111952244	DDX3X + DDX3X + DDX3X_Use_UserDefined (42782840)_111952244	1	chrX	41203531	41203720	-	ACAAAACAAAACAAAAAAACAAAAACAAAATAAAACATACTTGCAAAAGTCTAATCCAATCTTTCCTCTTTCCATCATATCCACTAGACGTCCTGGAGTGGCTACTAACAAATGGCATCCACGTTCCAAGTCTCG
Homo sapiens	hg19	DDX3X + DDX3X + DDX3X_Use_UserDefined (42782840)_111952245	DDX3X + DDX3X + DDX3X_Use_UserDefined (42782840)_111952245	1	chrX	41202933	41203119	+	AGGATTTGTTTGTTTGTTTTTGAACAGGGTCTGGAAAAACTGCAGCATTTCTGTTGCCCATCTTGAGTCAGATTTATTCAGATGGTCCAGGCGAGGCTTTGAGGGCCATGAAGGTAGATGTTTCTTTA
Homo sapiens	hg19	DDX3X + DDX3X + DDX3X_Use_UserDefined (42782840)_111952246	DDX3X + DDX3X + DDX3X_Use_UserDefined (42782840)_111952246	1	chrX	41203171	41203349	+	ATAAATTACAAAAGGGAATTATGTTGTGATGAACTTTTCAAACAGGGTAGGTAGAGTTAACTTAAAAATTAACTTATTTCTTAGGAAAATGGAAGGTATGGGCGCCGCAAACAATACCCAATCT
Homo sapiens	hg19	DDX3X + DDX3X + DDX3X_Use_UserDefined (42782840)_111952247	DDX3X + DDX3X + DDX3X_Use_UserDefined (42782840)_111952247	1	chrX	41203395	41203583	+	TAATTAAATGTTTTATGAACATGTAAAAATTTTGACCTTGAAGTTCATAACATTTTTTTTGCTTATAGTTTTCATACCGATCTAGAGTTCGTCCTTGCGTGGTTTATGGTGGTGCCGATATTGGTCAGCAGATTC
Homo sapiens	hg19	DDX3X + DDX3X + DDX3X_Use_UserDefined (42782841)_111952248	DDX3X + DDX3X + DDX3X_Use_UserDefined (42782841)_111952248	1	chrX	41205443	41205613	-	GTCTCCATGGATGCTGGTACATGCGTATCCTTCATGGTATAAGAAATCCTCCAGAGAATCTGCACCCTTTTTGGTCTCCACAAACACTAAGGTCAGTGAATCCTTGCCTGTCGTTG
Homo sapiens	hg19	DDX3X + DDX3X + DDX3X_Use_UserDefined (42782841)_111952249	DDX3X + DDX3X + DDX3X_Use_UserDefined (42782841)_111952249	1	chrX	41205647	41205816	-	TTTGAAATGTCCAGTCCTCTTGCTGCTACCTGGAAAATAACTTTTATGAGATATGGCCCACTTAAAAGAAAACAAATACTTGAACATGCTCAATTTGAATAAAAGAAAGAT
Homo sapiens	hg19	DDX3X + DDX3X + DDX3X_Use_UserDefined (42782841)_111952250	DDX3X + DDX3X + DDX3X_Use_UserDefined (42782841)_111952250	1	chrX	41205843	41206012	-	ATCTTTGTCACTTTCATTGTTAAAAATGTATTTTAGATCCTAGCAAGTTCTTTCCTGCACACATCACAGCAAAAAACAATGAAACCATCAAGTAATCAAATACTTACCAAGG
Homo sapiens	hg19	DDX3X + DDX3X + DDX3X_Use_UserDefined (42782841)_111952251	DDX3X + DDX3X + DDX3X_Use_UserDefined (42782841)_111952251	1	chrX	41206057	41206233	-	CCAAGACGGCACTTCTTGTTTAGCTTCAACAAGAAGATCCAACAAATCCTTAGTAATATTTATGTTCCTCTCGTTAAAGAATGAGGTTGCCAGGCCTAAAAGAGTTCCCAAAAAAGTATATAA
Homo sapiens	hg19	DDX3X + DDX3X + DDX3X_Use_UserDefined (42782841)_111952252	DDX3X + DDX3X + DDX3X_Use_UserDefined (42782841)_111952252	1	chrX	41205331	41205501	+	TTGAAAGCCCGTTTTTAAGAAGATATATATGTATTTTAATTGACACATTAAAATTGTGCATACATAAGTGCAAAGAGAACTAAGCCATGTTAGTGACAAAAACCTATAATTTTTCA
Homo sapiens	hg19	DDX3X + DDX3X + DDX3X_Use_UserDefined (42782841)_111952253	DDX3X + DDX3X + DDX3X_Use_UserDefined (42782841)_111952253	1	chrX	41205535	41205705	+	TACGCATGTACCAGCATCCATGGAGACCGTTCTCAGAGGGATAGAGAAGAGGCCCTTCACCAGTTCCGCTCAGGAAAAAGCCCAATTTTAGTGGCTACAGCAGTATGTATAAACA
Homo sapiens	hg19	DDX3X + DDX3X + DDX3X_Use_UserDefined (42782841)_111952254	DDX3X + DDX3X + DDX3X_Use_UserDefined (42782841)_111952254	1	chrX	41205733	41205902	+	AGCAAGAGGACTGGACATTTCAAATGTGAAACATGTTATCAATTTTGACTTGCCAAGTGATATTGAAGAATATGTACATCGTATTGGTCGTACGGGACGTGTAGGAAACC
Homo sapiens	hg19	DDX3X + DDX3X + DDX3X_Use_UserDefined (42782841)_111952255	DDX3X + DDX3X + DDX3X_Use_UserDefined (42782841)_111952255	1	chrX	41205929	41206118	+	TTTTAACAATGAAAGTGACAAAGATTTTGCTCAAAGCACTTGTTTAAATATTACGTGGTAATATTTTAAATATTTCTACGTAGGAAAGTAAGAATAGTAGCAAGTTACTTTATGGAAGACCTTTGTTTATATACT
Homo sapiens	hg19	DDX3X + DDX3X + DDX3X_Use_UserDefined (42782841)_111952256	DDX3X + DDX3X + DDX3X_Use_UserDefined (42782841)_111952256	1	chrX	41206179	41206348	+	GTTAGAAAACATGGCTTATGAACACCACTACAAGGGTAGCAGTCGTGGACGTTCTAAGAGGTGAGGTATAAATAGTATATAATGAGGGGAATGGGTGTTCACTTACAGTTCATAGTG
Homo sapiens	hg19	DDX3X + DDX3X + DDX3X_Use_UserDefined (42782842)_111952257	DDX3X + DDX3X + DDX3X_Use_UserDefined (42782842)_111952257	1	chrX	41206634	41206815	-	ATTGTTTAATTAGGCTTTGAAAAAGATGACTAAAAGGAAAAAAACCCTTCCCAAAGCTATGAAGTTACAGATTAACACTACCTCCACCAAATCCTCTGCTGCTACCGTGGCCACCTCCGCCACTGCGGC
Homo sapiens	hg19	DDX3X + DDX3X + DDX3X_Use_UserDefined (42782842)_111952258	DDX3X + DDX3X + DDX3X_Use_UserDefined (42782842)_111952258	1	chrX	41206880	41207054	-	TACATGTGGTTTCCATATTAGCTTGTTTGGCAGGGTGACCTACTGCAAAGCAGGCTCAGTTACCCCACCAGTCAACCCCCTGGGAGTTATAATTTCCTCCATATCCATCACTGTTGTAAAA
Homo sapiens	hg19	DDX3X + DDX3X + DDX3X_Use_UserDefined (42782842)_111952259	DDX3X + DDX3X + DDX3X_Use_UserDefined (42782842)_111952259	1	chrX	41206500	41206683	+	ATCTTCATGTGAACCAACATAATTTTTTTCTTATAGTAGCAGATTTAGTGGAGGGTTTGGTGCCAGAGACTACCGACAAAGTAGCGGTGCCAGCAGTTCCAGCTTCAGCAGCAGCCGCGCAAGCAGCAG
Homo sapiens	hg19	DDX3X + DDX3X + DDX3X_Use_UserDefined (42782842)_111952260	DDX3X + DDX3X + DDX3X_Use_UserDefined (42782842)_111952260	1	chrX	41206756	41206934	+	TTTAAGTTCAGCACTATAGAAACTTGATGGCAAATTACGTAAGGGAAGGATTGTATTTAATGATGGATAACTTCATTAATTTCTCTCTCTTTTTAAATCTCTCATTAGGTGGCTATGGAGGCT
Homo sapiens	hg19	DDX3X + DDX3X_UserDefined_UserDefined (42782843)_111952261	DDX3X + DDX3X_UserDefined_UserDefined (42782843)_111952261	1	chrX	41201799	41201969	-	TTCATCACAAGTAACATACACTTCAAAAACTTACTGTTCCAAGCGTTCACTTGGTGGGAGTGGTTTTGACCAATCATCTTCATCTGATTTGTCACACCAGCGACTGTTTCCACCA
Homo sapiens	hg19	DDX3X + DDX3X_UserDefined_UserDefined (42782843)_111952262	DDX3X + DDX3X_UserDefined_UserDefined (42782843)_111952262	1	chrX	41202029	41202199	-	TTATGAAGCCCATCTCACATTCTAATGTAACATGAAAACATTTAACCTCTCTGTGTCTTAAAAAGTCAAGCAAAAATACTCACACTTTCAATATGTGGAGGACAGTTGTTGCCTGTT
Homo sapiens	hg19	DDX3X + DDX3X_UserDefined_UserDefined (42782843)_111952263	DDX3X + DDX3X_UserDefined_UserDefined (42782843)_111952263	1	chrX	41201687	41201856	+	ATGATTCTGATTAATTGCTTGTGCTGTTCAGGTTTGATGATCGTGGACGGAGTGATTACGATGGCATTGGCAGCCGTGGTGACAGAAGTGGCTTTGGCAAATTTGAACGTGGTG
Homo sapiens	hg19	DDX3X + DDX3X_UserDefined_UserDefined (42782843)_111952264	DDX3X + DDX3X_UserDefined_UserDefined (42782843)_111952264	1	chrX	41201911	41202082	+	AGCCTTACTAGCTAGTATAACAAATGAACTTATCCATTTTTTGATTTGAGGGAACTCTTTTCTGGAGGCAACACTGGGATTAATTTTGAGAAATACGATGACATTCCAGTTGAGGCA
Homo sapiens	hg19	DDX3X + DDX3X_UserDefined_UserDefined (42782844)_111952265	DDX3X + DDX3X_UserDefined_UserDefined (42782844)_111952265	1	chrX	41204512	41204700	-	ATCACGAGCCAGCATCTGAAAGAAAAAAAATTTTTATTATTACCTGAGATAAACAAATTTCTAAATAAATAAAATTTGCAACATCAAACAGTACCTGTATTTCCTTAGGAAAAGTAGCACTAAACATCATAGTGTGGC
Homo sapiens	hg19	DDX3X + DDX3X_UserDefined_UserDefined (42782844)_111952266	DDX3X + DDX3X_UserDefined_UserDefined (42782844)_111952266	1	chrX	41204764	41204949	-	CAGGTCAAATACTCCCATGCTGATCAGTAATGAGATCACACCTGTGAATAACCCCTGCACTCCAGCCTGGGCAACAAAGAGAAACCCCCATGTCTAATAAAATAAAAAATTCATAATGTTACCTGTTGCATTTAG
Homo sapiens	hg19	DDX3X + DDX3X_UserDefined_UserDefined (42782844)_111952267	DDX3X + DDX3X_UserDefined_UserDefined (42782844)_111952267	1	chrX	41204376	41204564	+	AGGCTTGTTTTTTTTCATGACATGACAGATACTTGGTGTTAGATGAAGCTGATCGGATGTTGGATATGGGGTTTGAGCCTCAGATTCGTAGAATAGTCGAACAAGATACTATGCCTCCAAAGGGTGTCCGC
Homo sapiens	hg19	DDX3X + DDX3X_UserDefined_UserDefined (42782844)_111952268	DDX3X + DDX3X_UserDefined_UserDefined (42782844)_111952268	1	chrX	41204646	41204819	+	ATTTCTTAGATGAATATATCTTCTTGGCTGTAGGAAGAGTTGGCTCTACCTCTGAAAACATCACACAGAAAGTAGTTTGGGTGGAAGAATCAGACAAACGGTCATTTCTGCTTGACCTCC
Homo sapiens	hg19	FLT1 + FLT1_UserDefined (_UserDefined (42782852)_111952269	FLT1 + FLT1_UserDefined (_UserDefined (42782852)_111952269	1	chr13	29008027	29008201	-	ATGAACATAAGCCGAAGTGCTCTGTATTTTTATCTGTGTAATGAAATCTTAATTTTAAAAAATTTCTCTCTTATGCTTGCAGCCAATACAATCATAGATGTCCAAATAAGCACACCACG
Homo sapiens	hg19	FLT1 + FLT1_UserDefined (_UserDefined (42782852)_111952270	FLT1 + FLT1_UserDefined (_UserDefined (42782852)_111952270	1	chr13	29008275	29008445	-	GAAACAGTATTGCCAACCAGTGCTAATAGGACCTTGTTAATGCATGCCTCTTCCTTTTCAGTTTCCACTTGACACTTTGATCCCTGATGGAAAACGCATAATCTGGGACAGTAGAAA
Homo sapiens	hg19	FLT1 + FLT1_UserDefined (_UserDefined (42782852)_111952271	FLT1 + FLT1_UserDefined (_UserDefined (42782852)_111952271	1	chr13	29007903	29008083	+	AAGAAATAGAAAAATGGGTCACTCACTTCATCAGGGTAACTCCAGGTCATTTGAACTCTCGTGTTCAAGGGAGTGGTAGCAGTACAATTGAGGACAAGAGTATGGCCTCTAAGTAATTTGACTGGGC
Homo sapiens	hg19	FLT1 + FLT1_UserDefined (_UserDefined (42782852)_111952272	FLT1 + FLT1_UserDefined (_UserDefined (42782852)_111952272	1	chr13	29008147	29008330	+	TGCCTTTGAAGCATCACTTACTTTGTCGATGTGTGAGATAGTTTGTCTTATACAAATGCCCATTGACTGTTGCTTCACAGGTCAGAAGCCCTATTTCTTTGTACGTTGCATTTGATATGATGAAGCCCT
Homo sapiens	hg19	ARID2 + ARID2_UserDefined_UserDefined (42779390)_111952273	ARID2 + ARID2_UserDefined_UserDefined (42779390)_111952273	1	chr12	46123657	46123841	-	GAAAAAGCCCCGCACTTGTCAGCCGGGACCCCGTGCCCGGCCCGGGCGGGAGAGCCCCGTTCGCCCCGGCTCGCCCCGGCGCTGCCCCCCCGGTTCTGCTCTCACCCTCTGCTGTGGTGGAACTGCCGCAGCTCGTC
Homo sapiens	hg19	ARID2 + ARID2_UserDefined_UserDefined (42779390)_111952274	ARID2 + ARID2_UserDefined_UserDefined (42779390)_111952274	1	chr12	46123915	46124096	-	GTCCGCCTCCGTGCCACCGGCTGGGAGCGAAAAGAACGCCTTTTGCCCCCGCGGGCCACCCCCCCAGCCCCAAGCGCCCACTCCGGGGTCAAAGGAGACTTTTTGGAGGAGGCCAGCGAGAGGGAAATA
Homo sapiens	hg19	ARID2 + ARID2_UserDefined_UserDefined (42779390)_111952275	ARID2 + ARID2_UserDefined_UserDefined (42779390)_111952275	1	chr12	46123525	46123704	+	GCGCTGGGAGCGGGGGGCGCTTTTAAAACACCGATCTGGGTTTTTTAAAAACCTCCTTTGAAAAAATAATGGCAAACTCGACGGGGAAGGCGCCTCCGGACGAGCGGAGAAAGGGACTCGCTTTCCTGG
Homo sapiens	hg19	ARID2 + ARID2_UserDefined_UserDefined (42779390)_111952276	ARID2 + ARID2_UserDefined_UserDefined (42779390)_111952276	1	chr12	46123789	46123971	+	CTCTCCCGCAGGTCGCCTTTTAAAAAAATCCCTGCGGTGGGTGGGAAGGAGCTGGATCTTCACGGTCTCTACACCAGAGTCACTACTTTAGGCGGATTCGCGAAGGTGAGTGGAAGTTTTAATTTGT
Homo sapiens	hg19	ARID2 + ARID2_UserDefined_UserDefined (42782823)_111952277	ARID2 + ARID2_UserDefined_UserDefined (42782823)_111952277	1	chr12	46230419	46230604	-	AGCTTTCGAGGTGGATGAAATAAAGACTCCCAAATCCATTCTCCTGATGTACCTTCTACAATAGAAAATACATATTTCACTTAATATTTCATTTATTAATACTTCAAAGGTTTTGAAAAATTTTGCTTTCACT
Homo sapiens	hg19	ARID2 + ARID2_UserDefined_UserDefined (42782823)_111952278	ARID2 + ARID2_UserDefined_UserDefined (42782823)_111952278	1	chr12	46230679	46230861	-	AATTGTAACATAAATGTTGCTAACTATAAAAACTAGTTTAAGGTACAGTCACATGCTTACCTCAGCTGCAATATTTCCTAATGTGTCAAGGCCTAATTGCCTTAAAGAAATAAAATGACTATGTGCA
Homo sapiens	hg19	ARID2 + ARID2_UserDefined_UserDefined (42782823)_111952279	ARID2 + ARID2_UserDefined_UserDefined (42782823)_111952279	1	chr12	46230301	46230474	+	TTGTTTCAAATCATGGAGAATTAAATAATTTATCATTACAGTTTTGGAAAGACATCGTTGATGATAATGAAGTTCGTGACCTCATTTCTGACAGAAACAAGTCTCATGGTAAGTTA
Homo sapiens	hg19	ARID2 + ARID2_UserDefined_UserDefined (42782823)_111952280	ARID2 + ARID2_UserDefined_UserDefined (42782823)_111952280	1	chr12	46230551	46230737	+	TGGGCATTAACGATATTGAAGGACAGCGGGTACTTCAGATTGCAGTGATTTTGAGAAATCTTTCCTTTGAGGAGGGCAATGTTAAGCTCTTGGCAGCTAATCGTACCTGTCTTCGTTTCCTATTACTTTCT
Homo sapiens	hg19	ARID2 + ARID2_UserDefined_UserDefined (42782824)_111952281	ARID2 + ARID2_UserDefined_UserDefined (42782824)_111952281	1	chr12	46231169	46231357	-	TAAAACACCATTATCTTCTGCTTTGCAAAGATTTCCCAAAATTTCCATGCCTGAAAAACATACAAATATGTATTACTAAGAAATGATAGTTTGTTTACTTTAGAAAGTAAATACTTCAGTGAAAACTCACCT
Homo sapiens	hg19	ARID2 + ARID2_UserDefined_UserDefined (42782824)_111952282	ARID2 + ARID2_UserDefined_UserDefined (42782824)_111952282	1	chr12	46231437	46231625	-	TTCAAAATAAAACACTAAACCTCAAATATAAATTGAGGGTTTTGTACAGTACCATATTAAACACTTTTACTCAATAAAGAAAATAAGTGTTTTTTGGTCCAGTCTTACCTATGCTCTTTTCTACTTTTGCAATTT
Homo sapiens	hg19	ARID2 + ARID2_UserDefined_UserDefined (42782824)_111952283	ARID2 + ARID2_UserDefined_UserDefined (42782824)_111952283	1	chr12	46231051	46231229	+	AATAATAGTGTTGTTTCTTTTTCCAGCTTTTACTGGACCCTGTTGATTTCAAAACTACTCATCTGATGTTTCATACTGTTACAAAATGTCTAATGTCAAGGGATAGATTTTTAAAGATGAGAG
Homo sapiens	hg19	ARID2 + ARID2_UserDefined_UserDefined (42782824)_111952284	ARID2 + ARID2_UserDefined_UserDefined (42782824)_111952284	1	chr12	46231303	46231491	+	AATTTGTGAATATGTGGATCAGGATTCCTACAGAGAGATCATTTGTCATCTCACTTTACCTGATGTGCTGCTTGTAATCTCAACACTCGAGGTGCTATACATGCTCACGGAAATGGGAGATGTTGCTTGCACAAA
Homo sapiens	hg19	ARID2 + ARID2_UserDefined_UserDefined (42782825)_111952285	ARID2 + ARID2_UserDefined_UserDefined (42782825)_111952285	1	chr12	46285610	46285779	-	TCTTTAATGCAGTCAAATGAGTTACTGATCAAATAGTATTTAAAAAGTGTACCTGCAAGTGGGTAATAAAAGAAAACCGCTGTCGCTGAAAAGGCTCACAACCTTCCCAAAGACACT
Homo sapiens	hg19	ARID2 + ARID2_UserDefined_UserDefined (42782825)_111952286	ARID2 + ARID2_UserDefined_UserDefined (42782825)_111952286	1	chr12	46285860	46286038	-	GCTGGTTCATGGCAGAGCTGGACTAGAACCCAGGTTTCTGGTCTCCTAATATGCTAAGTTGCGTTTCATTTTCTTGTGTTTTGCCTAGTTTCTTTTTGTATGTACAACAGGAAGTAAACTCATTT
Homo sapiens	hg19	ARID2 + ARID2_UserDefined_UserDefined (42782825)_111952287	ARID2 + ARID2_UserDefined_UserDefined (42782825)_111952287	1	chr12	46285488	46285664	+	TATACTTGAATACATCCAAGTGTCTACTACTTTTATTTTTTATAGGTGGTTTCAGACACCCTCACAGGTTTTCTACCATGCAGCAACTGAACATGGAGGAAAAGATGTATATCCAGGGCA
Homo sapiens	hg19	ARID2 + ARID2_UserDefined_UserDefined (42782825)_111952288	ARID2 + ARID2_UserDefined_UserDefined (42782825)_111952288	1	chr12	46285726	46285915	+	ATTTTGACGTGCCATTCTCTTGCTTCCTCTTCCTCAAAAAGGATAAGCACTGTTCAAAGGATGCCCTACTTGCAGGATTAAAACAAGATGAACCAGGACAAGCAGGAAGTCAGAAGTCTTCTACCAAGTAAGGAA
Homo sapiens	hg19	ARID2 + ARID2_UserDefined_UserDefined (42782826)_111952289	ARID2 + ARID2_UserDefined_UserDefined (42782826)_111952289	1	chr12	46287256	46287425	-	AAAAAGAATAAAGATCTAAATCATACAGGACTCAGACTTTTACAGATAAGGGTTTCAAGGCATGCTTACTGTAAAATCTCGAAAGACAAGGTTTCTTGATCCTCTCCTCAGAGC
Homo sapiens	hg19	ARID2 + ARID2_UserDefined_UserDefined (42782826)_111952290	ARID2 + ARID2_UserDefined_UserDefined (42782826)_111952290	1	chr12	46287490	46287666	-	GCATAAACTTTTGGATGTATTTGCAAAATTGATGAGAAAAACAATGAAGAAAATACAGTTATCTAATTTTATTAACTTATATGTAAAAATAAAATAAACTAAATTCACTTTGGCTACAGAAAA
Homo sapiens	hg19	ARID2 + ARID2_UserDefined_UserDefined (42782826)_111952291	ARID2 + ARID2_UserDefined_UserDefined (42782826)_111952291	1	chr12	46287146	46287315	+	TCTCTCTCTCTCTCTCTCTGATCAATTTAGGCAGCCAACTGTAGGGGGCACAAGCTCAACTCCTAGAGCACAAAAGGCCATTGTGAATCATCCCAGTGCTGCACTTATGGCTCTG
Homo sapiens	hg19	ARID2 + ARID2_UserDefined_UserDefined (42782826)_111952292	ARID2 + ARID2_UserDefined_UserDefined (42782826)_111952292	1	chr12	46287362	46287546	+	TTTTTTTCCTTTCTTTTTAAGGATGAAAAAGAGGGACCAATAACTAAACACATCCGACTAACAGCTGCCTTAATATTAAAAAATATTGGTAAATATTCAGAATGTGGTCGCAGGTGAGTAATATGT
Homo sapiens	hg19	ARID2_Cds (122392682)_UserDefined (42782831)_111952293	ARID2_Cds (122392682)_UserDefined (42782831)_111952293	1	chr12	46254680	46254852	-	AATTTTCATGCAACTATAGATGACAGAAACTTAAATATAAAAGCATTCCAAAACAAAGAATACTTTTATATATCAAATAAAATTGCCATTTACTTTTTACAAGACTGCCACAGACACAT
Homo sapiens	hg19	ARID2_Cds (122392682)_UserDefined (42782831)_111952294	ARID2_Cds (122392682)_UserDefined (42782831)_111952294	1	chr12	46254550	46254733	+	TTCACAGAACACTCCTATGCCACCTTCACCAGCTGTACAAGTGCAGGGCCAGCCTAACAGTTCTCAGCCTTCTCCATTCAGTGGATCCAGTCAGCCTGGAGATCCAATGAGAAAACCTGGACAGAACTTCA
Homo sapiens	hg19	ARID1B_Cds (122392242)_UserDefined (42782817)_111952295	ARID1B_Cds (122392242)_UserDefined (42782817)_111952295	1	chr6	157431677	157431859	-	TATTTCTTCCGTCTGATAAGAAAACATAATATCCTTTAAAAAAATTAATGATAAGGAGGTGCATAGGTAAGCAAACTCACGTACGCCTTATCGCCTGAAAGCACTATAGGCATGTAAGACATGAACTGG
Homo sapiens	hg19	ARID1B_Cds (122392242)_UserDefined (42782817)_111952296	ARID1B_Cds (122392242)_UserDefined (42782817)_111952296	1	chr6	157431553	157431732	+	TCCACTTTCCCTCCTGTGTTTTACAGGTAGTCAGATGCCTCCGCAGCCACCCGGGAGCCAGTCAGAATCCAGTTCCCATCCCGCCTTGAGCCAGTCACCAATGCCACAGGAAAGAGGTTCGTCTC
Homo sapiens	hg19	ARID1B_Cds (122392243)_UserDefined (42782818)_111952297	ARID1B_Cds (122392243)_UserDefined (42782818)_111952297	1	chr6	157454239	157454415	-	ATTTCTACAACTTGCTGCCATGCATTTTGGAGAAGCTTTGGTTTTACCTTGTGGTCCATACTGGCTCATCTGTGGACCGTAAGTCCCACTTGAGTTACTCTGCTGAAAGCTACTGATTCCAGC
Homo sapiens	hg19	ARID1B_Cds (122392243)_UserDefined (42782818)_111952298	ARID1B_Cds (122392243)_UserDefined (42782818)_111952298	1	chr6	157454107	157454292	+	TATATGTTTCCATTTATTTCCCACTTAGGTTTTATGGCAGGCACACAAAGAAACCCTCAGATGGCTCAGTATGGACCTCAACAGACAGGACCATCCATGTCGCCTCATCCTTCTCCTGGGGGCCAGATGCATG
Homo sapiens	hg19	ARID1B_Cds (122392244)_UserDefined (42782819)_111952299	ARID1B_Cds (122392244)_UserDefined (42782819)_111952299	1	chr6	157469827	157470010	-	CTGCTGAGACATGCCAGGAGAACTGGGGGTCATGCTGCTCATATTTCCAGGAAATGGTCTGTTCTGCATCCCAGCTGATGGCATTCGTCCCAGGGGCACAGCACCACATGGCTGGCTTGGCCCTTGTCCATGC
Homo sapiens	hg19	ARID1B_Cds (122392244)_UserDefined (42782819)_111952300	ARID1B_Cds (122392244)_UserDefined (42782819)_111952300	1	chr6	157469699	157469879	+	GCTTTACTTTGTGTTTGCTTTTTGTTTAGGTAACTACTCCAGACCCCCAGCGTATAGTGGGGTGCCCAGTGCAAGCTACAGCGGCCCAGGGCCCGGTATGGGTATCAGTGCCAACAACCAGATG
Homo sapiens	hg19	ARID1B_Cds (122392244)_UserDefined (42782819)_111952301	ARID1B_Cds (122392244)_UserDefined (42782819)_111952301	1	chr6	157469961	157470138	+	GGGAGGGCCAGGAATGGGGCCGCCAATGCCAACTGTGAACCGTAAGGCACAGGAGGCAGCCGCAGCAGTGATGCAGGCTGCTGCGAACTCAGCACAAAGCAGGTACGCCACCCAGGAGCACGCCCCGGG
Homo sapiens	hg19	ARID1B_Cds (122392245)_UserDefined (42782820)_111952302	ARID1B_Cds (122392245)_UserDefined (42782820)_111952302	1	chr6	157525081	157525263	-	TGGACGGTCAGTGCTCATCAACTCAGGCATTAGTTCAAGCACAAATGTGCATGGCCTGATGCTCTCCTATCCTAATTTGGTTGTTAGTTGGACTATGCTGGCTTACCTGGGAGAGATTGAAAGTAGCAA
Homo sapiens	hg19	ARID1B_Cds (122392245)_UserDefined (42782820)_111952303	ARID1B_Cds (122392245)_UserDefined (42782820)_111952303	1	chr6	157524947	157525135	+	ATATCCTTGTTCTTCCCCATCTTCAGTTACTCCTGAGGCGTGGCGTGTGATGATGTCCCTTAAATCAGGTCTTTTGGCTGAGAGTACGTGGGCTTTGGACACTATTAATATTCTTCTGTATGATGACAGCACTGT
Homo sapiens	hg19	ARID1B_Cds (122392246)_UserDefined (42782821)_111952304	ARID1B_Cds (122392246)_UserDefined (42782821)_111952304	1	chr6	157495213	157495386	-	GAGGAGACCAAATGAAAAAAAAGTGTCGGCCAACACCAGTGAAGAGAGAACGACATGGCAGCTTTTTGCTAGGCAGACCTCACACCGCGTGCAGAGGCGAAGGAAGTACCTTTGACTTGCTCTCG
Homo sapiens	hg19	ARID1B_Cds (122392246)_UserDefined (42782821)_111952305	ARID1B_Cds (122392246)_UserDefined (42782821)_111952305	1	chr6	157495089	157495263	+	AAACTCTTTCTCCTGTTTTCGATTAGCATCTGTGGGTCTTGCAGATATGATGTCTCCTGGTGAATCCAAACTGCCCCTGCCTCTCAAAGCAGACGGCAAAGAAGAAGGCACTCCACAGCCC
Homo sapiens	hg19	ARID1B_Cds (122392252)_UserDefined (42782822)_111952306	ARID1B_Cds (122392252)_UserDefined (42782822)_111952306	1	chr6	157510839	157511011	-	AGTTTGCCCCAGAAAACTAAAAGATGAACAAATGTGACTTTGTATGCCTCACAGAGTTATTTGAACATACCTTCCACCTTGCATTGGAGTCATCTGGCCGTGAGGGGTGGAGGCTGGGG
Homo sapiens	hg19	ARID1B_Cds (122392252)_UserDefined (42782822)_111952307	ARID1B_Cds (122392252)_UserDefined (42782822)_111952307	1	chr6	157510719	157510893	+	TGTTTCTCTTGGTGCTGCTACTATCAGCTAACTCGGGATCCTTGCAAGGCCCACAGACCCCCCAGTCAACTGGCAGCAATTCCATGGCAGAGGTTCCAGGTGACCTGAAGCCACCTAC
Homo sapiens	hg19	ARID1B_Cds (122392236)_UserDefined (42782811)_111952308	ARID1B_Cds (122392236)_UserDefined (42782811)_111952308	1	chr6	157256655	157256843	-	AACTTCTCAATCATGTCATAATATAAAGTAGAACAAACAAAAACAACAGCTCTTTCTAAAAGTCTTTAACTCATTACATTTCCAAATCAGCACAATAATGTCTTACTGGTAAACTTGATGGTCTTTCTTGCTGTA
Homo sapiens	hg19	ARID1B_Cds (122392236)_UserDefined (42782811)_111952309	ARID1B_Cds (122392236)_UserDefined (42782811)_111952309	1	chr6	157256537	157256709	+	TATGAAGTGCTTTGTGTTTGTGTTTTTTTTTAGGACATGTCTCAGGAAGGCTATGGAACTAGATCTCAACCTCCTCTGGCCCCCGGAAAACCTAACCATGAAGACTTGAACTTAAT
Homo sapiens	hg19	ARID1B_Cds (122392237)_UserDefined (42782812)_111952310	ARID1B_Cds (122392237)_UserDefined (42782812)_111952310	1	chr6	157505428	157505607	-	CAGCGCCGCCACTTACCAGGAGATGGCGGCTGGAGCTTGGGCTGCTTTTTGGTGTCCCCGGTGCTGAAGACTTCCGGCGGGGGCTCCTCCCCACGTTCGATCTTGCACTCAAAGGCAAACAGGTACTGA
Homo sapiens	hg19	ARID1B_Cds (122392237)_UserDefined (42782812)_111952311	ARID1B_Cds (122392237)_UserDefined (42782812)_111952311	1	chr6	157505312	157505483	+	AATGATCCTGCCGTGTTTTTCACTAGGTTAATAAAAACAAGAAGTGGCGTGAGCTGGCAACCAACCTAAACGTTGGCACCTCAAGCAGTGCAGCGAGCTCCCTGAAAAAGCAGTATATT
Homo sapiens	hg19	ARID1B_Cds (122392237)_UserDefined (42782812)_111952312	ARID1B_Cds (122392237)_UserDefined (42782812)_111952312	1	chr6	157505562	157505738	+	GCAGTCACTGGCCCAGGAAAGCCCAGGCGCCTGGCCTGGGAGGTTCCGGGAAGGTGGTTTCACAGTCAGGCCAACAGGGAACTTGGGACTTTTGAGAGGTGGGGGGTTCCTGTGTCGTTTTGTTTAT
Homo sapiens	hg19	ARID1B_Cds (122392238)_UserDefined (42782813)_111952313	ARID1B_Cds (122392238)_UserDefined (42782813)_111952313	1	chr6	157502168	157502351	-	CACTCATTCTTACCTGGGCCAAACCCCCGATCTCTTTGACGCAGACGTAGAGTCGGAACAGGTCCAGGGGCTTCTTGCCCACGGCAGGCAGACTTGAGACAGGAGAGCCTCTCTCTTCCATGAAGGTGAGG
Homo sapiens	hg19	ARID1B_Cds (122392238)_UserDefined (42782813)_111952314	ARID1B_Cds (122392238)_UserDefined (42782813)_111952314	1	chr6	157502052	157502222	+	CCTCCACATGCTGCTTCTGGGTACTAGAAGTCCAGCTCCTCCACCACTACTGGGGAGAAGATCACGAAGGTGTACGAGCTGGGGAATGAGCCAGAGAGAAAGCTCTGGGTCGACCGATAC
Homo sapiens	hg19	ARID1B_Cds (122392238)_UserDefined (42782813)_111952315	ARID1B_Cds (122392238)_UserDefined (42782813)_111952315	1	chr6	157502298	157502469	+	GAGGGAGGGGGTGAAAAAGGAAGCATTGTGGATAAGTTCTTACAGTGGCTTTCTTTGAATGTGTGGACTCATTTTTTTTCTCACAAAGGAAAAGCTAAGCCTGTGTGAAAGTCGCCTTC
Homo sapiens	hg19	ARID1B_Cds (122392239)_UserDefined (42782814)_111952316	ARID1B_Cds (122392239)_UserDefined (42782814)_111952316	1	chr6	157222575	157222745	-	GCCGGGTCTGCCTTGGTGGAGAAAACAGGGCCCTGCGGGGCAGTGCACTGTGCTCACCTGCTGCGGCTGGTACCTCTGCTGGGACTGGGACGGCAGATACTGCGCCTGGGGTGGG
Homo sapiens	hg19	ARID1B_Cds (122392239)_UserDefined (42782814)_111952317	ARID1B_Cds (122392239)_UserDefined (42782814)_111952317	1	chr6	157222455	157222624	+	ATTTGCTTTGCTTGACTTTTTGACAGATGCCACCTCAGTATGGACAGCAAGGTGTGAGTGGTTACTGCCAGCAGGGCCAACAGCCATATTACAGCCAGCAGCCGCAGCCCCCGCACCTC
Homo sapiens	hg19	ARID1B_Cds (122392240)_UserDefined (42782815)_111952318	ARID1B_Cds (122392240)_UserDefined (42782815)_111952318	1	chr6	157521780	157521949	-	CTGCTGTACTGCATGTTGTACATGTCGCCCTCGTGGCGCTTGGCTGGGGGCCCGTACATGCCGTCCATATGGCGTTTGTAATTCTGGAATTCACAGAAAGACAAATCATCCTGAT
Homo sapiens	hg19	ARID1B_Cds (122392240)_UserDefined (42782815)_111952319	ARID1B_Cds (122392240)_UserDefined (42782815)_111952319	1	chr6	157521970	157522139	-	CTGAGGCCCCTCACTGGAGGACGACTGCAGCGGGCCGCCCATCATCTGAGGCGGGATTCCGTGTGTCTGGATCTGCCCCGGGCCCTGCATCCTCTCCCTGCTGTAGGGATACGGG
Homo sapiens	hg19	ARID1B_Cds (122392240)_UserDefined (42782815)_111952320	ARID1B_Cds (122392240)_UserDefined (42782815)_111952320	1	chr6	157522170	157522339	-	TGCATGGAGGCTGAGGACGACATATAAGGCTGACGCTGGCTGACGTGAGAAGGCCACTGGCTCTCATGATTTATCCTCTGATCGGGTACCATCATATCGTCTGTGCGGTTCATGCCTGGG
Homo sapiens	hg19	ARID1B_Cds (122392240)_UserDefined (42782815)_111952321	ARID1B_Cds (122392240)_UserDefined (42782815)_111952321	1	chr6	157522418	157522598	-	CTTCTACTGAGCCAGGAGGAAAGGTGATCTCCCTTCTGATTGGGGGTGGTTGGGGTGGTGGCCCGGTGACCTGGGATGTGGGGACCGTGGGCATGACCTTCTGCATCTTCATAGACGGCAGAAAAGG
Homo sapiens	hg19	ARID1B_Cds (122392240)_UserDefined (42782815)_111952322	ARID1B_Cds (122392240)_UserDefined (42782815)_111952322	1	chr6	157521692	157521861	+	TTCCCATATTCATTTTGAAATGAACATTCTAGCAGGTAATAACTATTTTGCATAATTTCAGTGTGTGATTATACCTGTAAGAGCACATCAGGATGATTTGTCTTTCTGTGAATTC
Homo sapiens	hg19	ARID1B_Cds (122392240)_UserDefined (42782815)_111952323	ARID1B_Cds (122392240)_UserDefined (42782815)_111952323	1	chr6	157521878	157522048	+	CATGCAGTACAGCAGCCAGCAGCAGGAGATGTACAACCAGTATGGAGGCTCCTACTCGGGCCCGGACCGCAGGCCCATCCAGGGCCAGTACCCGTATCCCTACAGCAGGGAGAGG
Homo sapiens	hg19	ARID1B_Cds (122392240)_UserDefined (42782815)_111952324	ARID1B_Cds (122392240)_UserDefined (42782815)_111952324	1	chr6	157522086	157522255	+	GCAGAATATGTGGGCAGCACGCAATGATATGCCTTATCCCTACCAGAACAGGCAGGGCCCTGGCGGCCCTACACAGGCGCCCCCTTACCCAGGCATGAACCGCACAGACGATATGAT
Homo sapiens	hg19	ARID1B_Cds (122392240)_UserDefined (42782815)_111952325	ARID1B_Cds (122392240)_UserDefined (42782815)_111952325	1	chr6	157522288	157522471	+	GCAGCCCATCACACGCCCACCACAGCCGTCCTACCAGACGCCACCGTCACTGCCAAATCACATCTCCAGGGCGCCCAGCCCAGCGTCCTTCCAGCGCTCCCTGGAGAACCGCATGTCTCCAAGCAAGTCTC
Homo sapiens	hg19	ARID1B_Cds (122392240)_UserDefined (42782815)_111952326	ARID1B_Cds (122392240)_UserDefined (42782815)_111952326	1	chr6	157522544	157522716	+	GCATCACAACCAGTCTTGAAACAAAGGCGAAAGATTACCTCCAAAGATATCGGTAAGAATTCCAAAGCTTTCATTCTGAAATGAATTCCAGTTGCAGTGTAGAATTTTAATTTTAGTAA
Homo sapiens	hg19	ARID1B_Cds (122392241)_UserDefined (42782816)_111952327	ARID1B_Cds (122392241)_UserDefined (42782816)_111952327	1	chr6	157511235	157511415	-	ATGCCCACTGGTCCATGGCCGGGTGGAGGCCCCTCTACACGTACCTTTTCTCATTCCCCCAAAGGGGTCCTTGTTGGGCTCATAGGGCATCCTGCCCATCACATCGGGCATGCTCATGCCCTGCTGG
Homo sapiens	hg19	ARID1B_Cds (122392241)_UserDefined (42782816)_111952328	ARID1B_Cds (122392241)_UserDefined (42782816)_111952328	1	chr6	157511117	157511291	+	TTAAGCTTTCATTCTTTGCCTCTCTTCAGAAGCAGTACAATCAGTGTGCACGACCCATTCTCAGATGTGAGTGATTCATCCTTCCCGAAACGGAACTCCATGACTCCAAACGCCCCCTAC
Homo sapiens	hg19	ARID1B_Cds (122392231)_UserDefined (42782806)_111952329	ARID1B_Cds (122392231)_UserDefined (42782806)_111952329	1	chr6	157192695	157192872	+	CCTAATTACTGTTTTATCCTACTTTTAGGACTCTGGAGATGCCACATGGAAAGAAACATTCTGGTTGGCAAGTATCTTCTTACATGCTCTTACTTGCTCCAAGTCTTTGGGACAGCATATGACAGTG
Homo sapiens	hg19	ARID1B_Cds (122392232)_UserDefined (42782807)_111952330	ARID1B_Cds (122392232)_UserDefined (42782807)_111952330	1	chr6	157150434	157150622	-	CTATTACAAAAAAGCAGCGGGTCGGGGGACCAGCACAAACCTGCTGCTGAGGGTACTGCATTCCGGCCATGGCCCCGGGAGTCCGACCCTGGATGCCAATTGGATACCGCTGTGGGCCTGGAGGGCCATAGGAACCTCC
Homo sapiens	hg19	ARID1B_Cds (122392232)_UserDefined (42782807)_111952331	ARID1B_Cds (122392232)_UserDefined (42782807)_111952331	1	chr6	157150300	157150479	+	TAATAAACCGACTTCTTTTATGTCTTCACAGGGCAGCCCAATGGATCCAATGGTGATGAAGAGACCTCAGTTGTATGGCATGGGCAGTAACCCTCATTCTCAGCCTCAGCAGAGCAGTCCGTACCCAG
Homo sapiens	hg19	ARID1B_Cds (122392251)_UserDefined (42779388)_111952332	ARID1B_Cds (122392251)_UserDefined (42779388)_111952332	1	chr6	157099064	157099239	-	AAGAGGATGCCGCCGCTGCCGCCGCGGAGGAGGAGGAGGAGGAGGACAGCGCGGCGGCGCTTCCACCCTCCTTGAGAGCCGCCTCGGAGCCGCCGCTCTTGGCGCTGTGGGTGCCGGCGGCGGCCG
Homo sapiens	hg19	ARID1B_Cds (122392251)_UserDefined (42779388)_111952333	ARID1B_Cds (122392251)_UserDefined (42779388)_111952333	1	chr6	157099246	157099416	-	TAGCTGCTGCTGTAGTGCGTGGTGGTGGTGGAGGTGGTGGGCATGGTGGTGGTGGTGGTGGGCATGGTGGTGGTGGTGGTGCTGCTGGTGGGGCGGCGCGGCGGGGGCTTCGCCAACGG
Homo sapiens	hg19	ARID1B_Cds (122392251)_UserDefined (42779388)_111952334	ARID1B_Cds (122392251)_UserDefined (42779388)_111952334	1	chr6	157099468	157099638	-	CGGCTTGCTCAGCAGCGGCGGGCCCGGGGGGTCGGCCTGGCCGCCCGCAGCACTGTCCTTGGCGCCTCCATGTTGCGGCTGCTCCATGTCGGGGCCGGGCTGAGGCGCGCCGCCGCCCGC
Homo sapiens	hg19	ARID1B_Cds (122392251)_UserDefined (42779388)_111952335	ARID1B_Cds (122392251)_UserDefined (42779388)_111952335	1	chr6	157099674	157099843	-	TCAAAGCAAGGCCCAGCGCGGCCGCCGGGGCCGCCGCTCGCAGGGGCAGCGCTGCCATAGTAATTATTAAACTCCGGGACGGCCGCCGGGCCGCCGCCGCCCCCGGGCACGGCGACCGGCGG
Homo sapiens	hg19	ARID1B_Cds (122392251)_UserDefined (42779388)_111952336	ARID1B_Cds (122392251)_UserDefined (42779388)_111952336	1	chr6	157099908	157100079	-	TCCTGCTCCTCCTCCTCCTCCTCCTCCTCCGCTGCCTCCTCCTCCTCCGCCGCCGCCGCCGCCGCCGCCGCCCGCGCCGGGCCGGCTGTAGCCCGGATAATGGTTGCACTGGCTGTTGGGG
Homo sapiens	hg19	ARID1B_Cds (122392251)_UserDefined (42779388)_111952337	ARID1B_Cds (122392251)_UserDefined (42779388)_111952337	1	chr6	157100154	157100323	-	CTGGTTCTGGCCGGCGAAGCGCTGGAAGCCCCCCGCCGCCGAGCCGGCGGCCGCCTTGCTGAGGCTCGCGGCCCCGCCGCCCCCGGGGCCCATCATCATGCCGCCGCCCTGCTGCCGG
Homo sapiens	hg19	ARID1B_Cds (122392251)_UserDefined (42779388)_111952338	ARID1B_Cds (122392251)_UserDefined (42779388)_111952338	1	chr6	157100380	157100556	-	CCAGGCCGGGCTGGCAGCGGCGTACTGGGCGCCCATGTCCTTGCCCAAGCCCATGCCCGCGGCCGCCTGCTGGCCGCCCGCCGCCGCCCCCGCCGCCGCCGCCTGGGACTGGGGCTGCGACGGCGGCGGCGG
Homo sapiens	hg19	ARID1B_Cds (122392251)_UserDefined (42779388)_111952339	ARID1B_Cds (122392251)_UserDefined (42779388)_111952339	1	chr6	157098964	157099140	+	GGGGGGCGGCGGCGACGGCGGCGGCGGCCTGAACAGTGTGCACCACCACCCCCTGCTCCCCCGTCACGAACTCAACATGGCCCATAACGCGGGCGCCGCGGCCGCCGCCGGCACCCACAGCGCC
Homo sapiens	hg19	ARID1B_Cds (122392251)_UserDefined (42779388)_111952340	ARID1B_Cds (122392251)_UserDefined (42779388)_111952340	1	chr6	157099358	157099527	+	GCAGCAGCTAAACCAGTTCCAGCAGCAGCAGCAGCAGCAGCAACAGCAGCAGCAGCAGCAGCAGCAACAGCAACATCCCATTTCCAACAACAACAGCTTGGGCGGCGCGGGCGG
Homo sapiens	hg19	ARID1B_Cds (122392251)_UserDefined (42779388)_111952341	ARID1B_Cds (122392251)_UserDefined (42779388)_111952341	1	chr6	157099586	157099755	+	CGGGCGACGAGGACGACGCGCCGCCCAAGATGGGGGAGCCGGCGGGCGGCCGCTACGAGCACCCGGGCTTGGGCGCCCTGGGCACGCAGCAGCCGCCGGTCGCCGTGCCCGGGGGCGG
Homo sapiens	hg19	ARID1B_Cds (122392251)_UserDefined (42779388)_111952342	ARID1B_Cds (122392251)_UserDefined (42779388)_111952342	1	chr6	157099790	157099959	+	GATCAACATGGCGGACAACAAAGCCCCGGGATGGGGATGATGCACTCCGCCTCCGCCGCCGCCGCCGGGGCCCCCGGCAGCATGGACCCCCTGCAGAACTCCCACGAAGGGTACCC
Homo sapiens	hg19	ARID1B_Cds (122392251)_UserDefined (42779388)_111952343	ARID1B_Cds (122392251)_UserDefined (42779388)_111952343	1	chr6	157100262	157100431	+	CCAGCACCCGTCGGGGGCCACCCCGACCCTCAATCAGCTGCTCACCTCGCCCAGCCCCATGATGCGGAGCTACGGCGGCAGCTACCCCGAGTACAGCAGCCCCAGCGCGCCGCCGCCG
Homo sapiens	hg19	ARID1B_Cds (122392251)_UserDefined (42779388)_111952344	ARID1B_Cds (122392251)_UserDefined (42779388)_111952344	1	chr6	157100508	157100692	+	GGGCGGCCGCGCAACAAAGGAGTCACCCGGCGATGAGCCCCGGCACCCCCGGACCGACCATGGGCAGATCCCAGGTAACCCTCGCGCCAGCCGGGCCTGCTTCCGCCCGGCGGCCTCGCCGCGCCGCGAGCCTG
Homo sapiens	hg19	ARID1B_Cds (122392233)_UserDefined (42782808)_111952345	ARID1B_Cds (122392233)_UserDefined (42782808)_111952345	1	chr6	157527238	157527408	-	TTCATATTCCATAAGAATTCCAAAAATGTCAATCAGGCATTTTCTAAAGTACTCGACTAAAAGTTCGAGAAATCCAGACAACTGGAGAGGAGGAGGAGGAGAAGAAAGAAAGAA
Homo sapiens	hg19	ARID1B_Cds (122392233)_UserDefined (42782808)_111952346	ARID1B_Cds (122392233)_UserDefined (42782808)_111952346	1	chr6	157527430	157527599	-	AGAGCGATGCTGCTCTTTTCATCGCTTTCTGTCTTCTCGCTGTCTTCCTCCTCATCCTCCTCGTCTTCCTCGTCGTCATCAATACATTCAGCATCTTCCTCCTCTTTCCCAG
Homo sapiens	hg19	ARID1B_Cds (122392233)_UserDefined (42782808)_111952347	ARID1B_Cds (122392233)_UserDefined (42782808)_111952347	1	chr6	157527628	157527797	-	TCTGAATGTGCTCGGTGGTGTCACCCCCGCCGAGCTGCCAGTGCAGAAGGCCACTATTGAACTCCTGCACACGCCCCAACTTGTCAGATCGGTCAACAACAAACAGGTTGTTCTT
Homo sapiens	hg19	ARID1B_Cds (122392233)_UserDefined (42782808)_111952348	ARID1B_Cds (122392233)_UserDefined (42782808)_111952348	1	chr6	157527846	157528015	-	CAAAGGGAAACTTACTGCTTTCGGTCTGGGGCCCAGGGTTTGCGTCTTCAGGCAATGCCCCTGGCCGAGCAGAGAGGACGTCATCGATGGTTGCTATGATGCTTTTCTCTTGCTGCTC
Homo sapiens	hg19	ARID1B_Cds (122392233)_UserDefined (42782808)_111952349	ARID1B_Cds (122392233)_UserDefined (42782808)_111952349	1	chr6	157528042	157528212	-	CTGGATGTTTGGACATTTCGGCATCATTGCCAGGCACGAATGACAAGCTACGGACAATATTGGACACACAGATGCATCGCTTAGCCAGCGAGTCCTGCCAGTGCGCGATGGTACAC
Homo sapiens	hg19	ARID1B_Cds (122392233)_UserDefined (42782808)_111952350	ARID1B_Cds (122392233)_UserDefined (42782808)_111952350	1	chr6	157528238	157528407	-	CTAGCTGCCCGGAAATGTTGGCCAACGTGACCAACGTGTTATCCCTCAAGACCTCGAGGCAGTCCCACCACCACTCATCTTTGCTGCAGGCCACCCCCTTGTCCTCATCCTCCTC
Homo sapiens	hg19	ARID1B_Cds (122392233)_UserDefined (42782808)_111952351	ARID1B_Cds (122392233)_UserDefined (42782808)_111952351	1	chr6	157528424	157528593	-	GGTCCACATTATTGTCCTGGATACTGAGTTTACAGAGGGTCTCCAGCACAAGTCTCTGAGGCGACAGGACCGAGTTGGGTCCCACAGTTGGAAAGGGATCTTGTGCCTCTGCAGACGGGCAC
Homo sapiens	hg19	ARID1B_Cds (122392233)_UserDefined (42782808)_111952352	ARID1B_Cds (122392233)_UserDefined (42782808)_111952352	1	chr6	157528620	157528790	-	AGGAAGCTTATCAAGTTTCCAATGCTTCCTTTCTGCACAGCTATGGCCCTTGCTGCTAGTGCGTCCCCTTGGGCAAGGTTCGATAAAAGCGCCATGGACATTTCTCGACAGACTGGGT
Homo sapiens	hg19	ARID1B_Cds (122392233)_UserDefined (42782808)_111952353	ARID1B_Cds (122392233)_UserDefined (42782808)_111952353	1	chr6	157528872	157529051	-	TCATAACTGCCCAATCTGAAACAGTACATCACAGATGACAGATGCAACCAGAGAGTTCAGGACAGCTGATATCGAGATATCCAGCAACCGGCCCTCGTGCAAAAGGAATTCCGAGCGGTTTTCGTCC
Homo sapiens	hg19	ARID1B_Cds (122392233)_UserDefined (42782808)_111952354	ARID1B_Cds (122392233)_UserDefined (42782808)_111952354	1	chr6	157527148	157527318	+	GAGACAAACGTGTGACAATGATGGAAAGGTATTGACGGGTCTCAGGATCTTTACCCTCCTCGGTCATATCTGATGTCATGACATTGTACCTGTTCTTTCTTTCTTCTCCTCCTCCT
Homo sapiens	hg19	ARID1B_Cds (122392233)_UserDefined (42782808)_111952355	ARID1B_Cds (122392233)_UserDefined (42782808)_111952355	1	chr6	157527324	157527493	+	ACATTTTTGGAATTCTTATGGAATATGAAGTGGGAGACCCCAGCCAAAAAGCACTTGATCACAACGCAGCAAGGAAGGATGACAGCCAGTCCTTGGCAGACGATTCTGGGAAA
Homo sapiens	hg19	ARID1B_Cds (122392233)_UserDefined (42782808)_111952356	ARID1B_Cds (122392233)_UserDefined (42782808)_111952356	1	chr6	157527540	157527710	+	CTCTGACTGCCCCGGACGCCGCTGCAGACCCAAAGGAGAAGCCCAAGCAAGCCAGTAAGTTCGACAAGCTGCCAATAAAGATAGTCAAAAAGAACAACCTGTTTGTTGTTGACCGATC
Homo sapiens	hg19	ARID1B_Cds (122392233)_UserDefined (42782808)_111952357	ARID1B_Cds (122392233)_UserDefined (42782808)_111952357	1	chr6	157527738	157527907	+	CAGACTCACTTTGAGAGCAAGATGGAAATTCCTCCTCGCAGGCGCCCACCTCCCCCCTTAAGCTCCGCAGGTAGAAAGAAAGAGCAAGAAGGCAAAGGCGACTCTGAAGAGCAG
Homo sapiens	hg19	ARID1B_Cds (122392233)_UserDefined (42782808)_111952358	ARID1B_Cds (122392233)_UserDefined (42782808)_111952358	1	chr6	157527958	157528127	+	CCCTTTGGTATCCAGCAAGCCAAAAGTCACCGGAACATCAAGCTGCTGGAGGACGAGCCCAGGAGCCGAGACGAGACTCCTCTGTGTACCATCGCGCACTGGCAGGACTCGCT
Homo sapiens	hg19	ARID1B_Cds (122392233)_UserDefined (42782808)_111952359	ARID1B_Cds (122392233)_UserDefined (42782808)_111952359	1	chr6	157528152	157528321	+	ATCCAGGCCTGGTGCTGATCCTGGGGAAGCTGATTCTTCTTCACCACGAGCATCCAGAGAGAAAGCGAGCACCGCAGACCTATGAGAAAGAGGAGGATGAGGACAAGGGGGTGGCCTG
Homo sapiens	hg19	ARID1B_Cds (122392233)_UserDefined (42782808)_111952360	ARID1B_Cds (122392233)_UserDefined (42782808)_111952360	1	chr6	157528328	157528497	+	CACGTTGGCCAACATTTCCGGGCAGCTAGACTTGTCTGCTTACACGGAAAGCATCTGCTTGCCAATTTTGGATGGCTTGCTGCACTGGATGGTGTGCCCGTCTGCAGAGGCACAAGATCCCTT
Homo sapiens	hg19	ARID1B_Cds (122392233)_UserDefined (42782808)_111952361	ARID1B_Cds (122392233)_UserDefined (42782808)_111952361	1	chr6	157528510	157528679	+	CTCAGTATCCAGGACAATAATGTGGACCTGATCTTGGCCACTCCTCCATTTAGTCGTCAGGAGAAATTCTATGCTACATTAGTTAGGTACGTTGGGGATCGCAAAAACCCAGTC
Homo sapiens	hg19	ARID1B_Cds (122392233)_UserDefined (42782808)_111952362	ARID1B_Cds (122392233)_UserDefined (42782808)_111952362	1	chr6	157528736	157528925	+	TAGAGGATGGGGTCACGATGGCCCAGTACCAGCAGAGCCAGCACAACCTCATGCACATGCAGCCCCCGCCCCTGGAACCACCTAGCGTAGACATGATGTGCAGGGCGGCCAAGGCTTTGCTAGCCATGGCCAGAGTG
Homo sapiens	hg19	ARID1B_Cds (122392233)_UserDefined (42782808)_111952363	ARID1B_Cds (122392233)_UserDefined (42782808)_111952363	1	chr6	157528998	157529167	+	ACATAAGTGAGAAGGCAAGCATGTGTGAGTGAAGATTAGAGGGTCACATATAACTGGCTGTTTTCTGTTCTTGTTTATCCAGCGTAGGAAGAAGGAAAAGAAAATCTTTGCTCCTCT
Homo sapiens	hg19	ARID1B_Cds (122392234)_UserDefined (42782809)_111952364	ARID1B_Cds (122392234)_UserDefined (42782809)_111952364	1	chr6	157405873	157406047	-	GATTGGGCCAGATCGAGACTGGTTGCTTCCTACAGGAGAGCCAACAGGAGAGGGAGATGGGCCCCCCGGGATGCTGGAGAGATGAGGGGACGCATGTGGGGAGAAAGGCGACTGCGCCGGG
Homo sapiens	hg19	ARID1B_Cds (122392234)_UserDefined (42782809)_111952365	ARID1B_Cds (122392234)_UserDefined (42782809)_111952365	1	chr6	157405743	157405927	+	TATAAATACATCTTTTCCTTTCTTAGGATCTGTCTGGCTCCATTGATGACCTCCCCACGGGAACGGAAGCAACTTTGAGCTCAGCAGTCAGTGCATCCGGGTCCACGAGCAGCCAAGGGGATCAGAGCAAC
Homo sapiens	hg19	ARID1B_Cds (122392234)_UserDefined (42782809)_111952366	ARID1B_Cds (122392234)_UserDefined (42782809)_111952366	1	chr6	157405993	157406177	+	CTCTCCTGCAAGTATCCCAGGTATTTACTTTCCTGACAATTATTATTTTACTTTGTGATAAAGAGAGATTTCATGTTCATCAACAGTAACTCACATTACTTTACTATTTAAAACCTAGTGGCCACATATTA
Homo sapiens	hg19	ARID1B_Cds (122392235)_UserDefined (42782810)_111952367	ARID1B_Cds (122392235)_UserDefined (42782810)_111952367	1	chr6	157488237	157488423	-	GGCAGATTCACTGGTGGAGCCTAAGAGGAGGAGAGGGGAGAGAGAGGGGCTCAGGAGCGCAGAGCTGCCAAGGTTACCTGCCGAGCTGTTCACCATGGCGGGCGCCATGCTGTAGGGCGGCGCCTGCGTGTTC
Homo sapiens	hg19	ARID1B_Cds (122392235)_UserDefined (42782810)_111952368	ARID1B_Cds (122392235)_UserDefined (42782810)_111952368	1	chr6	157488121	157488290	+	TGTGTGCTGTGCTTTCTCTTCCTGTAGGCAAGGCAGTTTCCCCGGCATGAACCAGAGTGGACTTATGGCTTCCAGCTCTCCCTACAGCCAGCCCATGAACAACAGCTCTAGCCTGATG
Homo sapiens	hg19	AKT1_Cds (122392618)_UserDefined (42782800)_111952369	AKT1_Cds (122392618)_UserDefined (42782800)_111952369	1	chr14	105258886	105259073	+	GGCCCAGCCCTGGCAGCGGGTACTAACCTCGTTTGTGCAGCCAACCCTCCTTCACAATAGCCACGTCGCTCATGGTGCCCGAGGCTCCCGCGACGCTCACGCGCTCCTCTCAGGCTGGCGCTCCCCGAGCCCAGCTGGCC
Homo sapiens	hg19	AKT1_Cds (122392619)_UserDefined (42782801)_111952370	AKT1_Cds (122392619)_UserDefined (42782801)_111952370	1	chr14	105236742	105236923	-	TGTGGGGCCCTGTCTCAGTTTCCTGGCAGTATGGCAGCGTGCTGGCCGTGCTTTAAGAGGTTGGCTTCCTACTGGAGCTGTGGGTGGGTGGAGGTGGCAGGGAGGTGGGGCACCGGGGTCTGAGCTGTC
Homo sapiens	hg19	AKT1_Cds (122392619)_UserDefined (42782801)_111952371	AKT1_Cds (122392619)_UserDefined (42782801)_111952371	1	chr14	105236626	105236795	+	CGTCCAGCGCAGTCCACCGCCGCCTCAGGCCGTGCCGCTGGCCGAGTAGGAGAACTGGGGGAAGTGGGGCCTGCGCTCGCTGTCCACACACTCCATGCTGTCATCTGTGGGTGTAG
Homo sapiens	hg19	AKT1_Cds (122392620)_UserDefined (42782802)_111952372	AKT1_Cds (122392620)_UserDefined (42782802)_111952372	1	chr14	105240192	105240379	+	CCGCGAAGTCCATCCCCCGCAGCCCCAGCCCCTACCTCGCCCCCGTTGGCGTACTCCATGACAAAGCAGAGGCGGTCGTGGGTCTGGAAAGAGTACTTCAGGGCCTGCAAGGAAGGGGAGCTGGAACTGCGGCCCCACAGGC
Homo sapiens	hg19	AKT1_Cds (122392621)_UserDefined (42782803)_111952373	AKT1_Cds (122392621)_UserDefined (42782803)_111952373	1	chr14	105242064	105242233	-	GGGTGGGTGAAAGACGTGGGGTGGAGCTCCTGATCTGGTACAGGCCTGCAGCCTCACCTGACCTCCTGCAGGGAGGAGTGGACAACCGCCATCCAGACTGTGGCTGACGGCCTCAAG
Homo sapiens	hg19	AKT1_Cds (122392621)_UserDefined (42782803)_111952374	AKT1_Cds (122392621)_UserDefined (42782803)_111952374	1	chr14	105241938	105242117	+	GCACAGGCAGAAGTGGGGACAGGCCTCACCACGCGGTGCTTGGGCTTGGCCAGGGACACCTCCATCTCTTCAGCCCCTGAGTTGTCACTGGGTGAGCCCGACCGGAAGTCCATCTCCTCCTCCTCCTGCTTC
Homo sapiens	hg19	ARID1B_Cds (122392229)_UserDefined (42782804)_111952375	ARID1B_Cds (122392229)_UserDefined (42782804)_111952375	1	chr6	157520022	157520208	-	TAACTATATCCTGAATGCTCAACAAACACTAATCATTTTTGTTAGATGTCTGAAAATCTTCAGAAGTAAGACAAGTTTGAGTTTTAGCCTCCAGGACAGAACCAGAAAACACAGCACCCCACGCCCACTTGCC
Homo sapiens	hg19	ARID1B_Cds (122392229)_UserDefined (42782804)_111952376	ARID1B_Cds (122392229)_UserDefined (42782804)_111952376	1	chr6	157519892	157520076	+	TAAGTTTTCTTTGAATGCCTCATTCCAGGCATGAACCTTATGGGCAGCAGTATCCAGGCCAAGGCCCTCCCTCGGGACAGCCGCCGTATGGAGGGCACCAGCCCGGCCTGTACCCACAGCAGCCGGTGAGTTG
Homo sapiens	hg19	ARID1B_Cds (122392230)_UserDefined (42782805)_111952377	ARID1B_Cds (122392230)_UserDefined (42782805)_111952377	1	chr6	157517380	157517560	-	CAGCTGCCAGGGCTCAGAAATGTGTGTGTGAGGAAAGCACGGTTTCTAGTAAATCATCATATTGTCATCTTAAAAAATACTCACCTTCGGTCGTAACTGGCTCCATAGGGAAACTGCTGGCGCTGCCCC
Homo sapiens	hg19	ARID1B_Cds (122392230)_UserDefined (42782805)_111952378	ARID1B_Cds (122392230)_UserDefined (42782805)_111952378	1	chr6	157517246	157517429	+	TATGCATTTTATTTAAAATATTGCAGTGCCTGGAAGCAGCGAGCCCTTTATGACGCAAGGACAGATGCCCAACAGCAGCATGCAGGACATGTACAACCAAAGTCCCTCCGGAGCAATGTCTAACCTGGGCATG
Homo sapiens	hg19	TP53_Cds (122392543)_UserDefined (42660594)_111952379	TP53_Cds (122392543)_UserDefined (42660594)_111952379	1	chr17	7577473	7577642	+	CCTGGAGTCTTCCAGTGTGATGATGGTGAGGATGGGCCTCCGGTTCATGCCGCCCATGCAGGAACTGTTACACATGTAGTTGTAGTGGATGGTGGTACAGTCAGAGCCAACCTAGGAGA
Homo sapiens	hg19	RB1_Cds (122392561)_UserDefined (42783043)_111952380	RB1_Cds (122392561)_UserDefined (42783043)_111952380	1	chr13	48953618	48953788	+	GACTCCATCTCAAAAAAAAAAAAAATTTCATAATTGTGATTTTCTAAAATAGCAGGCTCTTATTTTTCTTTTTGTTTGTTTGTAGCGATACAAACTTGGAGTTCGCTTGTATTACCG
Homo sapiens	hg19	RB1_Cds (122392566)_UserDefined (42783048)_111952381	RB1_Cds (122392566)_UserDefined (42783048)_111952381	1	chr13	49033806	49033980	-	TCTCTCATGAGTTCATACTCATTCTGCAGGGTGTGCTGGAAAAGGGTCCAGATGATATGTTCTAATTCTGGGTGCTCAGACAGAAGGCGTTCACAAAGTGTATTTAGCCGGAGATAGGCTA
Homo sapiens	hg19	RB1_Cds (122392566)_UserDefined (42783048)_111952382	RB1_Cds (122392566)_UserDefined (42783048)_111952382	1	chr13	49033680	49033860	+	TTTCTGTTAAAATGCTACTTAACAGCATTATAATTAGAGCGATTTCATGATTTGAAAAAAATCTACTTGTAATTCAAAATGAACAGTAAAAATGACTAATTTTTCTTATTCCCACAGTGTATCGGCT
Homo sapiens	hg19	RB1_Cds (122392578)_UserDefined (42783060)_111952383	RB1_Cds (122392578)_UserDefined (42783060)_111952383	1	chr13	48941479	48941649	-	AAAAAGTCACTGACAATTATCCTTTACATGTCATTACATCTCTCAGCACACAGAGGCACAGATTTCATTAAAGAATTTTTGTATAATATACATTTAATTTTGTAATATACACT
Homo sapiens	hg19	RB1_Cds (122392578)_UserDefined (42783060)_111952384	RB1_Cds (122392578)_UserDefined (42783060)_111952384	1	chr13	48941591	48941761	+	TTTCTTTCAAGGTTGAAAATCTTTCTAAACGATACGAAGAAATTTATCTTAAAAATAAAGATCTAGATGCAAGATTATTTTTGGATCATGATAAAACTCTTCAGACTGATTCTATA
Homo sapiens	hg19	SETD2_Cds (122392427)_UserDefined (42783065)_111952385	SETD2_Cds (122392427)_UserDefined (42783065)_111952385	1	chr3	47155388	47155558	-	CTTTAAAGAATTAAATTTCCTCCTTTTCTCATTTCAGTTCTTCTCGGTGTCCAAATGGGGATTATTGTTCCAATAGACGGTTTCAGAGAAAACAGCATGCAGATGTGGAAGTCATACTC
Homo sapiens	hg19	SETD2_Cds (122392428)_UserDefined (39451450)_111952386	SETD2_Cds (122392428)_UserDefined (39451450)_111952386	1	chr3	47125172	47125341	-	GGGTGTGTCTGATGTGGAGAGTGAAAGGAGCCAAGAACAGCCAGATAAAACAGTGGATATAAGTGATTTGGCCACCAAACTCCTGGACAGTTGGAAAGACCTAAAGGTAAGGAA
Homo sapiens	hg19	SETD2_Cds (122392428)_UserDefined (39451450)_111952387	SETD2_Cds (122392428)_UserDefined (39451450)_111952387	1	chr3	47125342	47125512	-	CTCCCACAACAGCTGCCTGAATGCAAAGTTGATAGTGAAACCAACATAGAAGCTAGTAAGCTACCTACATCTGAACCAGAAGCTGACGCTGAAATAGAGCCCAAAGAGAGCAAC
Homo sapiens	hg19	SETD2_Cds (122392428)_UserDefined (39451450)_111952388	SETD2_Cds (122392428)_UserDefined (39451450)_111952388	1	chr3	47125538	47125717	-	CTTCCACCAAGCTGAGCACAGAAGCTGACACAGACACTCCCAAGAAACTAATGTTTCGCAGACTGAAAATTATAAGTGAAAATAGCATGGACAGTGCAATCTCTGATGCAACCAGTGAGCTAGAAGG
Homo sapiens	hg19	SETD2_Cds (122392428)_UserDefined (39451450)_111952389	SETD2_Cds (122392428)_UserDefined (39451450)_111952389	1	chr3	47125082	47125252	+	AAATATGCATGGCTAAAAAAAGTAGTTAATTTTGCTTAGGTTTGTAGAACTCTAAACCTGAGTAATTCAAGTTGAAATGAACAAAAGATGCTTCCTTACCTTTAGGTCTTTCCAA
Homo sapiens	hg19	SETD2_Cds (122392428)_UserDefined (39451450)_111952390	SETD2_Cds (122392428)_UserDefined (39451450)_111952390	1	chr3	47125258	47125427	+	CTCCTTTCACTCTCCACATCAGACACACCCTCCTCTTCATCTTGGGATGGTGTTTCTTCATTAATAGGTTCTTCTAGTTTTGTGCCGTTGCTCTCTTTGGGCTCTATTTCAGCGTC
Homo sapiens	hg19	SETD2_Cds (122392428)_UserDefined (39451450)_111952391	SETD2_Cds (122392428)_UserDefined (39451450)_111952391	1	chr3	47125448	47125618	+	TGTTGTGGGAGTAGCTGTTGTGACTGCAATTCTTCCTCTTCCTCTACAGGGACATTTTCTAATTGATCAAGATCCTCTTTGCCATCCTTGCCTTCTAGCTCACTGGTTGCATCAGAG
Homo sapiens	hg19	SETD2_Cds (122392428)_UserDefined (39451450)_111952392	SETD2_Cds (122392428)_UserDefined (39451450)_111952392	1	chr3	47125666	47125842	+	GGATCAGGTGTGTTGAGTGGTGTATGAGCACGCGATGTATTCTCACTAGAATACCCATCTCCTTCACTCAACGGAGGGACAGCAGTCTTAGTCTGAGACCAGCGTTGAATAATTGGAAGTACTTT
Homo sapiens	hg19	TP53 + TP53 + TP53_UserDe_UserDefined (39469878)_111952393	TP53 + TP53 + TP53_UserDe_UserDefined (39469878)_111952393	1	chr17	7578260	7578446	-	GAGGTTGTGAGGCGCTGCCCCCACCATGAGCGCTGCTCAGATAGCGATGGTGAGCAGCTGGGGCTGGAGAGACGACAGGGCTGGTTGCCCAGGGTCCCCAGGCCTCTGATTCCTCACTGATTGCTCTTAGGTCTGGC
Homo sapiens	hg19	TP53 + TP53 + TP53_UserDe_UserDefined (39469878)_111952394	TP53 + TP53 + TP53_UserDe_UserDefined (39469878)_111952394	1	chr17	7578528	7578714	-	CAACTCTCTCTAGCTCGCTAGTGGGTTGCAGGAGGTGCTTACGCATGTTTGTTTCTTTGCTGCCGTCTTCCAGTTGCTTTATCTGTTCACTTGTGCCCTGACTTTCAACTCTGTCTCCTTCCTCTTCCTACAG
Homo sapiens	hg19	TP53 + TP53 + TP53_UserDe_UserDefined (39469878)_111952395	TP53 + TP53 + TP53_UserDe_UserDefined (39469878)_111952395	1	chr17	7578126	7578310	+	CCCAGAGACCCCAGTTGCAAACCAGACCTCAGGCGGCTCATAGGGCACCACCACACTATGTCGAAAAGTGTTTCTGTCATCCAAATACTCCACACGCAAATTTCCTTCCACTCGGATAAGATGCTGAGGAGGGG
Homo sapiens	hg19	TP53 + TP53 + TP53_UserDe_UserDefined (39469878)_111952396	TP53 + TP53 + TP53_UserDe_UserDefined (39469878)_111952396	1	chr17	7578396	7578582	+	CCGTCATGTGCTGTGACTGCTTGTAGATGGCCATGGCGCGGACGCGGGTGCCGGGCGGGGGTGTGGAATCAACCCACAGCTGCACAGGGCAGGTCTTGGCCAGTTGGCAAAACATCTTGTTGAGGGCAGGGGAGTAC
Homo sapiens	hg19	TP53 + TP53 + TP53 + TP53_UserDefined (42779636)_111952397	TP53 + TP53 + TP53 + TP53_UserDefined (42779636)_111952397	1	chr17	7576497	7576669	-	CAAAAAGAAAATTGTTAAAGAGAGCATGAAAATGGTTCTATGACTTTGCCTGATACAGATGCTACTTGACTTACGATGGTGTTACTTCCTGATAAACTCGTCGTAAGTTGAAAATAT
Homo sapiens	hg19	TP53 + TP53 + TP53 + TP53_UserDefined (42779636)_111952398	TP53 + TP53 + TP53 + TP53_UserDefined (42779636)_111952398	1	chr17	7576673	7576843	-	TTCCAGTCTAACACTCAAAATGCCGTTTTCTTCTTGACTGTTTTACCTGCAATTGGGGCATTTGCCATCAGGGGGCAGTGATGCCTCAAAGACAATGGCTCCTGGTTGTAGCTAA
Homo sapiens	hg19	TP53 + TP53 + TP53 + TP53_UserDefined (42779636)_111952399	TP53 + TP53 + TP53 + TP53_UserDefined (42779636)_111952399	1	chr17	7576851	7577028	-	CAAGAAGCGGTGGAGGAGACCAAGGGTGCAGTTATGCCTCAGATTCACTTTTATCACCTTTCCTTGCCTCTTTCCTAGCACTGCCCAACAACACCAGCTCCTCTCCCCAGCCAAAGAAGAAACCACT
Homo sapiens	hg19	TP53 + TP53 + TP53 + TP53_UserDefined (42779636)_111952400	TP53 + TP53 + TP53 + TP53_UserDefined (42779636)_111952400	1	chr17	7577093	7577263	-	ATGGAGCCTGGTTTTTTAAATGGGACAGGTAGGACCTGATTTCCTTACTGCCTCTTGCTTCTCTTTTCCTATCCTGAGTAGTGGTAATCTACTGGGACGGAACAGCTTTGAGGTGCG
Homo sapiens	hg19	TP53 + TP53 + TP53 + TP53_UserDefined (42779636)_111952401	TP53 + TP53 + TP53 + TP53_UserDefined (42779636)_111952401	1	chr17	7576587	7576757	+	ATGCTCTCTTTAACAATTTTCTTTTTGAAAGCTGGTCTGGTCCTTTAAAATATATATTATGGTATAAGTTGGTGTTCTGAAGTTAGTTAGCTACAACCAGGAGCCATTGTCTTTG
Homo sapiens	hg19	TP53 + TP53 + TP53 + TP53_UserDefined (42779636)_111952402	TP53 + TP53 + TP53 + TP53_UserDefined (42779636)_111952402	1	chr17	7576765	7576934	+	GCATTTTGAGTGTTAGACTGGAAACTTTCCACTTGATAAGAGGTCCCAAGACTTAGTACCTGAAGGGTGAAATATTCTCCATCCAGTGGTTTCTTCTTTGGCTGGGGAGAGGA
Homo sapiens	hg19	TP53 + TP53 + TP53 + TP53_UserDefined (42779636)_111952403	TP53 + TP53 + TP53 + TP53_UserDefined (42779636)_111952403	1	chr17	7576977	7577147	+	GTCCTGCTTGCTTACCTCGCTTAGTGCTCCCTGGGGGCAGCTCGTGGTGAGGCTCCCCTTTCTTGCGGAGATTCTCTTCCTCTGTGCGCCGGTCTCTCCCAGGACAGGCACAAACAC
Homo sapiens	hg19	TP53 + TP53 + TP53 + TP53_UserDefined (42779637)_111952404	TP53 + TP53 + TP53 + TP53_UserDefined (42779637)_111952404	1	chr17	7579257	7579426	-	TTCTGTCCCTTCCCAGAAAACCTACCAGGGCAGCTACGGTTTCCGTCTGGGCTTCTTGCATTCTGGGACAGCCAAGTCTGTGACTTGCACGGTCAGTTGCCCTGAGGGGCTGGCTTCC
Homo sapiens	hg19	TP53 + TP53 + TP53 + TP53_UserDefined (42779637)_111952405	TP53 + TP53 + TP53 + TP53_UserDefined (42779637)_111952405	1	chr17	7579443	7579612	-	CCTTGCCGTCCCAAGCAATGGATGATTTGATGCTGTCCCCGGACGATATTGAACAATGGTTCACTGAAGACCCAGGTCCAGATGAAGCTCCCAGAATGCCAGAGGCTGCTCCCCCCGTGGCC
Homo sapiens	hg19	TP53 + TP53 + TP53 + TP53_UserDefined (42779637)_111952406	TP53 + TP53 + TP53 + TP53_UserDefined (42779637)_111952406	1	chr17	7579665	7579850	-	GAAGGGCAGGCCCACCACCCCCACCCCAACCCCAGCCCCCTAGCAGAGACCTGTGGGAAGCGAAAATTCCATGGGACTGACTTTCTGCTCTTGTCTTTCAGACTTCCTGAAAACAACGTTCTGGTAAGGAC
Homo sapiens	hg19	TP53 + TP53 + TP53 + TP53_UserDefined (42779637)_111952407	TP53 + TP53 + TP53 + TP53_UserDefined (42779637)_111952407	1	chr17	7579161	7579335	+	ATAAAAAAACACTGACAGGAAGCCAAAGGGTGAAGAGGAATCCCAAAGTTCCAAACAAAAGAAATGCAGGGGGATACGGCCAGGCATTGAAGTCTCATGGAAGCCAGCCCCTCAGGGCAACTGA
Homo sapiens	hg19	TP53 + TP53 + TP53 + TP53_UserDefined (42779637)_111952408	TP53 + TP53 + TP53 + TP53_UserDefined (42779637)_111952408	1	chr17	7579351	7579520	+	CCCTGGTAGGTTTTCTGGGAAGGGACAGAAGATGACAGGGGCCAGGAGGGGGCTGGTGCAGGGGCCGCCGGTGTAGGAGCTGCTGGTGCAGGGGCCACGGGGGGAGCAGCCTCTGGCATT
Homo sapiens	hg19	TP53 + TP53 + TP53 + TP53_UserDefined (42779637)_111952409	TP53 + TP53 + TP53 + TP53_UserDefined (42779637)_111952409	1	chr17	7579531	7579718	+	CAAATCATCCATTGCTTGGGACGGCAAGGGGGACTGTAGATGGGTGAAAAGAGCAGTCAGAGGACCAGGTCCTCAGCCCCCCAGCCCCCCAGCCCTCCAGGTCCCCAGCCCTCCAGGTCCCCAGCCCAACCCTTG
Homo sapiens	hg19	TP53 + TP53 + TP53 + TP53_UserDefined (42779637)_111952410	TP53 + TP53 + TP53 + TP53_UserDefined (42779637)_111952410	1	chr17	7579795	7579973	+	CCAATGGATCCACTCACAGTTTCCATAGGTCTGAAAATGTTTCCTGACTCAGAGGGGGCTCGACGCTAGGATCTGACTGCGGCTCCTCCATGGCAGTGACCCGGAAGGCAGTCTGGCTGCTGCAA
Homo sapiens	hg19	RB1 + RB1_UserDefined (12_UserDefined (42783038)_111952411	RB1 + RB1_UserDefined (12_UserDefined (42783038)_111952411	1	chr13	48954327	48954500	-	TAACCTCACACTATCCCTCTCCCCCGACCAAAGAAACACACCACATTTTAACTTTAAATTGAACAAAAGTGTTTATTTATGAAAATTTAACTTACTGCTATATGTGGCCATTACAACCT
Homo sapiens	hg19	RB1 + RB1_UserDefined (12_UserDefined (42783038)_111952412	RB1 + RB1_UserDefined (12_UserDefined (42783038)_111952412	1	chr13	48954193	48954382	+	AAATTTTTTACTTTTAGTAAAAAATTTTTTTCTTTTTATAGAAGTAAGTATTTTATAATCTTTTTTTTTTTCCTTTAGCAAACTTCTGAATGACAACATTTTTCATATGTCTTTATTGGCGTGCGCTCTTGA
Homo sapiens	hg19	RB1 + RB1_UserDefined (12_UserDefined (42783039)_111952413	RB1 + RB1_UserDefined (12_UserDefined (42783039)_111952413	1	chr13	49039121	49039295	-	AAGGATACTTTTGACCTACCCTGGTGGAAGCATACTGCAAAATATTTGTTTTCAGTCTCTGCATGAAGACCGAGTTATAGAATACTATAATAGAATCATACTCCTCTTCTTTGATCAAAA
Homo sapiens	hg19	RB1 + RB1_UserDefined (12_UserDefined (42783039)_111952414	RB1 + RB1_UserDefined (12_UserDefined (42783039)_111952414	1	chr13	49039355	49039529	-	TGATCTTGGAGTCATTTTTGTTGGTGTTGGCAGACCTTCTGAAATTTTATATGGACTCTTCAGGGGTGAAATATAGATGTTCCCTCCAGGAATCCGTAAGGGTGAACTAGGAAACTTGTAAGG
Homo sapiens	hg19	RB1 + RB1_UserDefined (12_UserDefined (42783039)_111952415	RB1 + RB1_UserDefined (12_UserDefined (42783039)_111952415	1	chr13	49038999	49039177	+	ATTATAAACTATTAGAAAAGAAAATCTAAAGGTAGAAATTTTAAAATTCATTTAACAAGTAAATTTTACTTTTTTTTTTTTTTTTTTTTTTTTACTGTTCTTCCTCAGACATTCAAACGTGTT
Homo sapiens	hg19	RB1 + RB1_UserDefined (12_UserDefined (42783039)_111952416	RB1 + RB1_UserDefined (12_UserDefined (42783039)_111952416	1	chr13	49039239	49039409	+	TTGATTGGAAAAATCTAATGTAATGGGTCCACCAAAACATTAAATAAATAATCTACTTTTTTGTTTTTGCTCTAGCCCCCTACCTTGTCACCAATACCTCACATTCCTCGAAGCC
Homo sapiens	hg19	RB1 + RB1_UserDefined (12_UserDefined (42783039)_111952417	RB1 + RB1_UserDefined (12_UserDefined (42783039)_111952417	1	chr13	49039475	49039663	+	AAGGTGTGTGTTTTCTCTTTAGGGAAGTAGTAAAGAATGAGAGGGGGATTATTTTGATCCAAGAATAAAAAATATAAAGCATTCTTCATTTCAAATAAGCTAGACTCTTGAAACTCTATTTGCTTATTTAAGTAA
Homo sapiens	hg19	PIK3CA + PIK3CA_UserDefin_UserDefined (42783006)_111952418	PIK3CA + PIK3CA_UserDefin_UserDefined (42783006)_111952418	1	chr3	178947853	178948032	-	TAAGAAATTATGTTATAGTTTGATATATGCAGATACAAAATGTCTTGAATAAATTAAGAACACCAAAACATTTTAAACAGAGAAAACCATTACTTGTCCATCGTCTTTCACCATGATGTTACT
Homo sapiens	hg19	PIK3CA + PIK3CA_UserDefin_UserDefined (42783006)_111952419	PIK3CA + PIK3CA_UserDefin_UserDefined (42783006)_111952419	1	chr3	178948083	178948272	-	AAATTGCTTGAAAAATATTGATTGTTTCTAATAGAGCAGCCAGAACTCTTTATTTTGTGTTTTTAATTGCTCGAGCTCACCTCTCAAATTCTCTTGTCTTTGTGCATTCTTGGGCTCCTTTACTAATCACTATTA
Homo sapiens	hg19	PIK3CA + PIK3CA_UserDefin_UserDefined (42783006)_111952420	PIK3CA + PIK3CA_UserDefin_UserDefined (42783006)_111952420	1	chr3	178947737	178947907	+	TACTCATGAGGTGTTTATTCTTTGTAGATATGATGCAGCCATTGACCTGTTTACACGTTCATGTGCTGGATACTGTGTAGCTACCTTCATTTTGGGAATTGGAGATCGTCACAATA
Homo sapiens	hg19	PIK3CA + PIK3CA_UserDefin_UserDefined (42783006)_111952421	PIK3CA + PIK3CA_UserDefin_UserDefined (42783006)_111952421	1	chr3	178947957	178948137	+	ATAACATAATTTCTTATTTTTGAAAGCTGTTTCATATAGATTTTGGACACTTTTTGGATCACAAGAAGAAAAAATTTGGTTATAAACGAGAACGTGTGCCATTTGTTTTGACACAGGATTTCTT
Homo sapiens	hg19	PIK3CA + PIK3CA_UserDefin_UserDefined (42779575)_111952422	PIK3CA + PIK3CA_UserDefin_UserDefined (42779575)_111952422	1	chr3	178928041	178928221	-	ATATACATAAGAGAGAAGGTTTGACTGCCATAAAAAATATCTAATTTATGACAATAAAAACCTTACTTTATTTGGATTTGATCCAGTAACACCAATAGGGTTCAGCAAATCTTCTAATCCATGAG
Homo sapiens	hg19	PIK3CA + PIK3CA_UserDefin_UserDefined (42779575)_111952423	PIK3CA + PIK3CA_UserDefin_UserDefined (42779575)_111952423	1	chr3	178928297	178928473	-	AGTAAAATATATGGATCCTTTTCCATAGAGAAAGTATCTACCTAAATCCACAGATTATAATTGATACTTAATAAACTCAGTGATTTGCCTTACCAGTCCTGCGTGGGAATAGCTAAATCCTGC
Homo sapiens	hg19	PIK3CA + PIK3CA_UserDefin_UserDefined (42779575)_111952424	PIK3CA + PIK3CA_UserDefin_UserDefined (42779575)_111952424	1	chr3	178927907	178928095	+	TATAATTTAGACTAGTGAATATTTTTCTTTGTTTTTTAAGGAACACTGTCCATTGGCATGGGGAAATATAAACTTGTTTGATTACACAGACACTCTAGTATCTGGAAAAATGGCTTTGAATCTTTGGCCAGTACC
Homo sapiens	hg19	PIK3CA + PIK3CA_UserDefin_UserDefined (42779575)_111952425	PIK3CA + PIK3CA_UserDefin_UserDefined (42779575)_111952425	1	chr3	178928165	178928350	+	ATATAATAGCTTTTCTTCCATCTCTTAGGAAACTCCATGCTTAGAGTTGGAGTTTGACTGGTTCAGCAGTGTGGTAAAGTTCCCAGATATGTCAGTGATTGAAGAGCATGCCAATTGGTCTGTATCCCGAGAAG
Homo sapiens	hg19	PIK3CA + PIK3CA_UserDefin_UserDefined (42783005)_111952426	PIK3CA + PIK3CA_UserDefin_UserDefined (42783005)_111952426	1	chr3	178937262	178937432	-	CTGTTCAGGTTTGATTGGAGGCCAATCTTTTACCAAGCAATACATCTGTGTATGAGAAAGACAATAAATCATATTTAAAGGGGAAAGATAGTTGTGAATGAGCCATCTAAAA
Homo sapiens	hg19	PIK3CA + PIK3CA_UserDefin_UserDefined (42783005)_111952427	PIK3CA + PIK3CA_UserDefin_UserDefined (42783005)_111952427	1	chr3	178937464	178937634	-	GGTTTTTTAAAAGGAAGTTGTATGGATCTAGAATAAATTATTATTGTAATTAAACATTATTTACTATTTTACATTATTTTACCTGTACTAGCTGAATTAAATACTGAGAAAGTT
Homo sapiens	hg19	PIK3CA + PIK3CA_UserDefin_UserDefined (42783005)_111952428	PIK3CA + PIK3CA_UserDefin_UserDefined (42783005)_111952428	1	chr3	178937678	178937848	-	TGCCCAATCCTTTGATTAGTCAATGCTTTCTTCAGTAAAAATCTCACAAGCAAGTTATCCAAATATTGTTCATATTTTAGGACCTAGGTGATTCCAAAAAAACAAATCAGGGTCA
Homo sapiens	hg19	PIK3CA + PIK3CA_UserDefin_UserDefined (42783005)_111952429	PIK3CA + PIK3CA_UserDefin_UserDefined (42783005)_111952429	1	chr3	178937354	178937523	+	CTCCAATCAAACCTGAACAGGCTATGGAACTTCTGGACTGTAATTACCCAGATCCTATGGTTCGAGGTTTTGCTGTTCGGTGCTTGGAAAAATATTTAACAGATGACAAA
Homo sapiens	hg19	PIK3CA + PIK3CA_UserDefin_UserDefined (42783005)_111952430	PIK3CA + PIK3CA_UserDefin_UserDefined (42783005)_111952430	1	chr3	178937792	178937962	+	ACTTTTTCTTTTGGCATTTAAAGTAAGTCTAATTATTTTCCCATTAAATTCTTAAGGTACATATTACTTGCTTTCTTAATAGATTTATAAATATGTATTACTTATATACTTTTGTTT
Homo sapiens	hg19	PIK3CA_Cds (122392622)_UserDefined (42783007)_111952431	PIK3CA_Cds (122392622)_UserDefined (42783007)_111952431	1	chr3	178919164	178919333	-	TCTAGGAAGTATTCATCACATCCACACACTTTTAAAATATACTTGCCCTGATATTCTAAAACACAGAGTTTTAGTTGTTCAGAGGATAGCAACATACTTCGAGTTTTTTTCCT
Homo sapiens	hg19	PIK3CA_Cds (122392622)_UserDefined (42783007)_111952432	PIK3CA_Cds (122392622)_UserDefined (42783007)_111952432	1	chr3	178919048	178919224	+	TAGGGCAAATAATAGTGGTGATCTGGGTAATAGTTTCTCCAAATAATGACAAGCAGAAGTATACTCTGAAAATCAACCATGACTGTGTACCAGAACAAGTAATTGCTGAAGCAATCAGGAA
Homo sapiens	hg19	PPP6C + PPP6C_UserDefined_UserDefined (42783021)_111952433	PPP6C + PPP6C_UserDefined_UserDefined (42783021)_111952433	1	chr9	127915887	127916061	-	TTTTTTGCTAGTTAATAGATGAGCAGATTTTGTGTGTCCATGGTGGTTTATCTCCTGATATCAAAACACTGGATCAAATTCGAACCATCGAACGGAATCAGGAAATTCCTCATAAAGGA
Homo sapiens	hg19	PPP6C + PPP6C_UserDefined_UserDefined (42783021)_111952434	PPP6C + PPP6C_UserDefined_UserDefined (42783021)_111952434	1	chr9	127916125	127916303	-	TCTTTCACAGATGAGTGCCAAACCAAATATGGAAATGCTAATGCCTGGAGATACTGTACCAAAGTTTTTGACATGCTCACAGTAGCAGCTGTAAGTTTCTATTTTTAAAGTCTCATGTACGTT
Homo sapiens	hg19	PPP6C + PPP6C_UserDefined_UserDefined (42783021)_111952435	PPP6C + PPP6C_UserDefined_UserDefined (42783021)_111952435	1	chr9	127915761	127915941	+	TTACATTTCCAAAAATGTTGGCTTTACCTCATTTGTGACCTTTGCTCCAAAAAGCCAACCTGCTCCTCGGGGACTGATAGCCCAGGTATCCACATCTTCAGGATCTGACCAAACCAGATCACAAAATGCT
Homo sapiens	hg19	PPP6C + PPP6C_UserDefined_UserDefined (42783021)_111952436	PPP6C + PPP6C_UserDefined_UserDefined (42783021)_111952436	1	chr9	127916003	127916181	+	AGGATAACAAAGAGTTGAACATATAACCTCAGGCATATCTAAACTCATCAGTGAATACTAAAGATATCAATATAATTGAGATGACAACTAGATAAAAATATGCAATGTGTTATTGGCAGGA
Homo sapiens	hg19	PPP6C + PPP6C_UserDefined_UserDefined (42783021)_111952437	PPP6C + PPP6C_UserDefined_UserDefined (42783021)_111952437	1	chr9	127916247	127916417	+	AAACAGAAGGGTTTTAATTAATGAATCTGCTAATAAAAATAAACAATATATCCAATACTAGAGCAGCCTTCAGTACAACAGAAATTCAGCTTAAACTAGGATAGCAAGATATGACAC
Homo sapiens	hg19	PPP6C + PPP6C_UserDefined_UserDefined (42783022)_111952438	PPP6C + PPP6C_UserDefined_UserDefined (42783022)_111952438	1	chr9	127951912	127952092	-	GCCTCCGCCGCTGCCGCCGCCGCTGCTACAGCCGCCGCCGCCGCTGTTGCCGCGGCTTGTTATTCTTAAAATGGCGCCGCTAGACCTGGACAAGTATGTGGAAATAGCGCGGCTGTGCAAGTACCTGCC
Homo sapiens	hg19	PPP6C + PPP6C_UserDefined_UserDefined (42783022)_111952439	PPP6C + PPP6C_UserDefined_UserDefined (42783022)_111952439	1	chr9	127951792	127951966	+	GCCCTCCACCGCGACTGGACTGGATACCCGGCGGGGGTCCTGGAGAAAGGAAGGGCCGGCCGGCGGGCGCCCCACAGCCGGAAGGGGCGAGCCCGCAAATAGGGCTCACCTTCAGGTCGTTCTCTG
Homo sapiens	hg19	MRPS31_Cds (122392227)_UserDefined (42782954)_111952441	MRPS31_Cds (122392227)_UserDefined (42782954)_111952441	1	chr13	41303504	41303673	-	TCATGGAGCTGGTGACTTGTGGCCTTTCCAAAAACCCATATCTTAGTGTTAAACAGAAGGTTGAACACATAGAGTGGTTTAGAAATTATTTTAATGAAAAAAAGGATATTCTAAA
Homo sapiens	hg19	MRPS31_Cds (122392227)_UserDefined (42782954)_111952442	MRPS31_Cds (122392227)_UserDefined (42782954)_111952442	1	chr13	41303700	41303870	-	GTTCATGCCTTAAACTGTAATATTATATTACCTCATTAATATTATTTTTATGATGTAGGTTTTGTATTTAAAATTATAATGTAATGTATTTGGTCTCATTTCCTAGGTTTTGAT
Homo sapiens	hg19	MRPS31_Cds (122392227)_UserDefined (42782954)_111952443	MRPS31_Cds (122392227)_UserDefined (42782954)_111952443	1	chr13	41303400	41303587	+	TATACAAACTCTAGTAAAATTATTTTATTTAGTTGTAATATCCATCTCTAATTGTTTGAAATAAAAATTTCCATGGTCTTAATTGAACTGTATGTTACTTTCTTTTAGAATATCCTTTTTTTCATTAA
Homo sapiens	hg19	MRPS31_Cds (122392227)_UserDefined (42782954)_111952444	MRPS31_Cds (122392227)_UserDefined (42782954)_111952444	1	chr13	41303590	41303760	+	GAAAGGCCACAAGTCACCAGCTCCATGAAGTGGCGAATTGGTCCTTGTTTTGGAAAGCTCTCCAGGTGTTTCTCCAGAAATATATGTTCATGAAATTCTGAACCATCATCATCA
Homo sapiens	hg19	MRPS31_Cds (122392228)_UserDefined (42782955)_111952445	MRPS31_Cds (122392228)_UserDefined (42782955)_111952445	1	chr13	41340845	41341033	-	ATGAAAGTTGAATTAAGCACAGTAAATGTACGAACAACAAAGCCCCCCAAAAGAAGACCACTTAAAAGTTTGGAAGCTACACTTGGCAGGCTTCGAAGAGCTACAGAATATGCTCCAAAGAAGAGGTAAATTT
Homo sapiens	hg19	MRPS31_Cds (122392228)_UserDefined (42782955)_111952446	MRPS31_Cds (122392228)_UserDefined (42782955)_111952446	1	chr13	41341109	41341298	-	AAAATCTTAGATACATAGTTTTTTACTTTATTGTAAGTAAGTTTTTTACTTTATTGTAGACTGCATTGTATTTTTCATTTTTTTCTTTAATGCATCTTTCCAGGACAAAAAATAACATCCAAAGATATTTTGGCACT
Homo sapiens	hg19	MRPS31_Cds (122392228)_UserDefined (42782955)_111952447	MRPS31_Cds (122392228)_UserDefined (42782955)_111952447	1	chr13	41340731	41340903	+	TACAAGCTGATATTTATTCTTCATTAATTCAACATTTCCCAAGTACTTGTATTAAAAATATTTTTTACCAAAACAAAAAGCTTACTGGAGTTTCAAACAACATCTGAATTACAATTA
Homo sapiens	hg19	MRPS31_Cds (122392228)_UserDefined (42782955)_111952448	MRPS31_Cds (122392228)_UserDefined (42782955)_111952448	1	chr13	41340977	41341165	+	TGCCCTTAATAATGCCTAACAAGTCTTTTTTCGTATTTTCCTTTTCACTGTCTTGGCTCTCTGAAGTCTCCTTGGAAGTCTCCTCAGTTCGAACAGACTGCTTATCTTTCTTGCTACAGATCACACTGTTA
Homo sapiens	hg19	MRPS31_Cds (122392421)_UserDefined (42782956)_111952449	MRPS31_Cds (122392421)_UserDefined (42782956)_111952449	1	chr13	41328160	41328348	-	CATAGAATATTTCACTTAAGATATTTTCTCATAGTTTTTGTTGACAGTTTAAAATATATTCATTAAAATGTTATTTTCTTTTTTTGGACTTAGGAAAAATATATTCACAGGGAAAAGACTTAATATTTTTGACAT
Homo sapiens	hg19	MRPS31_Cds (122392421)_UserDefined (42782956)_111952450	MRPS31_Cds (122392421)_UserDefined (42782956)_111952450	1	chr13	41328032	41328216	+	TGGAATATTAAAATATCCAAACTATTAGAACACTAAGGACATCCTGGAACGATGGAATGTTTCTCCACCTGAGAAAGAGTGTTATTCTTAACAAACCTGTTTCAGGTGCTTCTTTAGTAACTGCCATCA
Homo sapiens	hg19	MRPS31_Cds (122392423)_UserDefined (42782958)_111952451	MRPS31_Cds (122392423)_UserDefined (42782958)_111952451	1	chr13	41345206	41345380	-	AGCGGAAGAGAGGGCGGGGACGTGTTTGGCAGCGGGACGCACCATTTCAGTTGTGTTCTTGGTTCATTTCGTGTCTCGGCGATGTTTCCTAGAGTCTCGACGTTCCTACCTCTTCGCCCCC
Homo sapiens	hg19	MRPS31_Cds (122392423)_UserDefined (42782958)_111952452	MRPS31_Cds (122392423)_UserDefined (42782958)_111952452	1	chr13	41345072	41345259	+	GGGCACGGGGTTGCCTGAGGACCTACCGGGCCAACAGCGCTGAACTGCGGTACCTGACTGTTCCGTGCCGAACAGTGAGTAGCATAATCGCAGCCGCTGATGTCTCCGGGCTTCCAGAGGACAAAGGGTGGCGGGAAAG
Homo sapiens	hg19	MRPS31_Cds (122392424)_UserDefined (42782959)_111952453	MRPS31_Cds (122392424)_UserDefined (42782959)_111952453	1	chr13	41323343	41323521	-	ATTCAGGATTGGTTGTAACTTTTAAAAAAAGATACTTACATTGACTTGTTGTTATCTAAAATGTCTTTATTATGTAGACACATCACCTTCACTTTGGGATGTGGAATTTGCTAAGCAGTTAGCCA
Homo sapiens	hg19	MRPS31_Cds (122392424)_UserDefined (42782959)_111952454	MRPS31_Cds (122392424)_UserDefined (42782959)_111952454	1	chr13	41323219	41323397	+	TTTATAATCCCCTGAAATTAACACTTACCTGCTTCATTGTTAATTGGGAACTCCCATAGTTTCCCCTCTTTTGTCCACTGGATCAGCTCTTCAAATCCATTCTGAAGGGGTTGTTCATTTACTGT
Homo sapiens	hg19	MRPS31_Cds (122392425)_UserDefined (42782960)_111952455	MRPS31_Cds (122392425)_UserDefined (42782960)_111952455	1	chr13	41331070	41331242	-	TAAAGGAAGTTTATTACTGTTCTGTAGCTAAGATTTCTAATACACTTGACCTTTTTATTATTTCAGTTTCAGTAACATAATATCAGATATGAAAGTTGCCAGATCTGCTACAGCTAGAG
Homo sapiens	hg19	MRPS31_Cds (122392425)_UserDefined (42782960)_111952456	MRPS31_Cds (122392425)_UserDefined (42782960)_111952456	1	chr13	41330952	41331123	+	AAACCCAGCAGATTACAAAGCCTGATACCTTTTTTTAAGATCATCCGTCTTCTCCTGGCCAGGATAATTGTCATAGCCTTCATCAAACTGAATCCGAAGCTCTGGTCTTGAACGAAC
Homo sapiens	hg19	MLL_Cds (122392608)_UserDefined (42782948)_111952457	MLL_Cds (122392608)_UserDefined (42782948)_111952457	1	chr11	118353214	118353390	-	CGTGAGCCACCGTGCCCAGCTAAAAGCCTAAACTTGAAGTTTCTTAATTTTAAGAAATTCCACTGCCATCTACATAGAAGTCAAGGATAAGGCTTTTCCCTACAAAATAGAATACATCCCTGA
Homo sapiens	hg19	MLL_Cds (122392608)_UserDefined (42782948)_111952458	MLL_Cds (122392608)_UserDefined (42782948)_111952458	1	chr11	118353084	118353268	+	ACTGCAATTTATTCTGAATTTTTTAGGTCCAGAGCAGAGCAAACAGAAAAAAGTGGCTCCCCGCCCAAGTATCCCTGTAAAACAAAAACCAAAAGAAAAGGTGAGGAGAGATTTGTTTCTCTGCCATTTCT
Homo sapiens	hg19	MLL_Cds (122392609)_UserDefined (42782949)_111952459	MLL_Cds (122392609)_UserDefined (42782949)_111952459	1	chr11	118368722	118368892	-	GCCATATTCACCCACAGGAAGAATATCTGGAAACTGAGAGGGAATCTCTTTCATAAAATTTACCCATAAGGTCTTACCAGCTGCTTGCCCCTGATCACAGCCATATGCACATTCTTT
Homo sapiens	hg19	MLL_Cds (122392609)_UserDefined (42782949)_111952460	MLL_Cds (122392609)_UserDefined (42782949)_111952460	1	chr11	118368598	118368776	+	AAAAAAGAAATCTCTTTATTTTATAGGATGCTGGTCGTTTACTATATATTGGCCAAAATGAGTGGACACATGTAAATTGTGCTTTGTGGTCAGCGGAAGTGTTTGAAGATGATGACGGATCACTA
Homo sapiens	hg19	MLL_Cds (122392610)_UserDefined (42782950)_111952461	MLL_Cds (122392610)_UserDefined (42782950)_111952461	1	chr11	118359390	118359572	-	GGTTGAGTCCAGGGATACAGAACCCACTGATACAGAGGCCCAGCTGTAGTTCTATTACCAAGTTTTGTACCTTTGTAGCCTGATGTTGCCTTCCACAAACGTGACAGAATTTGCAACGACGACAACACC
Homo sapiens	hg19	MLL_Cds (122392610)_UserDefined (42782950)_111952462	MLL_Cds (122392610)_UserDefined (42782950)_111952462	1	chr11	118359260	118359443	+	TTATTTGACATACTTCTATCTTCCCATGTTCTTACTATAGTTTGTGTATTGCCAAGTCTGTTGTGAGCCCTTCCACAAGTTTTGTTTAGAGGAGAACGAGCGCCCTCTGGAGGACCAGCTGGAAAATTG
Homo sapiens	hg19	MLL_Cds (122392611)_UserDefined (42782951)_111952463	MLL_Cds (122392611)_UserDefined (42782951)_111952463	1	chr11	118355636	118355808	-	GCTAAATACCAACAAAACAGACTATAGTAATTTCATCCACAGAAAAATAATTTATGTACTTCCTGGGGTACAAAGAAGCAGGATGCCTTACCTCTACATGCCCACTACTGGCACAGAGA
Homo sapiens	hg19	MLL_Cds (122392611)_UserDefined (42782951)_111952464	MLL_Cds (122392611)_UserDefined (42782951)_111952464	1	chr11	118355520	118355689	+	TTTCCTAAGTGACCTTTCTCTCTCCACAGGAGGATTGTGAAGCAGAAAATGTGTGGGAGATGGGAGGCTTAGGAATCTTGACTTCTGTTCCTATAACACCCAGGGTGGTTTGCTTT
Homo sapiens	hg19	MLL_Cds (122392612)_UserDefined (42782952)_111952465	MLL_Cds (122392612)_UserDefined (42782952)_111952465	1	chr11	118373136	118373305	-	TAGAGTAAGTATTCCCAGTTCTCATTGGAGACATTATCCGGAGTTTGGACCGCTGGGGTGATAAGGAAGAGGTACTGTGACGCCTGGAGCCAATGCTTCGAAGTCCAGAGGA
Homo sapiens	hg19	MLL_Cds (122392612)_UserDefined (42782952)_111952466	MLL_Cds (122392612)_UserDefined (42782952)_111952466	1	chr11	118373334	118373503	-	TTCTGAAGATGAAGATCCATCCAAGTGACTGTTTTTATTGCCTACAGTAACCACTGTCCTTTGCAAATTTGAAGAGGTGGAAGTGTTTTGCCCTAAACTAGTACTTGAATTCAGTG
Homo sapiens	hg19	MLL_Cds (122392612)_UserDefined (42782952)_111952467	MLL_Cds (122392612)_UserDefined (42782952)_111952467	1	chr11	118373538	118373707	-	AGGGTTCAGCAAAGGAGCCGATTTTACTAACATTCAGTTCTCTAGATGTTGTGTTATGAACCTGTGGGGCCAGTTTAGGAATTCCAGGGTAAGCCACATTATGTGCAGATCCCTCTG
Homo sapiens	hg19	MLL_Cds (122392612)_UserDefined (42782952)_111952468	MLL_Cds (122392612)_UserDefined (42782952)_111952468	1	chr11	118373734	118373903	-	GATCCCATATGTTCGTTGATAATGGATGATCTGTTGCTCATTCCAGATAGCTTCAAGGTTTTGACTTCAGTATCTTCATCTGGAGAGGAGTTTGCTGATTGGGTAGAATCTGTGTG
Homo sapiens	hg19	MLL_Cds (122392612)_UserDefined (42782952)_111952469	MLL_Cds (122392612)_UserDefined (42782952)_111952469	1	chr11	118373926	118374099	-	CAGAAGAAACATTGTTACATGGTCGTTGGCCCATATACTCAGGAGTCAAAACCTCATCCATAAACTCTGGCTTCAAGTTTCCTTCCTCACCAGTTGTCACCTGACCAGGTTCCAAA
Homo sapiens	hg19	MLL_Cds (122392612)_UserDefined (42782952)_111952470	MLL_Cds (122392612)_UserDefined (42782952)_111952470	1	chr11	118374122	118374291	-	ATTTGCAAAGGGGAAGCAGGACTACTTTCTTTCAGGGCATTTTTGGATTGACTCTCATTTTCCATTTTTAGAGGTGTCAGTGTCACTTTGACTGTGCGTTTCCGTGGTGCCTGTAAT
Homo sapiens	hg19	MLL_Cds (122392612)_UserDefined (42782952)_111952471	MLL_Cds (122392612)_UserDefined (42782952)_111952471	1	chr11	118374298	118374467	-	TCCTGAGGTTTGGGGCCATCTGGAAGCATTAGGTTTCTGTCCTGTACTGGAAGATTCTGATAGTTGTTACTTTGAGAATCCTGGCATGAGGTATTATTGGGGCTTGGTTGGGCCAC
Homo sapiens	hg19	MLL_Cds (122392612)_UserDefined (42782952)_111952472	MLL_Cds (122392612)_UserDefined (42782952)_111952472	1	chr11	118374640	118374810	-	CATCATCAACACCATCCAACTGTGAGATTTTTGGAAGATCACACTGTTCCTCCTCCCGAAATAAATTATGGGATGCCAGTCGTTCCTCTCCACCTGAAGAAATCACTGTTCTAG
Homo sapiens	hg19	MLL_Cds (122392612)_UserDefined (42782952)_111952473	MLL_Cds (122392612)_UserDefined (42782952)_111952473	1	chr11	118374812	118374981	-	CTTTGGCTCATTTTTGTGGCCAACAGAACTCTTAGTGACATGTTCTTTCTCCCCAGCATCTTCAGGTCTATCAATCTTTAAGTTCTCTGTTCCATTTTCTTTACCATTTCTTTTTG
Homo sapiens	hg19	MLL_Cds (122392612)_UserDefined (42782952)_111952474	MLL_Cds (122392612)_UserDefined (42782952)_111952474	1	chr11	118374986	118375155	-	CTGTTGTTATTGTCTGAATCTGATTTCAGGAGCTCAGTATTATAGGTGTCCAGTAAATTTTTGTCGGAGGGGGTACTTGTGTGGACTCTGCGGCTTGACTCCAATGAGCTGAGCTGAG
Homo sapiens	hg19	MLL_Cds (122392612)_UserDefined (42782952)_111952475	MLL_Cds (122392612)_UserDefined (42782952)_111952475	1	chr11	118375160	118375329	-	ACTTCAAAAAGACCCATGTCTTTTTCACGATTACTGTCAAGACCCAATCCTTCACCAAGATTCAGGAGTTCTGATGAAGATGACTCTGGGCTCTCACCCAAAGCCTGCATGGAT
Homo sapiens	hg19	MLL_Cds (122392612)_UserDefined (42782952)_111952476	MLL_Cds (122392612)_UserDefined (42782952)_111952476	1	chr11	118375334	118375503	-	TCTGAGATAACAGCTAGTCTACTGGGATTCTGGCTGGGGACAGTGGGACTCCGGGTGGTCAAGACAGACAGATCAGATGGTAGCTCTAGAGGCAACTCAAACTGTTCCTCTGCTGA
Homo sapiens	hg19	MLL_Cds (122392612)_UserDefined (42782952)_111952477	MLL_Cds (122392612)_UserDefined (42782952)_111952477	1	chr11	118375532	118375701	-	ATTGTTGCCATGACCTTGCTCTACTGAACCACAAGGAGGGCTAGAGATGTGGTCTGCATCCATGTGTCCTTGGATAAAATGATCAGGAGTCATGTGGCCTTCAGGAGTTGGATC
Homo sapiens	hg19	MLL_Cds (122392612)_UserDefined (42782952)_111952478	MLL_Cds (122392612)_UserDefined (42782952)_111952478	1	chr11	118375736	118375906	-	TGGCTGCATGTTCTGGTTAACAACTATGAGTTTCTCAGTGGCTGGCTTCAGGTGGGGTGGAGTGGTCTGGACAGCTGCATTGGAAATCTGAGACGGGCCAGGACTATCAGTAGAA
Homo sapiens	hg19	MLL_Cds (122392612)_UserDefined (42782952)_111952479	MLL_Cds (122392612)_UserDefined (42782952)_111952479	1	chr11	118375924	118376093	-	TGCTAGCAGAAGGGAACAAAGATTGAGAAGTTGGCAAGCTTGGATTTAGTCCTGTGGTAAGGGTGAGACCACCTCCCATGGGTCCCAATACTGAAGTATTTGTCTCCATCACACT
Homo sapiens	hg19	MLL_Cds (122392612)_UserDefined (42782952)_111952480	MLL_Cds (122392612)_UserDefined (42782952)_111952480	1	chr11	118376120	118376289	-	GGATGGAGTGGCTACTGTGGTACTGAGGTCTGTCCTCTGGCTGGATTCTGAAACCAAAAGTTGGGGATCCGGAGGAGGCTGAACCCCAATAAGCAGGCCTGAAGGAGGATTGCT
Homo sapiens	hg19	MLL_Cds (122392612)_UserDefined (42782952)_111952481	MLL_Cds (122392612)_UserDefined (42782952)_111952481	1	chr11	118376312	118376482	-	CGGTGAGATGAAGTATTAAGTGACCCCAAATCTAACAGACTTGGATGATTAGGAAGCTGGGAGGGTGTGAAGTTAATCAATGTCATATTAGAAACCACATCAGAAGGGGCAATGTTTG
Homo sapiens	hg19	MLL_Cds (122392612)_UserDefined (42782952)_111952482	MLL_Cds (122392612)_UserDefined (42782952)_111952482	1	chr11	118376506	118376676	-	ATACAACATTCAAGACAGAGGAACTGGATGCCAAGCCAGACACAGACCCTGATGTGAGGTGGCTAGTATCCTGGCTTATTGTTGATGTGCCTGCCGCTGTGGCAGCAGTTCCTCCCAC
Homo sapiens	hg19	MLL_Cds (122392612)_UserDefined (42782952)_111952483	MLL_Cds (122392612)_UserDefined (42782952)_111952483	1	chr11	118376726	118376895	-	GCAGTAGAGGGGGTCTGTGATGTCCCCAGTTGTGGAAACATTCCTGAACTTGGCGGTAAAGCCACAGGCTGGTCCTGAATCCCCAGGCTCTGCTGGCTAGCTTTGATTAAAAGATTG
Homo sapiens	hg19	MLL_Cds (122392612)_UserDefined (42782952)_111952484	MLL_Cds (122392612)_UserDefined (42782952)_111952484	1	chr11	118376958	118377136	-	CTTGTTCTGCTCCAGTCCCATGCTATTAGGAGCGTCTACCGTCTGGGTAAAGTTGGATACCTGGGGCCCTGAAGCAGAATCAAGATCACGCTGGGAAGAATGAATCCCAGTTTTGCTGGCAAGGAGCTG
Homo sapiens	hg19	MLL_Cds (122392612)_UserDefined (42782952)_111952485	MLL_Cds (122392612)_UserDefined (42782952)_111952485	1	chr11	118377220	118377409	-	CTAGTATTTGGATCTCTCACCCTGTGCCTGAGGTCAGGGATGTCGTTTCTTGGTCTGGAATGTGTGCTTCAGAAGAACTGGTCCGCAAATGGGAAACTTTGTGCTTCTTGCCATTCCCTTTGTCTAGAGGCAGCT
Homo sapiens	hg19	MLL_Cds (122392612)_UserDefined (42782952)_111952486	MLL_Cds (122392612)_UserDefined (42782952)_111952486	1	chr11	118373052	118373221	+	ATAGCATTTATTACTTTTTCTCTCTTGTTTAGGAAGTCCTACCCCAACCACTCATGAAATAGTCACAGTAGGTGATCCTTTACTCTCCTCTGGACTTCGAAGCATTGGCTCCAGG
Homo sapiens	hg19	MLL_Cds (122392612)_UserDefined (42782952)_111952487	MLL_Cds (122392612)_UserDefined (42782952)_111952487	1	chr11	118373248	118373419	+	TAGGAATAATGTTTCCTCAGTCTCCACCACCGGGACCGCTACTGATCTTGAATCAAGTGCCAAAGTAGTTGATCATGTCTTAGGGCCACTGAATTCAAGTACTAGTTTAGGGCAAA
Homo sapiens	hg19	MLL_Cds (122392612)_UserDefined (42782952)_111952488	MLL_Cds (122392612)_UserDefined (42782952)_111952488	1	chr11	118373420	118373589	+	AGTCACTTGGATGGATCTTCATCTTCAGAAATGAAGCAGTCCAGTGCTTCAGACTTGGTGTCCAAGAGCTCCTCTTTAAAGGGAGAGAAGACCAAAGTGCTGAGTTCCAAGAGCTC
Homo sapiens	hg19	MLL_Cds (122392612)_UserDefined (42782952)_111952489	MLL_Cds (122392612)_UserDefined (42782952)_111952489	1	chr11	118373650	118373819	+	CCTCTTCAGTGTCGTTTTCTTCTAAAGAGGCCCTCTCCTTCCCACACCTCCATTTGAGAGGGCAAAGGAATGATCGAGACCAACACACAGATTCTACCCAATCAGCAAACTCC
Homo sapiens	hg19	MLL_Cds (122392612)_UserDefined (42782952)_111952490	MLL_Cds (122392612)_UserDefined (42782952)_111952490	1	chr11	118373842	118374011	+	GATCTAGTTCCAGAGATAGGAGACAGAAAGGGAAAAAATCCTGTAAAGAAACTTTCAAAGAAAAGCATTCCAGTAAATCTTTTTTGGAACCTGGTCAGGTGACAACTGGTGA
Homo sapiens	hg19	MLL_Cds (122392612)_UserDefined (42782952)_111952491	MLL_Cds (122392612)_UserDefined (42782952)_111952491	1	chr11	118374012	118374181	+	CCAACGACCATGTAACAATGTTTCTTCTGATAAGATTGGTGATAAAGGCCTTTCTATGCCAGGAGTCCCCAAAGCTCCACCCATGCAAGTAGAAGGATCTGCCAAGGAATTACAG
Homo sapiens	hg19	MLL_Cds (122392612)_UserDefined (42782952)_111952492	MLL_Cds (122392612)_UserDefined (42782952)_111952492	1	chr11	118374212	118374381	+	AAGTAGTCCTGCTTCCCCTTTGCAAATAGAGTCAACATCTCCCACAGAACCAATTTCAGCCTCTGAAAATCCAGGAGATGGTCCAGTGGCCCAACCAAGCCCCAATAATACCTCA
Homo sapiens	hg19	MLL_Cds (122392612)_UserDefined (42782952)_111952493	MLL_Cds (122392612)_UserDefined (42782952)_111952493	1	chr11	118374384	118374553	+	AATGCTTCCAGATGGCCCCAAACCTCAGGAGGATGGCTCTTTTAAAAGGAGGTATCCCCGTCGCAGTGCCCGTGCACGTTCTAACATGTTTTTTGGGCTTACCCCACTCTATGG
Homo sapiens	hg19	MLL_Cds (122392612)_UserDefined (42782952)_111952494	MLL_Cds (122392612)_UserDefined (42782952)_111952494	1	chr11	118374554	118374727	+	AGCGAGGCAAGAGATCAGCTGAAGGACAGGTGGATGGGGCCGATGACTTAAGCACTTCAGATGAAGACGACTTATACTATTACAACTTCACTAGAACAGTGATTTCTTCAGGTGGAGAGG
Homo sapiens	hg19	MLL_Cds (122392612)_UserDefined (42782952)_111952495	MLL_Cds (122392612)_UserDefined (42782952)_111952495	1	chr11	118374728	118374897	+	AATCTCACAGTTGGATGGTGTTGATGATGGGACAGAGAGTGATACTAGTGTCACAGCCACAACAAGGAAAAGCAGCCAGATTCCAAAAAGAAATGGTAAAGAAAATGGAACAG
Homo sapiens	hg19	MLL_Cds (122392612)_UserDefined (42782952)_111952496	MLL_Cds (122392612)_UserDefined (42782952)_111952496	1	chr11	118374902	118375071	+	TTGGCCACAAAAATGAGCCAAAGATGGATAACTGCCATTCTGTAAGCAGAGTTAAAACACAGGGACAAGATTCCTTGGAAGCTCAGCTCAGCTCATTGGAGTCAAGCCGCA
Homo sapiens	hg19	MLL_Cds (122392612)_UserDefined (42782952)_111952497	MLL_Cds (122392612)_UserDefined (42782952)_111952497	1	chr11	118375248	118375418	+	TCGTGAAAAAGACATGGGTCTTTTTGAAGTATTTTCTCAGCAGCTGCCTACAACAGAACCTGTGGATAGTAGTGTCTCTTCCTCTATCTCAGCAGAGGAACAGTTTGAGTTGCCTCTA
Homo sapiens	hg19	MLL_Cds (122392612)_UserDefined (42782952)_111952498	MLL_Cds (122392612)_UserDefined (42782952)_111952498	1	chr11	118375448	118375618	+	ACTCAGGGGAGAAGAGAGTAACCATCACAGAAAAATCTGTAGCCTCCTCTGAAAGTGACCCAGCACTGCTGAGCCCAGGAGTAGATCCAACTCCTGAAGGCCACATGACTCCT
Homo sapiens	hg19	MLL_Cds (122392612)_UserDefined (42782952)_111952499	MLL_Cds (122392612)_UserDefined (42782952)_111952499	1	chr11	118375646	118375815	+	ATCAGGATTTAACTAGGAACAGTAGCACCCCTGGCCTTCAGGTACCTGTTTCCCCAACTGTTCCCATCCAGAACCAGAAGTATGTGCCCAATTCTACTGATAGTCCTGGCCCGTCTCAGA
Homo sapiens	hg19	MLL_Cds (122392612)_UserDefined (42782952)_111952500	MLL_Cds (122392612)_UserDefined (42782952)_111952500	1	chr11	118375818	118375987	+	CTCATAGTTGTTAACCAGAACATGCAGCCACTTTATGTTCTCCAAACTCTTCCAAATGGAGTGACCCAAAAAATCCAATTGACCTCTTCTGTTAGTTCTACACCCAGTGT
Homo sapiens	hg19	MLL_Cds (122392612)_UserDefined (42782952)_111952501	MLL_Cds (122392612)_UserDefined (42782952)_111952501	1	chr11	118376036	118376206	+	TAGCAAAGGATTGCTACCCATGTCTCATCACCAGCACTTACATTCCTTCCCTGCAGCTACTCAAAGTAGTTTCCCACCAAACATCAGCAATCCTCCTTCAGGCCTGCTTATTGGG
Homo sapiens	hg19	MLL_Cds (122392612)_UserDefined (42782952)_111952502	MLL_Cds (122392612)_UserDefined (42782952)_111952502	1	chr11	118376228	118376397	+	CTCCATCCTCTGGACTCAAGAAAAGACCCATATCTCGTCTACAGACCCGAAAGAATAAAAAACTTGCTCCCTCTAGTACCCCTTCAAACATTGCCCCTTCTGATGTGGTTTCTA
Homo sapiens	hg19	MLL_Cds (122392612)_UserDefined (42782952)_111952503	MLL_Cds (122392612)_UserDefined (42782952)_111952503	1	chr11	118376420	118376589	+	TCACCGAACTGTCCCCAACATCATAAAAAGATCTAAATCTAGCATCATGTATTTTGAACCGGCACCCCTGTTACCACAGAGTGTGGGAGGAACTGCTGCCACAGCGGCAGGC
Homo sapiens	hg19	MLL_Cds (122392612)_UserDefined (42782952)_111952504	MLL_Cds (122392612)_UserDefined (42782952)_111952504	1	chr11	118376614	118376783	+	GTTGTATCCATGCAAACTACCACAACCCCTACAAGTAGTGCGTCAGTTCCAGGACACGTCACCTTAACCAACCCAAGGTTGCTTGGTACCCCAGATATTGGCTCAATAAGCAA
Homo sapiens	hg19	MLL_Cds (122392612)_UserDefined (42782952)_111952505	MLL_Cds (122392612)_UserDefined (42782952)_111952505	1	chr11	118376842	118377011	+	GCTGCAATAACAGCGGCATCTAGCATCTGTGTGCTCCCCTCCACTCAGACTACGGGCATAACAGCCGCTTCACCTTCTGGGGAAGCAGACGAACACTATCAGCTTCAGCATGTGAACC
Homo sapiens	hg19	MLL_Cds (122392612)_UserDefined (42782952)_111952506	MLL_Cds (122392612)_UserDefined (42782952)_111952506	1	chr11	118377088	118377274	+	GGCTTTATCCTCAGCTGTGCAAGCCAGCCCCACCTCTCCTGGGGGTTCTCCATCCTCTCCATCTTCTGGACAGCGGTCAGCAAGCCCTTCAGTGCCGGGTCCCACTAAACCCAAACCAAAAACCAAACGGTTTCA
Homo sapiens	hg19	MLL_Cds (122392612)_UserDefined (42782952)_111952507	MLL_Cds (122392612)_UserDefined (42782952)_111952507	1	chr11	118377354	118377524	+	GCTAGGCTGGGTCTGTGGGATTTCATGTTGTAAATTAGGGGCTGTTGATGTGGTAGTCCGGGAGAGACACTCTTCTGTTCAAGTTGCATTACCTGGGAGTTTTCCGGGTTTTGACTT
Homo sapiens	hg19	MLL_Cds (122392613)_UserDefined (42782953)_111952508	MLL_Cds (122392613)_UserDefined (42782953)_111952508	1	chr11	118382737	118382915	-	TGAACTGTATGGTATATGAATTAAATCTCAATAAAGCTGTGAAAAAAATTTTTAACTGATTTTTTTTTCACAGAATCAACTCTGCCTTAGGCGAACAATTTACCATAATATTCTGAGACAGGAGTGG
Homo sapiens	hg19	MLL_Cds (122392613)_UserDefined (42782953)_111952509	MLL_Cds (122392613)_UserDefined (42782953)_111952509	1	chr11	118382615	118382790	+	TACGGGTTTTCTTTATTTCCTTTCAGATGCCTGGAAGTCATTGACAGATAAAGTCCAGGAAGCTCGATCAAATGCCCGCCTAAAGCAGCTCTCATTTGCAGGTAATGGCTGGAGGTGTTATTC
Homo sapiens	hg19	MLL_Cds (122392602)_UserDefined (42782942)_111952510	MLL_Cds (122392602)_UserDefined (42782942)_111952510	1	chr11	118363851	118364027	-	TCCAAAGAAGCTTTATTGGCACTAGAAATTCTGATGGCTCACTGTAGAAACATACCACAGATGTGTAATTCCCTTGGTCCATCTTCCTCTTGACTCCTTCTAGATCTAAAGGCTGCTGATCAT
Homo sapiens	hg19	MLL_Cds (122392602)_UserDefined (42782942)_111952511	MLL_Cds (122392602)_UserDefined (42782942)_111952511	1	chr11	118363717	118363905	+	AAAAGCAACATATCTTTCCTGGCAATAGGCTGCCAAGCCTCCAGACTTAAATCCCGAGACAGAGGAGAGTATACCTTCCCGCAGCTCCCCCGAAGGACCTGATCCACCAGTTCTTACTGAGGTCAGCAAACAGGA
Homo sapiens	hg19	MLL_Cds (122392603)_UserDefined (42782943)_111952512	MLL_Cds (122392603)_UserDefined (42782943)_111952512	1	chr11	118352469	118352649	-	ACATTCCCTTCTTCACTCTTTTCCTCGACGGGCTTTCGTGGAGGAGGCTCACTACTGCTTTTCTTTGGGGCAGGATCCTCTCTTGCTGATGGGGTAGGTTTCTGACTAGAGTCCACCACGTTCTTCA
Homo sapiens	hg19	MLL_Cds (122392603)_UserDefined (42782943)_111952513	MLL_Cds (122392603)_UserDefined (42782943)_111952513	1	chr11	118352731	118352901	-	TTGAGACATCAGTGCTTTTTTGTTAGTACTTGTGGTTCAGCAATTCCTTCTTGCCCTCCTCACTCACCTGATTCTGGTGGTGGAGGCTGCTTTTTCTTGGGCTCACTAGGAGTGGTT
Homo sapiens	hg19	MLL_Cds (122392603)_UserDefined (42782943)_111952514	MLL_Cds (122392603)_UserDefined (42782943)_111952514	1	chr11	118352353	118352523	+	AATTATTCTCACTATAGACAGATGATGTTGTTGTGTTTTTCCCTCAGCTGTGAAAAAGAAAGAGAAAAAGTCTAAGACCAGTGAAAAGAAAGACAGCAAAGAGAGCAGTGTTGT
Homo sapiens	hg19	MLL_Cds (122392603)_UserDefined (42782943)_111952515	MLL_Cds (122392603)_UserDefined (42782943)_111952515	1	chr11	118352595	118352784	+	TCTCGGCCCCTGGGCCTGAATCCAAACAGGCCACCACTCCAGCTTCCAGGAAGTCAAGCAAGCAGGTCTCCCAGCCAGCACTGGTCATCCCGCCTCAGCCACCTACTACAGGACCGCCAAGAAAAGAAGTTCCCAAA
Homo sapiens	hg19	MLL_Cds (122392604)_UserDefined (42782944)_111952516	MLL_Cds (122392604)_UserDefined (42782944)_111952516	1	chr11	118367019	118367189	-	AGTCATCAAGTATGGACACAAGGACAAACAGTTCTTTTGGAGTATGTATTAACTAGGGCCCTGTGTTGCAAAGTACTTACATTAGCACTGTCATCACCATAAGTCAAACATAACGCA
Homo sapiens	hg19	MLL_Cds (122392604)_UserDefined (42782944)_111952517	MLL_Cds (122392604)_UserDefined (42782944)_111952517	1	chr11	118366909	118367078	+	ATCTCAAGGTATTGATGGGAGTCTTTTGGATTTCAAGGTACTGATAGGAGTCGAGAAGACAGTCCAGAGCTGAACCCACCCCCAGGCATAGAAGACAATAGACAGTGTGC
Homo sapiens	hg19	MLL_Cds (122392605)_UserDefined (42782945)_111952518	MLL_Cds (122392605)_UserDefined (42782945)_111952518	1	chr11	118360825	118360998	-	TTTTTTGGGTACCTTTAGCAAAGAGCTTGGCGCAATCATGACACAGTGAGAAATCATGAGACCACTGTGCATCCCACCCTTTGCCTGGAGTTGTGGATCCACAGCTCTTACAGCGAACACACT
Homo sapiens	hg19	MLL_Cds (122392605)_UserDefined (42782945)_111952519	MLL_Cds (122392605)_UserDefined (42782945)_111952519	1	chr11	118360693	118360880	+	ATTACTAGGAAATCATCTCAGCAGAGAAATTAAATCTATAAATGGATGCATTTAAGATCTTTTTAGTTAAGTAAAGATATTAAAAACAAGAAATTCCTATTGAATTTCTTTTCTTCTTTTCTAGATCTGTACCAA
Homo sapiens	hg19	MLL_Cds (122392605)_UserDefined (42782945)_111952520	MLL_Cds (122392605)_UserDefined (42782945)_111952520	1	chr11	118360949	118361123	+	AGCCAGTTTTGCCAGCTTTCGGAGGTTGTACTTGGTGTTCTGGAGGTGAACTAGACTCTAGTGAAATGAAATAAAAAGTCTCACACATTATGTCAAGGATACCATTTAGACACATTTCCTA
Homo sapiens	hg19	MLL_Cds (122392606)_UserDefined (42782946)_111952521	MLL_Cds (122392606)_UserDefined (42782946)_111952521	1	chr11	118347583	118347771	-	CAAATCAAAAGTCTGTTCCGACTCCAAGATTGACCTTCTTGACCTACCATCATTCCCCATGGAAGACAAAATCTTTTCTCGTTCTTCCCATGGTAAGGCACTCAGGGTGGGCATGTCATCAGGAAACACAGCTCG
Homo sapiens	hg19	MLL_Cds (122392606)_UserDefined (42782946)_111952522	MLL_Cds (122392606)_UserDefined (42782946)_111952522	1	chr11	118347463	118347634	+	TATTGTTTTTGGATTGCCTCATATTCAGGGTCAAGAAAGTGACTCATCAGAGACCTCTGTGCGAGGACCCCGGATTAAACATGTCTGCAGAAGAGCAGCTGTTGCCCTTGGCCGAAAAC
Homo sapiens	hg19	MLL_Cds (122392607)_UserDefined (42782947)_111952523	MLL_Cds (122392607)_UserDefined (42782947)_111952523	1	chr11	118366476	118366662	-	GTGACGACTCTCCTTTTGGTGGCTTACTCAAAATTGGTGGTGTAGGAGGATGCAGAGGAGTTGGTGAGTCTGGTTCTCCAGGACCTTTGGGTTTGGGAGCTGGAATGATTTTCTTCATTAAAGGAGGCTGCTC
Homo sapiens	hg19	MLL_Cds (122392607)_UserDefined (42782947)_111952524	MLL_Cds (122392607)_UserDefined (42782947)_111952524	1	chr11	118366360	118366530	+	ATGCTTGTTGAATCAATTATTTTCAGCAGTGGGATGTTACCAAACGCAGTGCTTCCACCTTCACTTGACCATAATTATGCTCAGTGGCAGGAGCGAGAGGAAAACAGCCACACTG
Homo sapiens	hg19	MLL_Cds (122392595)_UserDefined (42782935)_111952525	MLL_Cds (122392595)_UserDefined (42782935)_111952525	1	chr11	118380734	118380922	-	AAATGAAGCTCTAGCTGAAACAGGGCTTCTGCTGATGGGTCAACCTGATTTAATCCACTCACCTTCAATACTTTCTGCACAGATCTGAAAGCCATCATCACTGGAAATTTCAAAAACAAGTCCTTTCTTGGGTTTTT
Homo sapiens	hg19	MLL_Cds (122392595)_UserDefined (42782935)_111952526	MLL_Cds (122392595)_UserDefined (42782935)_111952526	1	chr11	118380610	118380786	+	AACCACTATCTATTTTCTCCCTATTAGAACCTAAAACAGTGGAAGAAGAGGAAAGTAATTTCAGCTCCCCACTGATGCTTTGGCTTCAGCAAGAACAAAAGCGGAAGGAAAGCATTACTGAGAA
Homo sapiens	hg19	MLL_Cds (122392596)_UserDefined (42782936)_111952527	MLL_Cds (122392596)_UserDefined (42782936)_111952527	1	chr11	118342334	118342504	-	TATTTAGAGGGGAAAACACAGATGGATCTGAGAGGATAGCTGAATTTCGGTCAGAGCCACTTCTAGGTCTCCCACGAGGTTTTCGAGGACTAGTTTTAACTGTGTATAGAAAT
Homo sapiens	hg19	MLL_Cds (122392596)_UserDefined (42782936)_111952528	MLL_Cds (122392596)_UserDefined (42782936)_111952528	1	chr11	118342554	118342723	-	CTCTTAATTTTTTAATCTTTGTGGCTTGCTGAAACGTAGCAGAAGGTGTCCTTTTAATTTTTTTCAGGCTATCTTCTTTGTTTCCCTTTGGTAACTCTGAAATGTCCTTTCCAT
Homo sapiens	hg19	MLL_Cds (122392596)_UserDefined (42782936)_111952529	MLL_Cds (122392596)_UserDefined (42782936)_111952529	1	chr11	118342728	118342897	-	CTTTCCGGACTTTCTGGGGCTTTTCCAGTTCAGAATTAATGAGGAGACCCGAAGGGGTCTTTATCCTTTCTGTTGATGGAGGCCTTCCTCTCCGTCGTACAATTTGTACCCCCTT
Homo sapiens	hg19	MLL_Cds (122392596)_UserDefined (42782936)_111952530	MLL_Cds (122392596)_UserDefined (42782936)_111952530	1	chr11	118342904	118343073	-	TGCTTCTTTTTCAATTTTCTTTTGAGCCCCCTTTTTTGCCCTCTGTAAGAGTTGCTTAGCAATGGTTGCATCTGTCCTTTTTGAAGAAGGAATAATCCTAACTGGCTTAATCCTTCGA
Homo sapiens	hg19	MLL_Cds (122392596)_UserDefined (42782936)_111952531	MLL_Cds (122392596)_UserDefined (42782936)_111952531	1	chr11	118343102	118343271	-	CACAGGACGGGGCACTGAATCTACTATTCGGTGTAGACTCTAATCGGGCAATTTTAATTGGAGGGTCATAATCCTCATCCTCTATAAACCGCCGAGGGGTCTTAATGATCCGCGAG
Homo sapiens	hg19	MLL_Cds (122392596)_UserDefined (42782936)_111952532	MLL_Cds (122392596)_UserDefined (42782936)_111952532	1	chr11	118343276	118343445	-	AATGGGCAGTGGAGGATGAACTTCAGGGGTATCGCTCCGCTCCTCAGGAAGTACCTGAATCTCCTCAGAAGCCTGAGAGTCTGTGGAGGTATCAACACTGGGGCTACTAGATCGAGA
Homo sapiens	hg19	MLL_Cds (122392596)_UserDefined (42782936)_111952533	MLL_Cds (122392596)_UserDefined (42782936)_111952533	1	chr11	118343472	118343642	-	GGTCAGAGATACTGGAGGCTGGCTGCAGTGGTGGCGGTGGAGTCAGCAGAGGTGGAGGTGGAGACGAGGAGGTCTGCTGCTGGGGGGCACTTTGTAGAGTTGATAATTTTTTCGTC
Homo sapiens	hg19	MLL_Cds (122392596)_UserDefined (42782936)_111952534	MLL_Cds (122392596)_UserDefined (42782936)_111952534	1	chr11	118343674	118343843	-	AATATTGGTTTGCGAATAAGACCTTCTTTGGCATACTTTGCTGAGGAAAAGTATTGTGGCTCTGACCTAGAATGCTTTAAAGAAGTCCACCTAAATGTCGGTTCTCGCAAAATAG
Homo sapiens	hg19	MLL_Cds (122392596)_UserDefined (42782936)_111952535	MLL_Cds (122392596)_UserDefined (42782936)_111952535	1	chr11	118343846	118344015	-	GGAGTAAATCTTGGAGCTCTCAGAAGAGGGCTCCTTTTGTGCATATCAAACCTTGTTCCAGAATGGAGTGGCGAAAACAATCGGGCTGAAGCAGCGGTACCAGATGCAGA
Homo sapiens	hg19	MLL_Cds (122392596)_UserDefined (42782936)_111952536	MLL_Cds (122392596)_UserDefined (42782936)_111952536	1	chr11	118344064	118344233	-	AGAGACAGAAGACGGGGGGGTGAGAGGTGAGAGCTCAGAACTACTAAGCCTTCCACTTCTTGTCCTCATGGAGTGAGAAGGAGATCTTGGTTCAGATCGAATAGGACTAAAC
Homo sapiens	hg19	MLL_Cds (122392596)_UserDefined (42782936)_111952537	MLL_Cds (122392596)_UserDefined (42782936)_111952537	1	chr11	118344260	118344430	-	AGCCTGGGGTAAACCAAGGGAAGAGAGGAGTAGGACTACTTGATGAAAATGGCTCTGCCGGAGCACTAGTCTGCTTCCTTGGTCTCTGATTTTTCTCTGCAGATTCCCCAGACT
Homo sapiens	hg19	MLL_Cds (122392596)_UserDefined (42782936)_111952538	MLL_Cds (122392596)_UserDefined (42782936)_111952538	1	chr11	118344486	118344657	-	TCTTCACCAACAACCTTCTCTTTGGAAACCCTACCCACAGGATACAAAGCAGAACTACTCTGAATTTCTGATCCCTTTTTCCTTTTCTCTTTCCTTGACTCCCGCTTATTCTCCTTTTCTC
Homo sapiens	hg19	MLL_Cds (122392596)_UserDefined (42782936)_111952539	MLL_Cds (122392596)_UserDefined (42782936)_111952539	1	chr11	118344730	118344903	-	ATGTTTAACAGTGCTAGATGAAGGAGTGGAAAGGCAGAGGGTTTTCTCCTTCTCCAGGGATGGGGCAGTTGGGCCGAGGTCCAAGTTGGTTTTTTCCAGATTTCCTCTCCCTTTCTTTATA
Homo sapiens	hg19	MLL_Cds (122392596)_UserDefined (42782936)_111952540	MLL_Cds (122392596)_UserDefined (42782936)_111952540	1	chr11	118344968	118345152	-	ATAACTGGATGTAATTGAACCACTTAGCCTAAAACTTGCCCATAGAAAGGGCTCAATAAACTGTTAGTTTTAATAGGCAAGGTGGAAAAGAGTACCTGTGCTTTGGGCTGGTCGGTTTGTTTAAGACTCTTAC
Homo sapiens	hg19	MLL_Cds (122392596)_UserDefined (42782936)_111952541	MLL_Cds (122392596)_UserDefined (42782936)_111952541	1	chr11	118342222	118342392	+	ATTGACTCATTAGACTCAAGTTGAACTCAGTACAAAATGGCCAGTGCTAAGTTATATTCAGCTTAGTTAAAACCTAAACTACACAGCTAAATATATGCTCTTCATTGTTTAA
Homo sapiens	hg19	MLL_Cds (122392596)_UserDefined (42782936)_111952542	MLL_Cds (122392596)_UserDefined (42782936)_111952542	1	chr11	118342444	118342613	+	AATAAATCAGAGACCAAATCTGGAGATAAGATCAAGAAGAAAGATTCTAAAAGTATAGAAAAGAAGAGAGGAAGACCTCCCACCTTCCCTGGAGTAAAAATCAAAATAACACAT
Homo sapiens	hg19	MLL_Cds (122392596)_UserDefined (42782936)_111952543	MLL_Cds (122392596)_UserDefined (42782936)_111952543	1	chr11	118342640	118342810	+	AGCAAGCCACAAAGATTAAAAAATTAAGAGCAGGTAAACTCTCTCCTCTCAAGTCTAAGTTTAAGACAGGGAAGCTTCAAATAGGAAGGAAGGGGGTACAAATTGTACGACGGAGA
Homo sapiens	hg19	MLL_Cds (122392596)_UserDefined (42782936)_111952544	MLL_Cds (122392596)_UserDefined (42782936)_111952544	1	chr11	118342816	118342986	+	ACTGGAAAAGCCCCAGAAAGTCCGGAAAGACAAGGAAGGAACACCTCCACTTACAAAAGAAGATAAGACAGTTGTCAGACAAAGCCCTCGAAGGATTAAGCCAGTTAGGATTATTCC
Homo sapiens	hg19	MLL_Cds (122392596)_UserDefined (42782936)_111952545	MLL_Cds (122392596)_UserDefined (42782936)_111952545	1	chr11	118343014	118343184	+	AAGCAGCTCAGCTGCAGGGAAGAAAGGTGAAGACACAGGTCAAAAATATTCGACAGTTCATCATGCCTGTTGTCAGTGCTATCTCCTCGCGGATCATTAAGACCCCTCGGCGGTT
Homo sapiens	hg19	MLL_Cds (122392596)_UserDefined (42782936)_111952546	MLL_Cds (122392596)_UserDefined (42782936)_111952546	1	chr11	118343364	118343533	+	CCCCTGAAGTTCATCCTCCACTGCCCATTTCCCAGTCCCCAGAAAATGAGAGTAATGATAGGAGAAGCAGAAGGTATTCAGTGTCGGAGAGAAGTTTTGGATCTAGAACGACGAA
Homo sapiens	hg19	MLL_Cds (122392596)_UserDefined (42782936)_111952547	MLL_Cds (122392596)_UserDefined (42782936)_111952547	1	chr11	118343588	118343758	+	CCACACACCTTGGCTTATGCCTCCAACAATCCCCTTAGCATCACCATTTTTGCCTGCTTCCACTGCTCCTATGCAAGGGAAGCGAAAATCTATTTTGCGAGAACCGACATTTAGGT
Homo sapiens	hg19	MLL_Cds (122392596)_UserDefined (42782936)_111952548	MLL_Cds (122392596)_UserDefined (42782936)_111952548	1	chr11	118343762	118343931	+	AAAGAAGGTCTTATTCGCAAACCAATATTTGATAATTTCCGACCCCCTCCACTAACTCCCGAGGACGTTGGCTTTGCATCTGGTTTTTCTGCATCTGGTACCGCTGCTTCAGCCCGA
Homo sapiens	hg19	MLL_Cds (122392596)_UserDefined (42782936)_111952549	MLL_Cds (122392596)_UserDefined (42782936)_111952549	1	chr11	118343956	118344125	+	TCCAAGTGAGGCTCACTCTAGAATATTTGAGTCTGTAACCTTGCCTAGTAATCGAACTTCTGCTGGAACATCTTCTTCAGGAGTATCCAATAGAAAAAGGAAAAGAAAAGTGT
Homo sapiens	hg19	MLL_Cds (122392596)_UserDefined (42782936)_111952550	MLL_Cds (122392596)_UserDefined (42782936)_111952550	1	chr11	118344152	118344321	+	CCTCTCACCCCCCCGTCTTCTGTCTCTTCCTCGTTAAGCATTTCTGTTAGTCCTCTTGCCACTAGTGCCTTAAACCCAACTTTTACTTTTCCTTCTCATTCCCTGACTCAGTCTG
Homo sapiens	hg19	MLL_Cds (122392596)_UserDefined (42782936)_111952551	MLL_Cds (122392596)_UserDefined (42782936)_111952551	1	chr11	118344372	118344541	+	GGCTCTCAGACTGAAAGAGGGAGAAATAAAGACAAGGCCCCCGAGGAGCTGTCCAAAGATCGAGATGCTGACAAGAGCGTGGAGAAGGACAAGAGTAGAGAGAGAGACCGGGAGAGAG
Homo sapiens	hg19	MLL_Cds (122392596)_UserDefined (42782936)_111952552	MLL_Cds (122392596)_UserDefined (42782936)_111952552	1	chr11	118344606	118344784	+	ATGTTGCCACTTCATCTTCTGCCAAAAAAGCAACAGGGCGGAAGAAGTCTTCATCACATGATTCTGGGACTGATATTACTTCTGTGACTCTTGGGGATACAACAGCTGTCAAAACCAAAATACTT
Homo sapiens	hg19	MLL_Cds (122392596)_UserDefined (42782936)_111952553	MLL_Cds (122392596)_UserDefined (42782936)_111952553	1	chr11	118344850	118345020	+	TTCCACTTCCTCCATAGGCTCCATGTTGGCTCAGGCAGACAAGCTTCCAATGACTGACAAGAGGGTTGCCAGCCTCCTAAAAAAGGCCAAAGCTCAGCTCTGCAAGATTGAGAAGAG
Homo sapiens	hg19	MLL_Cds (122392597)_UserDefined (42782937)_111952554	MLL_Cds (122392597)_UserDefined (42782937)_111952554	1	chr11	118365352	118365534	+	TTTACATTTTGTTTGTGTTTTCTTTTAGCAAATGGAACGTGTTTTTCCATGGTTCAGTGTCAAAAAGTCCAGGTTTTGGGAGCCAAATAAAGTATCAAGCAAGTAAGTGAATTTAGCATAACTTTTT
Homo sapiens	hg19	MLL_Cds (122392598)_UserDefined (42782938)_111952555	MLL_Cds (122392598)_UserDefined (42782938)_111952555	1	chr11	118392076	118392245	-	CTATTTCTTTTGTGATCCAGGGGTCATACTGGTCCCTTTCTACAGCAAAACAAAAGAACTGTGTGAGTGCAAGTGGGAGACTTACCTTGCTGTCGTAATACTTTTCCCGCTTGTC
Homo sapiens	hg19	MLL_Cds (122392598)_UserDefined (42782938)_111952556	MLL_Cds (122392598)_UserDefined (42782938)_111952556	1	chr11	118391948	118392129	+	TGACCTCTTTTCCATCTTTGTCCTAGGTCTCCCATCCATGGCCGGGGTCTTTTCTGTAAGAGAAACATTGATGCAGGTGAGATGGTGATTGAGTATGCCGGCAACGTCATCCGCTCCATCCAGACTG
Homo sapiens	hg19	MLL_Cds (122392600)_UserDefined (42782940)_111952557	MLL_Cds (122392600)_UserDefined (42782940)_111952557	1	chr11	118362538	118362712	-	CTAAGAACAAGCTCTCAGAAAAAAATGAGACTTGGCCTACCTGCCGGTAGCGTAGCAAATGGCTGGTAGTCCGAGAATTCAACAAAGCTGTCAGAACTTGCTTCAGAGAAATCTGCAGC
Homo sapiens	hg19	MLL_Cds (122392600)_UserDefined (42782940)_111952558	MLL_Cds (122392600)_UserDefined (42782940)_111952558	1	chr11	118362406	118362592	+	CATCATGGTAGGTTTTTGTTTTCTTAGATGAGATGTATGAGATTCTATCTAATCTGCCAGAAAGTGTGGCCTACACTTGTGTGAACTGTACTGAGCGGCACCCTGCAGAGTGGCGACTGGCCCTTGAAAAAGAG
Homo sapiens	hg19	MLL_Cds (122392601)_UserDefined (42782941)_111952559	MLL_Cds (122392601)_UserDefined (42782941)_111952559	1	chr11	118372462	118372634	-	CTTCTTAGGTCAAGTAGGTCAATAAAGTCTTTTACCTGCAGAAGGCAACGGTCGACAGCCAGGGGATCTCTGTGTTGGAGAATAACTGGGTGTTCGAATCCTGGGGACCTTTGAGATGA
Homo sapiens	hg19	MLL_Cds (122392601)_UserDefined (42782941)_111952560	MLL_Cds (122392601)_UserDefined (42782941)_111952560	1	chr11	118372332	118372515	+	TTAAGAGTTTTTATTTCCTGCCACAGAAAGTTCATCAAAAGAGAGTCAAAACACAGCTGAAATTATAAGTCCTCCATCACCAGACCGACCTCCTCATTCACAAACCTCTGGCTCCTGTTATTATCATGT
Homo sapiens	hg19	MLL_Cds (122392586)_UserDefined (42782928)_111952561	MLL_Cds (122392586)_UserDefined (42782928)_111952561	1	chr11	118350826	118351008	+	TTAATTTGTTTCATGGTTTATTCGTTGTTTTCCTAGGATGAGAAAATGTCAGAATCTACAATGGATGCCTTCCAAAGCCTACCTGCAGAAGCAAGCTAAAGGTAGTGTTGTTAAAAAGGTCTTCCCCCA
Homo sapiens	hg19	MLL_Cds (122392588)_UserDefined (42782929)_111952562	MLL_Cds (122392588)_UserDefined (42782929)_111952562	1	chr11	118354961	118355131	-	ACCTTTGGTAGTAGCATTTTCTTTATTTAAAGTCTTTGACACTCAATATACTTTATGATCACTGAACACCTTTACCTTAAAGTCCACTCTGATCCTGTGGACTCCATCTGCTGGAAT
Homo sapiens	hg19	MLL_Cds (122392588)_UserDefined (42782929)_111952563	MLL_Cds (122392588)_UserDefined (42782929)_111952563	1	chr11	118354845	118355015	+	TCTATATTCATCTTTTGTCTCCTTAGGAAAAACCACCTCCGGTCAATAAGCAGGAGAATGCAGGCACTTTGAACATCCTCAGCACTCTCTCCAATGGCAATAGTTCTAAGCAAAAAA
Homo sapiens	hg19	MLL_Cds (122392589)_UserDefined (42782930)_111952564	MLL_Cds (122392589)_UserDefined (42782930)_111952564	1	chr11	118348761	118348945	-	ACTTGCAGCACTGCTTCTTTATATTGCGACCACCAAACTTGGGCTTATCTAAGCAATTAGTACAAACACCACAGTCCTCAGGCACCTGGCAGCCGGGACACTGCCCACACCGCCTCGATCGACGTCCTTTC
Homo sapiens	hg19	MLL_Cds (122392589)_UserDefined (42782930)_111952565	MLL_Cds (122392589)_UserDefined (42782930)_111952565	1	chr11	118348629	118348812	+	GAACTAATGCCACATTTCTTTAACAGACAAGTCATCAATTGCTGGCTCAGAAGATGCTGAACCTCTTGCTCCACCCATCAAACCAATTAAACCTGTCACTAGAAACAAGGCACCCCAGGAACCTCCAGTAAAG
Homo sapiens	hg19	MLL_Cds (122392589)_UserDefined (42782930)_111952566	MLL_Cds (122392589)_UserDefined (42782930)_111952566	1	chr11	118348891	118349065	+	TAAGTGGGTGTTTCACTCTGAGATGTTGACCTCTCAACCATAAAGGTTGCTTATTTATCCCTAGTTTGTTGCAGAGATACATCAGGAAACTGAATGTGGTTGTAATTGAGTTGCAAGACTT
Homo sapiens	hg19	MLL_Cds (122392590)_UserDefined (42782931)_111952567	MLL_Cds (122392590)_UserDefined (42782931)_111952567	1	chr11	118379796	118379984	+	ATATCTTACATTTGGTTTTTATTTAGGCAAGTCGCTGTTCTTCCGGAAGTTCAGGTGACCCAAAATCCAGCAAATGAACAAGAAAGTGCAGGTATGTGGGTGGGTAAAAGGTTAGAATCAGAGAATATCAATG
Homo sapiens	hg19	MLL_Cds (122392591)_UserDefined (42782932)_111952568	MLL_Cds (122392591)_UserDefined (42782932)_111952568	1	chr11	118360566	118360748	-	ATGAGGCAAAAAGATTGTCATACTGACATCCTCAAGCATAGATATTTGTAATACAAGTTACATAAGTCCAATAGTCACATGGTGGTTCTCTATAAAAGAGCATCATGTGTATAACTCACCCAGACTTTC
Homo sapiens	hg19	MLL_Cds (122392591)_UserDefined (42782932)_111952569	MLL_Cds (122392591)_UserDefined (42782932)_111952569	1	chr11	118360452	118360622	+	ATCTTTTTGCCATTATATTTTCTTACAGCAGCTGCTGGAGTGTAATAAGTGCCGAAACAGCTATCACCCTGAGTGCCTGGGACCAAACTACCCCACCAAACCCACAAAGAAGAAG
Homo sapiens	hg19	MLL_Cds (122392592)_UserDefined (42782933)_111952570	MLL_Cds (122392592)_UserDefined (42782933)_111952570	1	chr11	118392683	118392852	-	TCCTCAATGGGGAACTTATAGTCGTAAGTGAGTTCCTCTCCTCGGTAGATCTTACGCATGGCAAAGATGACAATGTGCTTCTGCCCATCAATATTGATGACCCGAGAATAGCAGTTAGG
Homo sapiens	hg19	MLL_Cds (122392592)_UserDefined (42782933)_111952571	MLL_Cds (122392592)_UserDefined (42782933)_111952571	1	chr11	118392557	118392733	+	TCTTCTCCCTTCTTCTGCATGTGCAGGGCATTGGTTGCTATATGTTCCGAATTGATGACTCAGAGGTAGTGGATGCCACCATGCATGGAAATGCTGCACGCTTCATCAATCACTCGTGTGAGC
Homo sapiens	hg19	MLL_Cds (122392592)_UserDefined (42782933)_111952572	MLL_Cds (122392592)_UserDefined (42782933)_111952572	1	chr11	118392799	118392981	+	ATGCCAGCAACAAGCTGCCCTGCAACTGTGGCGCCAAGAAATGCCGGAAGTTCCTAAACTAAAGCTGCTCTTCTCCCCCAGTGTTGGAGTGCAAGGAGGCGGGGCCATCCAAAGCAACGCTGAAGGCCT
Homo sapiens	hg19	MECOM_Cds (122392704)_UserDefined (42782921)_111952573	MECOM_Cds (122392704)_UserDefined (42782921)_111952573	1	chr3	168862734	168862922	+	ATTGCAGATTCAAGTCATTAACTCACCATATACTTCAAGAAAAACCCAGTGCTCCAAGGGCTTTAGTCAAGAAGCCCTATGAATAAGCCTTTGGCCATGAGGAAATTGAAGGGCAATAAGTCGTCCCAAAATTTA
Homo sapiens	hg19	MLL_Cds (122392581)_UserDefined (42782923)_111952574	MLL_Cds (122392581)_UserDefined (42782923)_111952574	1	chr11	118365080	118365260	-	AAACCAAAGATGTTTTATACACACCACAAAGCAAAAAGTAGAAGAGAACAAGTTCATTGTATTCACAGGGTAATTACTTATAGGTAAGCATTAAAAACATGAATTAGTAATATCATTCACCCGAATG
Homo sapiens	hg19	MLL_Cds (122392581)_UserDefined (42782923)_111952575	MLL_Cds (122392581)_UserDefined (42782923)_111952575	1	chr11	118364950	118365136	+	AATTAACATTTTGTTTTTGTATACAGTTGGAGTTCAGTGATGATATTGTGAAGATCATTCAAGCAGCCATTAATTCAGATGGAGGACAGCCAGAAATTAAAAAAGCCAACAGCATGGTCAAGTCCTTCTTC
Homo sapiens	hg19	MLL_Cds (122392582)_UserDefined (42782924)_111952576	MLL_Cds (122392582)_UserDefined (42782924)_111952576	1	chr11	118339437	118339625	+	TTTAAAATAATTTTCCTTTGTTGTAGGATGAGCAATTCTTAGGTTTTGGCTCAGATGAAGAAGTCAGAGTGCGAAGTCCCACAAGGTCTCCTTCAGGTACGGCCAATTAAGTGCATGGTGCCTTTTAAGTTTTGT
Homo sapiens	hg19	MLL_Cds (122392583)_UserDefined (42782925)_111952577	MLL_Cds (122392583)_UserDefined (42782925)_111952577	1	chr11	118378313	118378483	-	CCACCTGCCTCGGCCTCCCAGACTACTAGGATTACAGGCGTGAGCCACTGCGCCCGGCCTGGAAGAACTATTTTTTAAATGAGGTGGACAAAACTGAGAGCTTAGTCTTAAAAGACG
Homo sapiens	hg19	MLL_Cds (122392583)_UserDefined (42782925)_111952578	MLL_Cds (122392583)_UserDefined (42782925)_111952578	1	chr11	118378191	118378370	+	AAAAGATACAAATGCCTGTGTTCCAGGACTCCAGGAGCAGAGGCTGAGCAGCAGGATACAGCTAGCGTGGAGCAGTCCTCCCAGAAGGAGTGTGGGCAACCTGCAGGGTAAGCTGAAGAATTC
Homo sapiens	hg19	MLL_Cds (122392584)_UserDefined (42782926)_111952579	MLL_Cds (122392584)_UserDefined (42782926)_111952579	1	chr11	118369140	118369323	-	TGCTCTAAAAAAGTCTTTTTTTTTTTTTTTAAAGCAACTAAAGCTCTCTCACTTCGCCTTTGATCAAATCCCGATGTCGTTGGCAATATACTTTTTTATCATCCAGAAAGACACAGTTCTTGGCTCGGGA
Homo sapiens	hg19	MLL_Cds (122392584)_UserDefined (42782926)_111952580	MLL_Cds (122392584)_UserDefined (42782926)_111952580	1	chr11	118369026	118369195	+	AATAGGACTCTGTTCTTTTTGGATTTTTAGAGATGTGAATTCTGCCAAAAGCCAGGAGCCACCGTGGGTTGCTGTCTCACATCCTGCACCAGCAACTATCACTTCATGTGTTCCC
Homo sapiens	hg19	MLL_Cds (122392585)_UserDefined (42782927)_111952581	MLL_Cds (122392585)_UserDefined (42782927)_111952581	1	chr11	118391590	118391776	-	GTGCAGGATCCCAGGATATGAGGGTCAATAAATAGTGTCCGTAAAATCCTCACTTACTGAGTGAGGAAGGTCACTCCAGCATTTGGTCTGCTTTGATTTTGAAAAACTGCATTCGTTTTCTGTAATTCTTTCT
Homo sapiens	hg19	MLL_Cds (122392585)_UserDefined (42782927)_111952582	MLL_Cds (122392585)_UserDefined (42782927)_111952582	1	chr11	118391458	118391644	+	AATTCGTTAATAGTATGTCTTATCTCTTAGGAGGGCAACTAGCATGGATCTGCCAATGCCCATGCGCTTCCGGCACTTAAAAAAGACTTCTAAGGAGGCAGTTGGTGTCTACAGGTATGACTAAAATTCTA
Homo sapiens	hg19	MECOM_Cds (122392698)_UserDefined (42782915)_111952583	MECOM_Cds (122392698)_UserDefined (42782915)_111952583	1	chr3	168819921	168820103	-	CAGAGATTATTATAGAAGACAAGATGCCAAACGCTTCATGGTCTTGTGCTTTTACCTTTCAGATGTCAGCTATTGAAAACATGGCAGAAAAGCTAGAGAGCTTCAGTGCCCTGAAACCTGAGGCCAGTG
Homo sapiens	hg19	MECOM_Cds (122392698)_UserDefined (42782915)_111952584	MECOM_Cds (122392698)_UserDefined (42782915)_111952584	1	chr3	168819795	168819975	+	TCAGCCATAATTAACTGTGCAGTTACCTGCAGGTATAGCGCTCCTTTCCCTTCCGCAGAAGGTTCTCTGGCAGGGCATTGGGAGGCGCCCTGAAGTTGAACATAGAGGGCACTGACTGTAAGAGCTC
Homo sapiens	hg19	MECOM_Cds (122392699)_UserDefined (42782916)_111952585	MECOM_Cds (122392699)_UserDefined (42782916)_111952585	1	chr3	168812923	168813103	-	TTTTAATGTGCTTGCTAATATTTTCTCTTTGTTTATTTTTCAGATGCAAATACTGTGACAGATCATTTAGCATATCTTCTAACTTGCAAAGGCATGTTCGCAACATCCACAATAAAGAGAAGCCATT
Homo sapiens	hg19	MECOM_Cds (122392699)_UserDefined (42782916)_111952586	MECOM_Cds (122392699)_UserDefined (42782916)_111952586	1	chr3	168812807	168812977	+	TTGACTTATAACACAATTTATTACGTACCGGACATGTTCCCATTCTCATGTTTCTTTAGGTGTCTGTCTAAATTGGTTTGTTGACCAAAACACCTATCACATAAGTGACACTTAA
Homo sapiens	hg19	MECOM_Cds (122392700)_UserDefined (42782917)_111952587	MECOM_Cds (122392700)_UserDefined (42782917)_111952587	1	chr3	168825657	168825826	+	TTTAGTCAAAAATATAAGTAGGAAACTTACCCAAGTTCTCTGATCAGGCAGTTGGAACTGGGAGCAAAATTGAAACAAAAACAAAAAATTACTTCTGTGTTGGTATCTTTATT
Homo sapiens	hg19	MECOM_Cds (122392701)_UserDefined (42782918)_111952588	MECOM_Cds (122392701)_UserDefined (42782918)_111952588	1	chr3	168818650	168818820	-	TCAACTGTGCTGACTTTCTCTTATAAACATCTTTTCATAACAGATACTGTGGCAAGATTTTTCCAAGGTCTGCAAACCTAACACGGCACTTGAGAACCCACACAGGAGAGCAGCCTT
Homo sapiens	hg19	MECOM_Cds (122392701)_UserDefined (42782918)_111952589	MECOM_Cds (122392701)_UserDefined (42782918)_111952589	1	chr3	168818520	168818704	+	ATATTCAGACACGCATAAAATTTAAACTTTAATTATTATAAACTTTAATTATTATTTTATTATTAAAATAAACTTTAATTATTACAATATTTATCAAGATATTTAGCAAATATCATTGTCAGACCTGTA
Homo sapiens	hg19	MECOM_Cds (122392702)_UserDefined (42782919)_111952590	MECOM_Cds (122392702)_UserDefined (42782919)_111952590	1	chr3	168833140	168833310	-	GAAAAAACCACGTGTTTGGGGGAAAAAAAGGAAGCAACGTCGAATCAAGACCTGCTTCAGATGGTTCCTTGCAGCATGCAAGACCCACTCCTTTCTTTATGGACCCTATTTACAGGTAA
Homo sapiens	hg19	MECOM_Cds (122392702)_UserDefined (42782919)_111952591	MECOM_Cds (122392702)_UserDefined (42782919)_111952591	1	chr3	168833374	168833543	-	GAGATCGTTACCTTTGAAAATGGAACCCCAATCACCAGGTGAAGTAAAGAAACTGCAGAAGGGCAGCTCTGAGTCCCCCTTTGATCTCACCACTAAGCGAAAGGATGAGAAGCCC
Homo sapiens	hg19	MECOM_Cds (122392702)_UserDefined (42782919)_111952592	MECOM_Cds (122392702)_UserDefined (42782919)_111952592	1	chr3	168833570	168833739	-	AGCAGACTGCGGTGTCAGGAGCTGTGAATGATTCTATAAAGGCTATTGCTTCTATTGCTGAAAAATACTTTGGTTCAACAGGACTGGTGGGGCTGCAAGACAAAAAAGTTGGAGCT
Homo sapiens	hg19	MECOM_Cds (122392702)_UserDefined (42782919)_111952593	MECOM_Cds (122392702)_UserDefined (42782919)_111952593	1	chr3	168833792	168833961	-	CCAGTCAGAGAGTAGTGACCTTGATGATGTCAGTACACCAAGTGGCAGTGACCTGGAAACAACCTCGGGCTCTGATCTGGAAAGTGACATTGAAAGTGATAAAGAGAAATTTAAA
Homo sapiens	hg19	MECOM_Cds (122392702)_UserDefined (42782919)_111952594	MECOM_Cds (122392702)_UserDefined (42782919)_111952594	1	chr3	168834014	168834184	-	CACAGGCCTCCTTTGATACCTGCTAGTTCTCCTGTTAAAGGACTATCAAGTACTGAACAGACAAACAAAAGTCAAAGTCCCCTCATGACACATCCTCAGATACTGCCAGCTACACA
Homo sapiens	hg19	MECOM_Cds (122392702)_UserDefined (42782919)_111952595	MECOM_Cds (122392702)_UserDefined (42782919)_111952595	1	chr3	168834266	168834450	-	ATGTTCAGCACTACGTCTTCCTTAAATAAACACAGGAGGTTTTGTGAGGGCAAGAACCATTTTGCGGCAGGTGGATTTTTTGGCCAAGGCATTTCACTTCCTGGAACCCCAGCTATGGATAAAACGTCCATGG
Homo sapiens	hg19	MECOM_Cds (122392702)_UserDefined (42782919)_111952596	MECOM_Cds (122392702)_UserDefined (42782919)_111952596	1	chr3	168833028	168833198	+	ACTCTGTTTTATAATAATAGTAAAAATGATGTGTTAAAAAGCCATCACTTTACAGTGGAAATACCGCCTTTCATACATCTGCTCATATTTCGTCATCTTCCATACACGCTTA
Homo sapiens	hg19	MECOM_Cds (122392702)_UserDefined (42782919)_111952597	MECOM_Cds (122392702)_UserDefined (42782919)_111952597	1	chr3	168833260	168833429	+	TTCGAGGCTCAGTCAGCTTTGTCCCACTGGCTCTACTCCTACTGCCCATACTTAGATCCAGGGGCTGGTCTTGGCTTGTGGCAGGTGTCACTGGAGGCTTGGAGGGGACTGGAGTCAAGGG
Homo sapiens	hg19	MECOM_Cds (122392702)_UserDefined (42782919)_111952598	MECOM_Cds (122392702)_UserDefined (42782919)_111952598	1	chr3	168833484	168833655	+	ATCTCAAGTCTCTATCAGGAAATGGGTACATTGATTGAGAGAATGCTGGAAAAAATGGGAGGGGAAACATGGAAGGGTAAGGTAAAGCTCCAACTTTTTTGTCTTGCAGCCCCAC
Homo sapiens	hg19	MECOM_Cds (122392702)_UserDefined (42782919)_111952599	MECOM_Cds (122392702)_UserDefined (42782919)_111952599	1	chr3	168833682	168833853	+	GCTCCTCTAAAGATGGTGAGAAAATGGAATGATTGCTGTATTCTTTCTTATTATTTATTGAAGCCAGATTCTGAAGAGGGCTTACTTTGTCTTTGAACATTTTACCATTTTCTTT
Homo sapiens	hg19	MECOM_Cds (122392702)_UserDefined (42782919)_111952600	MECOM_Cds (122392702)_UserDefined (42782919)_111952600	1	chr3	168833906	168834075	+	TGGTCACTGATTTTCTCAAAGGGCCTCTCTTCAGAGGACCTCTCGGGCTGGAGCTCCACTGGCTTATTGTCCCCTACAGATGGGTGTTTAGATAGTGCCTTCAAAATATCCTGTGTA
Homo sapiens	hg19	MECOM_Cds (122392702)_UserDefined (42782919)_111952601	MECOM_Cds (122392702)_UserDefined (42782919)_111952601	1	chr3	168834132	168834318	+	GTGGTACAAGCCGGAAGGAAACAGACCAGGGAAGCTAAAAGAAAATCCAGGAGCTGTTGGAAAGGTAAGACCAGCAGGATGCCTATTGGCGCCAAAATAGTCAGCAAGGCCCGGGTTGGCATGACTCATATTAAC
Homo sapiens	hg19	MECOM_Cds (122392702)_UserDefined (42782919)_111952602	MECOM_Cds (122392702)_UserDefined (42782919)_111952602	1	chr3	168834396	168834578	+	TTTGTCCACAGTCTTTGCACTTGATTTGGGTTCTGCAATCAGCATGCATGCGCTTATGACGGCAAAGGTTTGAAAACTGAGTATAGGATTTATGGCAGACCTCACCTGTGTGCAAACAACAAAAAAGAA
Homo sapiens	hg19	MECOM_Cds (122392703)_UserDefined (42782920)_111952603	MECOM_Cds (122392703)_UserDefined (42782920)_111952603	1	chr3	168861557	168861728	-	ATGAAATATTTTCAAACAACTGATTATTTTAATGAGTGGGCCAATATGGCAATTGATTGTTCTCATCTTCTTCCCTCCAGATCTTAGACGAATTTTACAATGTGAAGTTCTGCATAG
Homo sapiens	hg19	MECOM_Cds (122392703)_UserDefined (42782920)_111952604	MECOM_Cds (122392703)_UserDefined (42782920)_111952604	1	chr3	168861433	168861614	+	AAAGACAAGAAAATCTTTACAACATACCTGATCATTTATCTGGCATGCAACAAGGTTGTGCTGATCATAACAGCCAGCGAATCTAATGTACTTGAGCCAGCTTCCAACATCTGGTTGACTGGCATC
Homo sapiens	hg19	NF1 + NF1_UserDefined (12_UserDefined (42779530)_111952605	NF1 + NF1_UserDefined (12_UserDefined (42779530)_111952605	1	chr17	29663354	29663532	-	AGAAAAGTGATTACCTTGCTTGAAACCAATTTCACATTTCCAGAAGCCAAAGCTACAGCAGTATCTGCCATCACCTCAGCTTTTATTGATCCCAAGCCACCTGTTGCACTGGTTTTGATGAAACT
Homo sapiens	hg19	NF1 + NF1_UserDefined (12_UserDefined (42779530)_111952606	NF1 + NF1_UserDefined (12_UserDefined (42779530)_111952606	1	chr17	29663594	29663763	-	TCATCCCACATAAGATGTTGTTCTAAAGTAGGAGTTGGAGATAAGCATGTCTTGTCAATTATTTTGCACATCCTTCCAATAACCTGTAAAGAAGCAGGATTTTTTTTTTTAAAAAA
Homo sapiens	hg19	NF1 + NF1_UserDefined (12_UserDefined (42779530)_111952607	NF1 + NF1_UserDefined (12_UserDefined (42779530)_111952607	1	chr17	29663824	29663994	-	AACTGGTAAACACAAATTCCTTTCCTAGAACTTACCACTAAAATGAAGCTGTGAACAAGTACACAGAGAGTGAATGATATTAATGACCAGTCCATGTGTGGAAGCTCTAAGGGAGAG
Homo sapiens	hg19	NF1 + NF1_UserDefined (12_UserDefined (42779530)_111952608	NF1 + NF1_UserDefined (12_UserDefined (42779530)_111952608	1	chr17	29663222	29663408	+	ATAGAATTTTCATATTGATTAGGCTGTTCCAATGAATATTTTTTAATTAAAAATTAAATTGGTAGAGTGATTAAAAACATGTTATTTTCCTTCTTCAACTAGATTACAGATCTGCTTGATGTTGTACTAGACA
Homo sapiens	hg19	NF1 + NF1_UserDefined (12_UserDefined (42779530)_111952609	NF1 + NF1_UserDefined (12_UserDefined (42779530)_111952609	1	chr17	29663478	29663660	+	TTTTGCCTTCTGTACTATAGCATATCTGTTTTATCATCAGGAGGTTTTTTGTTTTGTAATTACTTTTAAATTAAACTGAACTTTTTTGTGCTAAAACTTTGAGTCCCATGTTTTTTTTTTTAAAAAA
Homo sapiens	hg19	NF1 + NF1_UserDefined (12_UserDefined (42779530)_111952773	NF1 + NF1_UserDefined (12_UserDefined (42779530)_111952773	1	chr17	29663708	29663877	+	ATATTGCTATTTTAGCACGCTACATGCTGATGCTGTCCTTCAACAATTCCCTTGATGTGGCAGCTCATCTTCCCTACCTCTTCCACGTTGTTACTTTCTTAGTAGCCACAGGTCCGC
Homo sapiens	hg19	NF1 + NF1_UserDefined (12_UserDefined (42779526)_111952610	NF1 + NF1_UserDefined (12_UserDefined (42779526)_111952610	1	chr17	29548871	29549059	-	ACTAAGTACTACAGAGTTAATATTTCAAGACAAAAATACAAAATAAAATTTAAAAGTTGAATTTAAAAAATAAAAGTACATATACCTAATCTCCCAAAATGTTTCTACAGGAGCATCAGGATTCCACAAATCAAT
Homo sapiens	hg19	NF1 + NF1_UserDefined (12_UserDefined (42779526)_111952611	NF1 + NF1_UserDefined (12_UserDefined (42779526)_111952611	1	chr17	29548753	29548925	+	ATTTATAAAATAAGTACTCCAGTGTTATGTTTACCAAAAATGTTTGAGTGAGTCTTCTCTTTGTCTTTCTCTTTTTTAAAAAATTCAGGCTCTGCTGGTTCTTCATCAGTTAGATAGCA
Homo sapiens	hg19	MECOM_Cds (122392695)_UserDefined (42782912)_111952612	MECOM_Cds (122392695)_UserDefined (42782912)_111952612	1	chr3	168830632	168830818	-	TAGTTTTATGAGTGCGCTTCCCAGAAACCTACCATTGACTTTATTGTTAGTTCCTTTAAATGTCAGTGATTATGTAGTGATTGATATGTGAGACTGCTTCATCTCCAAAATCTAATTTTAACCTTTCAGAGTA
Homo sapiens	hg19	MECOM_Cds (122392695)_UserDefined (42782912)_111952613	MECOM_Cds (122392695)_UserDefined (42782912)_111952613	1	chr3	168830518	168830689	+	TGGAAATCTCAAATCCAAAATACTTACTTGTGGGTGAAACAAGAATCCTGGAGAAGGCCTCAAGTATTTCTCTTTTAAAGCTTCAAGTGGGTCAGTTAGTTTTCTTTTCTCT
Homo sapiens	hg19	MECOM_Cds (122392696)_UserDefined (42782913)_111952614	MECOM_Cds (122392696)_UserDefined (42782913)_111952614	1	chr3	169099040	169099227	-	CCACATCCAGTGAAGCATTCACTCCAAAGGAGGGTTCTCCTTACAAAGCCCCCATCTACATCCCTGATGATATCCCCATTCCTGCTGAGTTTGAACTTCGAGAGTCAAATATGCCTGGGGCAGGACTAGGAATAT
Homo sapiens	hg19	MECOM_Cds (122392696)_UserDefined (42782913)_111952615	MECOM_Cds (122392696)_UserDefined (42782913)_111952615	1	chr3	169099294	169099476	-	GATTTTAATGAAGGCACATCGTAACAATGGTCTTTCCTGTTTATCCTTCAAAGAACAACATAATAAGGTGGCTACCCCTGTGGAATTTTGTCTCTTCAATATCAGAAGGAATTCATGAAGTTCTTA
Homo sapiens	hg19	MECOM_Cds (122392696)_UserDefined (42782913)_111952616	MECOM_Cds (122392696)_UserDefined (42782913)_111952616	1	chr3	169098920	169099094	+	TGTGTTAACTCAAAATACATTCTTACCTCCCATCCATAACTGGGGTCTTTCAGGTTTGACCTCTGCTCTCCCACATAAGGCCCAAACTTTTCACCTACTTCGATCTTCCTTTTGGTCCA
Homo sapiens	hg19	MECOM_Cds (122392696)_UserDefined (42782913)_111952617	MECOM_Cds (122392696)_UserDefined (42782913)_111952617	1	chr3	169099174	169099354	+	GCAGGAGAGCATGGCTCTTGAATATTGAGGGAGGGAGTGCTGGCTACTCCATCTGCATCTGGCATTTCTTCCAAAGGTATTTCAGGGTAGTTGCCATATACACACTCATTATCTGTGAATAAATA
Homo sapiens	hg19	MECOM_Cds (122392697)_UserDefined (42782914)_111952618	MECOM_Cds (122392697)_UserDefined (42782914)_111952618	1	chr3	169381069	169381238	+	GCCAATAGAAAAGGGATATTGCACCTACTTGTGGCCAGTTTCCTTGCCCTGCCTTTGGATCTCATGCTGTGCCCAGTCCTGCAGCCGCTGGTGTGTGGTTGGGGCTTTTTTTTCTTG
Homo sapiens	hg19	MRPS31_Cds (122392422)_UserDefined (42782957)_111952619	MRPS31_Cds (122392422)_UserDefined (42782957)_111952619	1	chr13	41333180	41333369	-	TCGGCTTCCCAAAGTGCTGGAATTACAGGCATGAGCCACCGCACCTGGCCAATCTCTCTTTTTTTTTCTTTCTCATTTGTTTTTCATTTTCTTTTTCAGAATTGAGCCCCTGAGTCCTGAGTTGGTGGCAGCTGC
Homo sapiens	hg19	MRPS31_Cds (122392422)_UserDefined (42782957)_111952620	MRPS31_Cds (122392422)_UserDefined (42782957)_111952620	1	chr13	41333052	41333231	+	ACCTAATTTTAGGTCGCTTTGCATCTCTCTGTGCCCTTGACTCTTCCTCATGCTGCTGGAGCTGGCTCAGCAGCTCTGACTTGGTTGTTTGCTTATCAAAAGGGAGAGAATCTGCCACAGCAGATG
Homo sapiens	hg19	NF1 + NF1 + NF1_UserDefin_UserDefined (42779524)_111952621	NF1 + NF1 + NF1_UserDefin_UserDefined (42779524)_111952621	1	chr17	29664433	29664617	-	TCCAACAAAGCTTCTGTGACTGTTTCCAAGGATGTCAAAGCAAAAGTCTCTCTCTCATAGGAGCCAGGAGAGAATGACCTGTCCCGGTAACTGGAACGGAAGGCAATGACAGCAGCTGACTTGACTTTGCT
Homo sapiens	hg19	NF1 + NF1 + NF1_UserDefin_UserDefined (42779524)_111952622	NF1 + NF1 + NF1_UserDefin_UserDefined (42779524)_111952622	1	chr17	29664679	29664859	-	AAGGGGATACTCTGAATACATATTGTACATAAATGTTTTTAGAACTGTTTAAATAATGTTTATTATGATGTCATTAAGTGACCTGTTACCAATAACACAGTCCATGCAAGTGTTTTTATTTAA
Homo sapiens	hg19	NF1 + NF1 + NF1_UserDefin_UserDefined (42779524)_111952623	NF1 + NF1 + NF1_UserDefin_UserDefined (42779524)_111952623	1	chr17	29664885	29665055	-	TCCACAGAACTTATAAAAACCTTTGTGTTTATATATACTAAATAATAAATTATAACATTGATCATACAGTAATAGCTGTATTTTCAACAATATGCATATTTTTACAACTTATATTTA
Homo sapiens	hg19	NF1 + NF1 + NF1_UserDefin_UserDefined (42779524)_111952624	NF1 + NF1 + NF1_UserDefin_UserDefined (42779524)_111952624	1	chr17	29665087	29665256	-	AAAATGAAAGATATGCTTTACAACTTGAGAACCATAAATATTTGGGAGAAGTGAGGGCGGAACAGGTACCTTGCTAAGAATACGGATTATCTGCTTTATCTGCCCATGAGACA
Homo sapiens	hg19	NF1 + NF1 + NF1_UserDefin_UserDefined (42779524)_111952625	NF1 + NF1 + NF1_UserDefin_UserDefined (42779524)_111952625	1	chr17	29664309	29664486	+	AAAAAGTAATATTTTCTGTCTTTACTTGTTCCTTTATTCTCTTACAGAAGAGACCAAGCAAGTTTTGAGACTCAGTCTGACAGAGTTCTCATTACCCAAATTTTACTTGCTGTTTGGCATTA
Homo sapiens	hg19	NF1 + NF1 + NF1_UserDefin_UserDefined (42779524)_111952626	NF1 + NF1 + NF1_UserDefin_UserDefined (42779524)_111952626	1	chr17	29664563	29664751	+	AGATCATGGAGGTATAGAAGCCAAAATGATAAGAAACTAAGTTAAAATCTTTTTTTAAAAATATGTTAATACTATATAGAAGAAATATTGGTTTATTGTGCTATTTTGTACTTAATGCTTAAATAAAAACACTTG
Homo sapiens	hg19	NF1 + NF1 + NF1_UserDefin_UserDefined (42779524)_111952627	NF1 + NF1 + NF1_UserDefin_UserDefined (42779524)_111952627	1	chr17	29664801	29664970	+	TTTTTTAGGCATGCATGAGAGATATTCCAACGTGCAAGTGGCTGGACCAGTGGACAGAACTAGCTCAAAGGTATGTCCTAAATTAAATATAAGTTGTAAAAATATGCATATT
Homo sapiens	hg19	NF1 + NF1 + NF1_UserDefin_UserDefined (42779524)_111952628	NF1 + NF1 + NF1_UserDefin_UserDefined (42779524)_111952628	1	chr17	29664999	29665169	+	ATCTTTTAATTGCAGATTTGCATTCCAATATAATCCATCCCTGCAACCAAGAGCTCTTGTTGTCTTTGGGTGTATTAGCAAACGAGTGTCTCATGGGCAGATAAAGCAGATAATC
Homo sapiens	hg19	NF1 + NF1 + NF1_UserDefin_UserDefined (42779524)_111952629	NF1 + NF1 + NF1_UserDefin_UserDefined (42779524)_111952629	1	chr17	29665197	29665367	+	TTCTAAAAGACGTTTAAATTTGAGGTCAATGAAATATCTTATATGTTACTTATTAAGCCTTTAAAATGTATTTTGATTATTTATTGTAATTCTTTGAAGAAGTCTTCTCTAAA
Homo sapiens	hg19	NF1 + NF1_UserDefined (12_UserDefined (42779528)_111952630	NF1 + NF1_UserDefined (12_UserDefined (42779528)_111952630	1	chr17	29559655	29559825	-	CGTTTCCTGCCACCTGTTTGCGCACTTTCATCTTCAACTTCACTGCAGTCATTCAAAAGGTTCATAAATAATGTGAAGTATCTGAGAAATAAAAAGACTGACCTTTACATAGTGAAG
Homo sapiens	hg19	NF1 + NF1_UserDefined (12_UserDefined (42779528)_111952631	NF1 + NF1_UserDefined (12_UserDefined (42779528)_111952631	1	chr17	29559843	29560012	-	CCTTGCTGAAGTAATTTTTGCTTCTCTTACATGCCAGTTCTCTAGGTTTTGTATTTCTATATGAAACTTTCATTTGATCTCACCTATGGAGTGCATGAGACCACTGTCTACGT
Homo sapiens	hg19	NF1 + NF1_UserDefined (12_UserDefined (42779528)_111952632	NF1 + NF1_UserDefined (12_UserDefined (42779528)_111952632	1	chr17	29560041	29560212	-	GGGAGTTCTCCTTGATCACCCATCATTGTGACCAGTTCCACCAATCTCTCAAACCGATCAGCCAATACTGTTTCTGCAAGTGTGTCAAATTCTGTGCCTTGTTGAAGGATTTTTGTCAGAA
Homo sapiens	hg19	NF1 + NF1_UserDefined (12_UserDefined (42779528)_111952633	NF1 + NF1_UserDefined (12_UserDefined (42779528)_111952633	1	chr17	29559571	29559740	+	GGAGAGAAACAGTTAACCCAGGGCCATTCACACCATGCACATATGATTGTTTTGGAATGTCTGGTTAGCTTTCTAGTTGATACGGCCTTCACTATGTAAAGGTCAGTCTTTTTAT
Homo sapiens	hg19	NF1 + NF1_UserDefined (12_UserDefined (42779528)_111952634	NF1 + NF1_UserDefined (12_UserDefined (42779528)_111952634	1	chr17	29559743	29559912	+	AAAGTGCGCAAACAGGTGGCAGGAAACGTGGCATGTCTCGGAGGCTGGCATCACTGAGGCACTGTACGGTCCTTGCAATGTCAAACTTACTCAATGCCAACGTAGACAGTGGTC
Homo sapiens	hg19	NF1 + NF1_UserDefined (12_UserDefined (42779528)_111952635	NF1 + NF1_UserDefined (12_UserDefined (42779528)_111952635	1	chr17	29559925	29560095	+	TAAGAGAAGCAAAAATTACTTCAGCAAGGCCATGTTAGTAAATTTGCATCTGTTTGTCCACATTAGGCTTAGGTTACCACAAGGATCTCCAGACAAGAGCTACATTTATGGAAGT
Homo sapiens	hg19	NF1 + NF1_UserDefined (12_UserDefined (42779528)_111952636	NF1 + NF1_UserDefined (12_UserDefined (42779528)_111952636	1	chr17	29560161	29560346	+	CTATAGCGATGGCTCTGGCCAATGTGGTTCCTTGTTCTCAGTGGGTAAGTGATTAGAGTAAGCGGGGAAGAAAAGTGCCTGGCACATAGCAAATCCTTCAGAATATATTTGTTCAATAAATGTTTGTTGAA
Homo sapiens	hg19	MLL + MLL_UserDefined (12_UserDefined (42782922)_111952637	MLL + MLL_UserDefined (12_UserDefined (42782922)_111952637	1	chr11	118390414	118390598	-	TGACAGTGTCATGAGATAAGAAAATCGAGACCCAAAACTGCTGACAGAAAAGAAGGGAACTTGCCTGAGGTGGACTTCAGCCCTGGCTGAGCCGTGAGGGTTCAAGGGGGGTTCATTGGCCTCCTCTGGCT
Homo sapiens	hg19	MLL + MLL_UserDefined (12_UserDefined (42782922)_111952638	MLL + MLL_UserDefined (12_UserDefined (42782922)_111952638	1	chr11	118390678	118390866	-	CTGACCAGCTGGAGGAGAGGGAAAGCAGTTTCTAATGACTGCTCCCCACTCAAGACTTACCGAGCTGACTTCAGCTGTACCTCCTCCTCTTCTTCATCATTGGGGTTGTATTCAGGAGGCTGACGATGTTTAGAA
Homo sapiens	hg19	MLL + MLL_UserDefined (12_UserDefined (42782922)_111952639	MLL + MLL_UserDefined (12_UserDefined (42782922)_111952639	1	chr11	118390280	118390463	+	CTTCCCTGGTGCTTCTGATTCTTCTAGGTGTTAACGGTTTGAGGATGCTGGGGATTCTCCATGATGCAGTTGTGTTCCTCATTGAGCAGCTGTCTGGTGCCAAGCACTGTCGAAATTACAAATTCCGTTTCCACAA
Homo sapiens	hg19	MLL + MLL_UserDefined (12_UserDefined (42782922)_111952640	MLL + MLL_UserDefined (12_UserDefined (42782922)_111952640	1	chr11	118390544	118390732	+	ATCTTCCCACATACCCTTTGAGATTTCCAGTTTTAATGCCATCATCCTTTACTGCTTTATTAAAGCATTTCTCTAAATATGTTTTAATCTTTTGGCCCCAGGAAGTCAGCATTTGACATGTTTAACTTCCTGGCT
Homo sapiens	hg19	MLL_Cds (122392587)_UserDefined (42779490)_111952641	MLL_Cds (122392587)_UserDefined (42779490)_111952641	1	chr11	118370590	118370776	-	ATTAATTTTTAGTAGCAGTTTAAAGTAGCTAACAGGTATGCCTCTACATTTAATGACCTGCACATGGCTTCAGTGTGTTCAGGTTGTGGGGCTGCTCTCTTCTCTTTATAGTGCTACTTACTGATATCCAATA
Homo sapiens	hg19	MLL_Cds (122392593)_UserDefined (42779496)_111952642	MLL_Cds (122392593)_UserDefined (42779496)_111952642	1	chr11	118371670	118371850	+	AGGTGTTCCAGGGTATACTGGAGCACCACAGATGCTCGCAAGCGCTGTGTATATACATGCAAGATAGTGGAGTGCCGTCCTCCAGTCGTAGAGCCGGATATCAACAGCACTGTTGAACATGATGAA
Homo sapiens	hg19	MLL_Cds (122392594)_UserDefined (42782934)_111952643	MLL_Cds (122392594)_UserDefined (42782934)_111952643	1	chr11	118307104	118307273	-	GCCACCGACAGCTGTGCGCCATGTTCGCCCCGTGAAGTGAAGCAGCGAGAGGGAGAGGCGACAACACAGGGGGGCGGGGAGGCGGAGGGGGGGGCACGGGGCCCCGGAACCTGCCT
Homo sapiens	hg19	MLL_Cds (122392594)_UserDefined (42782934)_111952644	MLL_Cds (122392594)_UserDefined (42782934)_111952644	1	chr11	118307330	118307501	-	CTGCTGAGGCGGCGGCCGCTCCCCCTGGAACCCCAGCCCCGCTGCTTCCCGCCGCCGCCGCCGCGGCCGCCACAGCCGGGGGGGAGGGGGGCGCCCCGGGGCCGCCACCGCCGACCGGGGGCCCGG
Homo sapiens	hg19	MLL_Cds (122392594)_UserDefined (42782934)_111952645	MLL_Cds (122392594)_UserDefined (42782934)_111952645	1	chr11	118307578	118307750	-	GGGGAGGGGAGGGGGCTCCGCAGAGGGTCGAGACCCCGGACCTGGGGGTTCCTCGCCCCCTTACCTCTCCGCTGCCGCCTCCCCCGCCGCTCTCCCCAAACACGGCCCGGAACCGGCGC
Homo sapiens	hg19	MLL_Cds (122392599)_UserDefined (42782939)_111952646	MLL_Cds (122392599)_UserDefined (42782939)_111952646	1	chr11	118369984	118370154	+	TTATTTAAGGTGGTTCCTGAGAATGGATTTGAAGTTTTCAGAAGAGTGTTTGTGGACTTTGAAGGAATCAGCTTGAGAAGGAAGTTTCTCAATGGCTTGGAACCAGAAAATATCCACATGA
Homo sapiens	hg19	MECOM_Cds (122392689)_UserDefined (42782906)_111952647	MECOM_Cds (122392689)_UserDefined (42782906)_111952647	1	chr3	168807853	168808022	-	GGCTTTGGTGACCAGTCAAAATTCAGACTTGCTGGATGATGAAGAAGTTGAAGATGAGGTGTTGTTAGATGAGGAGGATGAAGACAATGATATTACTGGAAAAACAGGAAAGGAA
Homo sapiens	hg19	MECOM_Cds (122392689)_UserDefined (42782906)_111952648	MECOM_Cds (122392689)_UserDefined (42782906)_111952648	1	chr3	168807735	168807907	+	TTTCTAAAGTCACCCAAGGTACTCACCTCACTGGGGATGTCTTGCAACTCATCTCCAGGGCACTGGTTTCTTCATAGTCATCCTCAGGGTTTCCTTCATGTAAATTACTTGTCACTGGT
Homo sapiens	hg19	MECOM_Cds (122392689)_UserDefined (42782906)_111952649	MECOM_Cds (122392689)_UserDefined (42782906)_111952649	1	chr3	168807967	168808143	+	CTTTTCATCTTTAAAATGACTGCCATTCATTCTTTCAAAAGCATTAAAAAAAAAGTCCAATTGTTGGTTTCATTTTTAAAATTGTAATTTGTTCCTTTATTATGTCTTCCCAACAACAGTTTA
Homo sapiens	hg19	MECOM_Cds (122392690)_UserDefined (42782907)_111952650	MECOM_Cds (122392690)_UserDefined (42782907)_111952650	1	chr3	168806835	168807005	-	TTTAGGTATAAAGAGGAAGAATATAAAAGTGGACTTTCTGCTCTAGATCATATAAGGCACTTCACAGATAGCCTCAAAATGAGGAAAATGGAAGATAATCAATATTCTGAAGCT
Homo sapiens	hg19	MECOM_Cds (122392690)_UserDefined (42782907)_111952651	MECOM_Cds (122392690)_UserDefined (42782907)_111952651	1	chr3	168806727	168806896	+	TAACCATGATGCTGTACTATGGGAAAATCTGTACCTGCGATTTGGACTTTCTGTGTAACGGCTGCTTAAGTTCCTCTGGCACATGGGAAGTACTAAAAGAAGACAGCTCAGCT
Homo sapiens	hg19	MECOM_Cds (122392690)_UserDefined (42782907)_111952652	MECOM_Cds (122392690)_UserDefined (42782907)_111952652	1	chr3	168806943	168807113	+	TAAAATGAACCAACGAAAAACACAGAAATTTTCTTTTCATTTGTTATCTAATCAAATCACTTTCATTTGAATCTATCTATACAACTGACAAACTTCATATTGTATCTGCAAGGT
Homo sapiens	hg19	MECOM_Cds (122392691)_UserDefined (42782908)_111952653	MECOM_Cds (122392691)_UserDefined (42782908)_111952653	1	chr3	168840453	168840639	-	TTCTTGTTTCTTTAATTACCAGTTGGATTAACAATAAAATGTTGTTCCGTTTATGAATGCATCCTTTGTCTTTTAAAATCTATTGTTCTCTTAACAGCCTGGAGAAACACATGCTGTCACATACTGAAGAGAG
Homo sapiens	hg19	MECOM_Cds (122392691)_UserDefined (42782908)_111952654	MECOM_Cds (122392691)_UserDefined (42782908)_111952654	1	chr3	168840317	168840506	+	CCAAGTAGCCTACAAATTCACTGTACCTTGGCACAGTTTTCACATTCATAGTGCTTTCCACTGTCATGTGACATCTGGTGGCGAATTAAATTGGACTTCCAGTTAAATGCCTTGGGACACTGATCACACTTGTATTCCC
Homo sapiens	hg19	MECOM_Cds (122392692)_UserDefined (42782909)_111952655	MECOM_Cds (122392692)_UserDefined (42782909)_111952655	1	chr3	168810803	168810972	-	AAGTTGCTAGATAAACAATAATCTTTGTCATAAAAGGCTTTCTGCTCCACACAGGTACAGCAACATCGTCGCCTCATTCTGAACTGGAAAGTACAGGTGCGATTCTGGATGACAA
Homo sapiens	hg19	MECOM_Cds (122392692)_UserDefined (42782909)_111952656	MECOM_Cds (122392692)_UserDefined (42782909)_111952656	1	chr3	168810687	168810856	+	AGAGTTTAAAAAGTAAAAGACAGCTTTACCTCTCCTCCACATTCCTGGGAGATTGGCTGCCATGGTTGCTGTTCCCAATGAAATTTCGAATTTCTGTGAAGTAAGCATCTTCTT
Homo sapiens	hg19	MECOM_Cds (122392693)_UserDefined (42782910)_111952657	MECOM_Cds (122392693)_UserDefined (42782910)_111952657	1	chr3	168802779	168802957	-	TCAGGGTCCCATCCCTTTCCATTTACCAACAATATTCTTTGAACTAAAAGTGATGTTTTTCAAATGCCATTTACTGAGTCTCTCTCCTTTTTACCCCAGGCATATGCTATGATGCTGTCACTGTC
Homo sapiens	hg19	MECOM_Cds (122392693)_UserDefined (42782910)_111952658	MECOM_Cds (122392693)_UserDefined (42782910)_111952658	1	chr3	168802647	168802832	+	CCCACTCTGGTCAACCTTGATAACGTCATACGTGGCTTATGGACTGGATAGCACTGGATTCCGCCGCAGCCCTGGCCATACTGTGCCACACGTTGGAAGAACTGTGGGATGTAGAATGGAGGGACTCCTTGTCAG
Homo sapiens	hg19	MECOM_Cds (122392694)_UserDefined (42782911)_111952659	MECOM_Cds (122392694)_UserDefined (42782911)_111952659	1	chr3	168845683	168845854	-	GCGAAGACTGTGACCAGCTCTTTGAATCTAAGGCTGAACTAGCAGATCACCAAAAGTTTCCATGCAGTACTCCTCACTCAGCATTTTCAATGGTTGAAGAGGACTTTCAGCAAAAACTCGA
Homo sapiens	hg19	MECOM_Cds (122392694)_UserDefined (42782911)_111952660	MECOM_Cds (122392694)_UserDefined (42782911)_111952660	1	chr3	168845567	168845738	+	AATACACAAGTTGTATGGTACAACATGCCATTTCTAACCTTTGCAAATCAGGAAAAACTTGGTCACATTCCTTACACTCCTGGATCGTGTGTATCTCTTGGAGATCATTCTCGCTTT
Homo sapiens	hg19	MECOM_Cds (122392694)_UserDefined (42782911)_111952661	MECOM_Cds (122392694)_UserDefined (42782911)_111952661	1	chr3	168845805	168845982	+	CAGCGATATTGCCGTTCTTCTGTGAAAACAATTCAGGTGTTAGGATTGGGTGGTCAGGAATTGCCATCACAAACCAGCCAATCTTACCAAATTTTACAAGACATAATAGGTATTATTTGATTG
Homo sapiens	hg19	KIT_Cds (122392554)_UserDefined (42782899)_111952662	KIT_Cds (122392554)_UserDefined (42782899)_111952662	1	chr4	55598110	55598294	-	TTTAACTATGGCTCTAAAATGCTCTGTTCTCAAAAAAAAAAAAAAAAAAAAAAAAATCAAAAAAACAAAACACAAAACTCTTTAGAGAATCACTCCCACTTACATTCTTGGAGGCGAGGAAAGCCATGCCC
Homo sapiens	hg19	KIT_Cds (122392554)_UserDefined (42782899)_111952663	KIT_Cds (122392554)_UserDefined (42782899)_111952663	1	chr4	55597984	55598164	+	TAAGAAAAATCCTCTCTTCCTCACAGGCTCATACATAGAAAGAGATGTGACTCCCGCCATCATGGAGGATGACGAGTTGGCCCTAGACTTAGAAGACTTGCTGAGCTTTTCTTACCAGGTGGCAAAG
Homo sapiens	hg19	KIT_Cds (122392555)_UserDefined (42782900)_111952664	KIT_Cds (122392555)_UserDefined (42782900)_111952664	1	chr4	55569901	55570075	-	AGGTTGTTGTGACATTTGCTGATCCAAAAGTATTATTGGCATAACACATGAACACTCCAGAATCATTAACTCTCGCTGAACTGATAGTCAACGTTGCCTGACGTTCATAATTGAAGTCA
Homo sapiens	hg19	KIT_Cds (122392555)_UserDefined (42782900)_111952665	KIT_Cds (122392555)_UserDefined (42782900)_111952665	1	chr4	55569779	55569955	+	TATTTTTAATTTATCTAGGAAAGATTCTGAATATAAATTATATGGTAATCTTCATTTTTTTTTCTCCTTTTCTGAAACCAGCAGACTAAACTACAGGAGAAATATAATAGCTGGCATCACGGT
Homo sapiens	hg19	KIT_Cds (122392555)_UserDefined (42782900)_111952666	KIT_Cds (122392555)_UserDefined (42782900)_111952666	1	chr4	55570019	55570203	+	TTGGAAGTAGTAGGTAAATACCTCTATGGGAATGTTTAAATTACTGGCAGTAGTGAAAGAAGAAATTATTAGACAGTTTCTTTTTTATGTAAATGGAATGTTGAACAGATTCTTAGAATTTTGTTATCA
Homo sapiens	hg19	KIT_Cds (122392556)_UserDefined (42782901)_111952667	KIT_Cds (122392556)_UserDefined (42782901)_111952667	1	chr4	55597569	55597740	-	TGGCACTGCTACCATAAAGCAGAACTGGTCTGCATCATTGCTACTGGGAATGATGTTATATTCCACATTAGCATGATATACATACTCTCTGTAAAGTTACTCTTGGTTGCTTGATAGGT
Homo sapiens	hg19	KIT_Cds (122392556)_UserDefined (42782901)_111952668	KIT_Cds (122392556)_UserDefined (42782901)_111952668	1	chr4	55597441	55597626	+	CAGTCATGACTTGTTTCATCTCTCCCAGCAGCGATAGTACTAATGAGTACATGGACATGAAACCTGGAGTTTCTTATGTTGTCCCAACCAAGGCCGACAAAAGGAGATCTGTGAGAATAGGTGAGTACCTA
Homo sapiens	hg19	KIT_Cds (122392557)_UserDefined (42782902)_111952669	KIT_Cds (122392557)_UserDefined (42782902)_111952669	1	chr4	55564527	55564711	-	CTGGTCCACAGAACAATGCAGACAGAGCCGATGGTAGGCGCGTTTCACACTTTTGATCATGATGCCCGCCTTGGGGTCAGGAATAAACCTCAAGTCCTTGGGAAGAGGCTTCCCCTGGCACCCCTTGAG
Homo sapiens	hg19	KIT_Cds (122392557)_UserDefined (42782902)_111952670	KIT_Cds (122392557)_UserDefined (42782902)_111952670	1	chr4	55564397	55564580	+	CTACTGATTTTGGATATGCTTCTATAGATCCTGCCAAGCTTTTCCTTGTTGACCGCTCCTTGTATGGGAAAGAAGACAACGACACGCTGGTCCGCTGTCCTCTCACAGACCCAGAAGTGACCAATTATTCCC
Homo sapiens	hg19	KIT_Cds (122392557)_UserDefined (42782902)_111952671	KIT_Cds (122392557)_UserDefined (42782902)_111952671	1	chr4	55564657	55564829	+	GGAGGGCAAGTCAGTGCTGTCGGAAAAATTCATCCTGAAAGTGAGGCCAGGTACTGGCTCTTTCTTATCTGCCTCTGGGAGTTGAGAACTCACTTATCTAAAGAAGACTTCTCTTCTCGTT
Homo sapiens	hg19	KRAS_Cds (122392349)_UserDefined (42782903)_111952672	KRAS_Cds (122392349)_UserDefined (42782903)_111952672	1	chr12	25380221	25380401	-	AATCCAGACTGTGTTTCTCCCTTCTCAGGATTCCTACAGGAAGCAAGTAGTAATTGATGGAGAAACCTGTCTCTTGGATATTCTCGACACAGCAGGTCAAGAGGAGTACAGTGCAATGAGGGACCAG
Homo sapiens	hg19	KRAS_Cds (122392349)_UserDefined (42782903)_111952673	KRAS_Cds (122392349)_UserDefined (42782903)_111952673	1	chr12	25380087	25380276	+	AAAATAAAAACTATAATTACTCCTTAATGTCAGCTTATTATATTCAATTTAAACCCACCTATAATGGTGAATATCTTCAAATGATTTAGTATTATTTATGGCAAATACACAAAGAAAGCCCTCCCCAGTCCTCATGTAC
Homo sapiens	hg19	KRAS_Cds (122392350)_UserDefined (42782904)_111952674	KRAS_Cds (122392350)_UserDefined (42782904)_111952674	1	chr12	25398263	25398433	-	TGGAGTATTTGATAGTGTATTAACCTTATGTGTGACATGTTCTAATATAGTCACATTTTCATTATTTTTATTATAAGGCCTGCTGAAAATGACTGAATATAAACTTGTGGTAGTTGGAGCTG
Homo sapiens	hg19	KRAS_Cds (122392350)_UserDefined (42782904)_111952675	KRAS_Cds (122392350)_UserDefined (42782904)_111952675	1	chr12	25398147	25398316	+	ACCAGTAATATGCATATTAAAACAAGATTTACCTCTATTGTTGGATCATATTCGTCCACAAAATGATTCTGAATTAGCTGTATCGTCAAGGCACTCTTGCCTACGCCACCA
Homo sapiens	hg19	KIT_Cds (122392548)_UserDefined (42782893)_111952676	KIT_Cds (122392548)_UserDefined (42782893)_111952676	1	chr4	55575669	55575847	-	ATTATCATGAAACGTTATTTACATAGTACACAAGTTGAGTCCTTGCAGCTGTTACAAACACGAGCCACAACTTTAAAAGAATAAAAAATTAAAAGGAGCCCTTCATGTTACTTACTATTCACATA
Homo sapiens	hg19	KIT_Cds (122392548)_UserDefined (42782893)_111952677	KIT_Cds (122392548)_UserDefined (42782893)_111952677	1	chr4	55575537	55575726	+	GGTGATTGACTAGTTGTCTTTTCTTTGTAGATACGTAAGTGAACTTCATCTAACGAGATTAAAAGGCACCGAAGGAGGCACTTACACATTCCTAGTGTCCAATTCTGACGTCAATGCTGCCATAGCATTTAATGTTT
Homo sapiens	hg19	KIT_Cds (122392549)_UserDefined (42782894)_111952678	KIT_Cds (122392549)_UserDefined (42782894)_111952678	1	chr4	55589823	55590010	-	AAAAACAATAATCAAAACAAAGCTTTTTTAAAAAAAATCAGAAAACATATTTGAAATTCAAGTGAATTGCAGTCCTTCCCCTCTGCATTATAAGCAGTGCCAAAAATAATCATCTCACCTCTGCTCAGTTCCT
Homo sapiens	hg19	KIT_Cds (122392549)_UserDefined (42782894)_111952679	KIT_Cds (122392549)_UserDefined (42782894)_111952679	1	chr4	55589695	55589876	+	GACATATGGCCATTTCTGTTTTCCTGTAGCAAAACCAGAAATCCTGACTTACGACAGGCTCGTGAATGGCATGCTCCAATGTGTGGCAGCAGGATTCCCAGAGCCCACAATAGATTGGTATTTTTGTCCA
Homo sapiens	hg19	KIT_Cds (122392550)_UserDefined (42782895)_111952680	KIT_Cds (122392550)_UserDefined (42782895)_111952680	1	chr4	55603404	55603580	-	AGGAGAGAAGGGGTTGGGAGGTTAGTCCTCACCCTGAAAGCCTGAGGAGGAGGACACACCTGGAACTGGGAGAAGGGGGATTCTATGCCTGGCCAGGGTATACTCACATGATTGGTGCTCT
Homo sapiens	hg19	KIT_Cds (122392550)_UserDefined (42782895)_111952681	KIT_Cds (122392550)_UserDefined (42782895)_111952681	1	chr4	55603288	55603460	+	GGGATAGTAAATGGCCCTTGTCTTGCAGGTATGACATAATGAAGACTTGCTGGGATGCAGATCCCCTAAAAAGACCAACATTCAAGCAAATTGTTCAGCTAATTGAGAAGCAGATTTCAGA
Homo sapiens	hg19	KIT_Cds (122392551)_UserDefined (42782896)_111952682	KIT_Cds (122392551)_UserDefined (42782896)_111952682	1	chr4	55561747	55561927	-	CACGTGTATTTGCCGGTGTTGGTGGCTTCTGCCTTTTCCGTGATCCATTCATTCTGCTTATTCTCATTCGTTTCATCCAGGATCTCAAAAGTCCATTTGACAAAGCCCGGATCAGTGCATAACAGCC
Homo sapiens	hg19	KIT_Cds (122392551)_UserDefined (42782896)_111952683	KIT_Cds (122392551)_UserDefined (42782896)_111952683	1	chr4	55561621	55561799	+	TACTCAACACGATTCTGTTTTTCTTGGCAGGCTCTTCTCAACCATCTGTGAGTCCAGGGGAACCGTCTCCACCATCCATCCATCCAGGAAAATCAGACTTAATAGTCCGCGTGGGCGACGAGATTAG
Homo sapiens	hg19	KIT_Cds (122392551)_UserDefined (42782896)_111952684	KIT_Cds (122392551)_UserDefined (42782896)_111952684	1	chr4	55561877	55562060	+	GCACCAACAAACACGGCTTAAGCAATTCCATTTATGTGTTTGTTAGAGGTAAATGCTTGGCTTTCTGCAGTGCTGTGCTTTCAAGAATTTAATATCCTGCTCTTAATTTTGGATGACATATGGATGACTGAGC
Homo sapiens	hg19	KIT_Cds (122392552)_UserDefined (42782897)_111952685	KIT_Cds (122392552)_UserDefined (42782897)_111952685	1	chr4	55604666	55604854	-	CACTATCCTGGAGTTGGATGCAAGTTGAAAGAAAAGAAAATAACCATCATGGAAGCCAAAAGAAGAGATCATTCCTGGAGGGGTGACCCAAACACTGATTCTGCTCAGACATCGTCGTGCACAAGCAGAGGCTGGGAGG
Homo sapiens	hg19	KIT_Cds (122392552)_UserDefined (42782897)_111952686	KIT_Cds (122392552)_UserDefined (42782897)_111952686	1	chr4	55604542	55604711	+	GTATTGACTATGGGCTTGTTTTCTCCAGATTTACTCCAACTTAGCAAACTGCAGCCCCAACCGACAGAAGCCCGTGGTAGACCATTCTGTGCGGATCAATTCTGTCGGCAGCACCGCTTCCTC
Homo sapiens	hg19	KIT_Cds (122392553)_UserDefined (42782898)_111952687	KIT_Cds (122392553)_UserDefined (42782898)_111952687	1	chr4	55573343	55573525	-	AAAGGGGGTAATGTGTAATCCCCCAGGGCAAGGTCCATTTCTTACCTGATATTACTTTCATTCTCAGACTTGGGATAATCTTCCCATTTATCAGTGAAGGTTCTGTTCATATAGATCCACTGCTGGTGT
Homo sapiens	hg19	KIT_Cds (122392553)_UserDefined (42782898)_111952688	KIT_Cds (122392553)_UserDefined (42782898)_111952688	1	chr4	55573211	55573397	+	TTTCTGTCTTATTTCATTCTAATTAGATAAAGGATTCATTAATATCTTCCCCATGATAAACACTACAGTATTTGTAAACGATGGAGAAAATGTAGATTTGATTGTTGAATATGAAGCATTCCCCAAACCTGAA
Homo sapiens	hg19	HRAS_Cds (122392327)_UserDefined (42782887)_111952689	HRAS_Cds (122392327)_UserDefined (42782887)_111952689	1	chr11	533833	534021	-	TCCCCCCACGGAAGGTCCTGAGGGGGTCCCTGAGCCCTGTCCTCCTGCAGGATTCCTACCGGAAGCAGGTGGTCATTGATGGGGAGACGTGCCTGTTGGACATCCTGGATACCGCCGGCCAGGAGGAGTACAGCGCC
Homo sapiens	hg19	HRAS_Cds (122392327)_UserDefined (42782887)_111952690	HRAS_Cds (122392327)_UserDefined (42782887)_111952690	1	chr11	533715	533886	+	GGCTCCCGGGCCAGCCTCACGGGGTTCACCTGTACTGGTGGATGTCCTCAAAAGACTTGGTGTTGTTGATGGCAAACACACACAGGAAGCCCTCCCCGGTGCGCATGTACTGGTCCCGCATG
Homo sapiens	hg19	IDH1_Cds (122392087)_UserDefined (42782888)_111952691	IDH1_Cds (122392087)_UserDefined (42782888)_111952691	1	chr2	209113166	209113344	-	AGCTATAAAGAAGCATAATGTTGGCGTCAAATGTGCCACTATCACTCCTGATGAGAAGAGGGTTGAGGAGTTCAAGTTGAAACAAATGTGGAAATCACCAAATGGCACCATACGAAATATTCTGGGTGGC
Homo sapiens	hg19	IDH1_Cds (122392087)_UserDefined (42782888)_111952692	IDH1_Cds (122392087)_UserDefined (42782888)_111952692	1	chr2	209113030	209113219	+	AAAAAACATGCAAAATCACATTATTGCCAACATGACTTACTTGATCCCCATAAGCATGACGACCTATGATGATAGGTTTTACCCATCCACTCACAAGCCGGGGGATATTTTTGCAGATAATGGCTTCTCTGAAGACCGTGC
Homo sapiens	hg19	IDH1_Cds (122392087)_UserDefined (42782888)_111952693	IDH1_Cds (122392087)_UserDefined (42782888)_111952693	1	chr2	209113294	209113466	+	TTCTGCAGCATCCTTGGTGACTTGGTCGTTGGTGGCATCACGATTCTCTATGCCTAAATCATAGCTTGAAAGAGAAAAATTAGAAGCAAAGTTTTTCAGACAAATGGATAGTTATAACC
Homo sapiens	hg19	KIT_Cds (122392544)_UserDefined (42782889)_111952694	KIT_Cds (122392544)_UserDefined (42782889)_111952694	1	chr4	55524131	55524300	+	GCTCGGATCCCATCGCAGCTACCGCGATGAGAGGCGCTCGCGGCGCCTGGGATTTTCTCTGCGTTCTGCTCCTACTGCTTCGCGTCCAGACAGGTGGGACACCGCGGCTGGCACCCCGA
Homo sapiens	hg19	KIT_Cds (122392545)_UserDefined (42782890)_111952695	KIT_Cds (122392545)_UserDefined (42782890)_111952695	1	chr4	55595568	55595738	-	ACCCTTATGACCCCATGAACTGCCTGTCAACAGCTAACTATTTATGTAAATCAGTCTTACCAGGAAGACTCCTTTGAATGCAGAAGATTCTTATAAAGTGCAGCTTCTGCATGAT
Homo sapiens	hg19	KIT_Cds (122392545)_UserDefined (42782890)_111952696	KIT_Cds (122392545)_UserDefined (42782890)_111952696	1	chr4	55595444	55595624	+	TTCTAACCTTTTCTTATGTGCTTTTAGGGCCCACCCTGGTCATTACAGAATATTGTTGCTATGGTGATCTTTTGAATTTTTTGAGAAGAAAACGTGATTCATTTATTTGTTCAAAGCAGGAAGA
Homo sapiens	hg19	KIT_Cds (122392546)_UserDefined (42782891)_111952697	KIT_Cds (122392546)_UserDefined (42782891)_111952697	1	chr4	55565841	55566019	-	GAGAAAACTTATCATCTCCCACAGAGACAGAACATGAGAAGAATGAAGCGATTCACTCACCTGACTGTTTTCTCTTTTCCACGTTGAGTACACAGAACTAGACACATCTTTTATTGTGCACGTCA
Homo sapiens	hg19	KIT_Cds (122392546)_UserDefined (42782891)_111952698	KIT_Cds (122392546)_UserDefined (42782891)_111952698	1	chr4	55565725	55565895	+	AATACAAATTATTTGAGGGGCCACATTTCTTTTCATTCTAGCCTTCAAAGCTGTGCCTGTTGTGTCTGTGTCCAAAGCAAGCTATCTTCTTAGGGAAGGGGAAGAATTCACAGT
Homo sapiens	hg19	KIT_Cds (122392547)_UserDefined (42782892)_111952699	KIT_Cds (122392547)_UserDefined (42782892)_111952699	1	chr4	55599227	55599397	-	ATGGGTACTCACGTTTCCTTTAACCACATAATTAGAATCATTCTTGATGTCTCTGGCTAGACCAAAATCACAAATCTTTGTGATCCGACCATGAGTAAGGAGGATATTTCTGGCT
Homo sapiens	hg19	KIT_Cds (122392547)_UserDefined (42782892)_111952700	KIT_Cds (122392547)_UserDefined (42782892)_111952700	1	chr4	55599097	55599284	+	ATTGGATTTTTTATAATATAAGCAACACTATAGTATTAAAAAGTTAGTTTTCACTCTTTACAAGTTAAAATGAATTTAAATGGTTTTCTTTTCTCCTCCAACCTAATAGTGTATTCACAGAGACTTGGCA
[truncated: 539 more rows]
