# Supplementary material for: Locus‐specific concordance of genomic alterations between tissue and plasma circulating tumor DNA in metastatic melanoma
Source: Mol Oncol. 2018 Dec 7;13(2):171–84. doi: 10.1002/1878-0261.12391 (PMC6360370; doi:10.1002/1878-0261.12391)
Supplement: Supplementary file 4 — Table S3. Comparison of SNVs in tissue and plasma biopsies. [file MOL2-13-171-s004.xlsx]

## Sheet: Table S3
Table S3					Q17R11E			Q16R76H			Q16R80D			Q17R15M			Q17R32L			Q16M808Y			Q17R23R
					MM080			MM358			MM362			MM469			MM475			MM522			MM555
Gene	Chromosome (Chr)	Chr Position	Nucleotide Change	Mutation	ctDNA FA (%)	Tissue FA (%)	Comment	ctDNA FA (%)	Tissue FA (%)	Comment	ctDNA FA (%)	Tissue FA (%)	Comment	ctDNA FA (%)	Tissue FA (%)	Comment	ctDNA FA (%)	Tissue FA (%)	Comment	ctDNA FA (%)	Tissue FA (%)	Comment	ctDNA FA (%)	Tissue FA (%)	Comment
ARID1B	6	157522200	c.4472C>T	p.Pro1491Leu		3.68	Tissue only
ARID1B	6	157495172	c.3017C>T	p.Pro1019Leu													2.46	16.73	Concordant
ARID1B	6	157522605	c.4838T>C	p.Ile1626Thr																			6.61	47.68	Concordant
ARID2	12	46244812	c.2906C>T	p.Thr969Ile		4.11	Tissue only
BRAF	7	140453136	c.1798_1799delGTinsAA	p.Val600Lys	24.63	57.75	Concordant
BRAF	7	140453136	c.1799T>A	p.Val600Glu										8.16	30	Concordant
BRAF	7	140453136	c.1798_1799delGTinsAG	p.Val600Arg													8.26	45.69	Concordant
DDX3X	1	115256530	c.584T>A	p.Ile195Asn							2.84	85.17	C
FLT1	13	28931822	c.2117G>A	p.Gly706Glu										2.71	3.62	Below Threshold in tissue
FLT1	13	29004290	c.1003A>C	p.Thr335Pro										5.64	40.3	Concordant
GRM3	7	86468472	c.1642G>A	p.Asp548Asn				3.84	60.96	Concordant
GRM3	7	86469060	p.Asp744Asn	p.Asp744Asn													1.1	13.89	Concordant
KIT	4	55593661	c.1727T>C	p.Leu576Pro																1.65	28.84	Concordant
KMT2A	11	118362528	c.4889G>A	p.Arg1630Gln	1.06		Plasma Only
KMT2A	11	118375286	c.8679C>G	p.Asp2893Glu		5.45	Tissue only
MAP2K1	15	66729162	c.370C>T	p.Pro124Ser													4*	19.22	TO/*ddPCR
MECOM	3	168834404	c.1256C>T	p.Ser419Phe	14.99	0.15	Below Threshold in tissue
MECOM	3	168833417	c.2243G>A	p.Arg748Gln																1.92	24.72	Concordant
MECOM	3	168833559	c.2101C>T	p.Pro701Ser																1.1	23.81	Concordant
NF1	17	29652872	c.4870A>T	p.Ile1624Leu	8.86	11.15	Concordant
NF1	17	29585450	c.4262C>T	p.Pro1421Leu		3.39
NF1	17	29554589	c.2374C>T	p.Leu792Phe										2.64		Plasma Only				1.55		Plasma Only
NRAS	1	115256530	c.181C>A	p.Gln61Lys				5.07	61.09	Concordant	7.2	89.24	C
NRAS	1	115256529	c.182A>T	p.Gln61Leu																			4.51	46.41	Concordant
RAC1	7	6426892	c.85C>T	p.Pro29Ser													7.88	47.97	Concordant
SETD2	3	47163376	c.2750G>A	p.Ser917Asn		48.83	Tissue only
TERT Pr	5	1295228	c.280C>T	p.C228T													2*	60	TO/*ddPCR+ve	4*	22.59	TO/*ddPCR+ve
TERT Pr	5	1295250	c.250C>T	c.C250T	20*	65.97	TO/*ddPCR+ve					47.58	Tissue only										2*	40	TO/*ddPCR+ve
TP53	17	7578550	c.380C>T	p.Ser127Phe				1.19	79.56	Concordant
