# Supplementary material for: Locus‐specific concordance of genomic alterations between tissue and plasma circulating tumor DNA in metastatic melanoma
Source: Mol Oncol. 2018 Dec 7;13(2):171–84. doi: 10.1002/1878-0261.12391 (PMC6360370; doi:10.1002/1878-0261.12391)
Supplement: Supplementary file 5 — Table S4. Time‐lapse of tissue and plasma biopsies (weeks) obtained for the study cohort. [file MOL2-13-171-s005.xlsx]

## Sheet: Table S4
Patient	Baseline Blood Collection Date	Date Tissue Biopsy Obtained	Time-Lapse of Tissue and Plasma Biopsy (Weeks)
MM225	2014-05-21	2014-04-11	5.71429
MM475*	2016-02-17	2016-01-08	5.71429
MM469*	2016-02-08	2015-12-15	7.85714
MM080*	2013-08-05	2010-12-13	138
MM364	2015-05-27	2015-05-12	2.14286
MM182	2013-12-02	2013-10-27	5.14286
MM362*	2015-05-27	2015-03-31	8.14286
MM555*	2016-10-17	2016-07-06	14.7143
MM522*	2016-07-27	2016-06-28	4.14286
MM289	2014-12-15	2014-11-27	2.57143
MM170	2014-07-09	2014-05-20	7.14286
MM358*	2015-05-25	2015-04-29	3.71429
MM320	2015-02-26	2011-12-12	167.429
MM237	2014-07-14	2012-05-16	112.714
MM313	2015-02-04	2014-03-20	107
MM372	2015-07-01	2014-09-04	42.8571
MM312	2015-02-04	2013-07-24	80
MM335	2015-03-30	2014-10-07	24.8571
MM558	2016-10-19	2016-06-27	16.2857
MM270	2014-10-28	-	-
*Cases with NGS done on both tumour tissue and plasma samples
