# Supplementary material for: Locus‐specific concordance of genomic alterations between tissue and plasma circulating tumor DNA in metastatic melanoma
Source: Mol Oncol. 2018 Dec 7;13(2):171–84. doi: 10.1002/1878-0261.12391 (PMC6360370; doi:10.1002/1878-0261.12391)
Supplement: Supplementary file 6 — Table S5. Specificity of ddPCR assays. [file MOL2-13-171-s006.xlsx]

## Sheet: Table S5
Supplementary Table 5: Specificity of ddPCR assays
Assay		Healthy controls		Maximun false positive concentration (copies/mL)	Reference
		Positive	Negative
BRAF V600E		0	22	0	Gray et al., 2015
BRAF V600K		0	23	0	Gray et al., 2015
BRAF V600R		0	24	0	Gray et al., 2015
NRAS Q61K		0	19	0	Gray et al., 2015
NRAS Q61L		3	9	7	Gray et al., 2015
TERT C228T/C250T Mult.		6	50	10	McEvoy et al., 2017
GNAQ Q209L		0	18	0
KIT L576P		1	11	2
KIT V559A		0	12	0
TP53 R248Q		6	8	2
TP53 R248W		2	14	2
TP53 S127F		0	12	0
CTNNB1 D32N		1	11	2
PIK3CA S326F		2	9	2
MAP2K1 P124S		2	9	2
RAC1 P29S		0	12	0
GRM3 P605S		2	10	3
FLT1 T543I		1	17	1
DDX3X R475C		0	12	0
NF1 P1851S		3	11	3
KIT W557R		0	13	0
DPH3 C8T		1	10	2
